# Supplementary material for: Strong phenotypic plasticity limits potential for evolutionary responses to climate change
Source: Nat Commun. 2018 Mar 8;9:1005. doi: 10.1038/s41467-018-03384-9 (PMC5843647; doi:10.1038/s41467-018-03384-9)
Supplement: Supplementary file 3 — Supplementary Data 1 [file 41467_2018_3384_MOESM3_ESM.xlsx]

## Sheet: abdomen_data
gene	season_bias_(log2FC)	expression_(log2CPM)	p_value_(fdr_adjusted)	UniRef90_ID	UniRef90_Protein_name	UniRef90_organism
evgtrinc272814_g2_i1	-6.50172	3.60551	1.22264e-47	UNIREF90_C0H6G5	Putative cuticle protein (Uncharacterized protein)	Bombyx mori (Silk moth)
evgtrinc287610_g4_i6	-5.57694	6.05871	4.8559e-128	UNIREF90_G6D1F9	Putative serine-type enodpeptidase	Danaus plexippus (Monarch butterfly)
evgtrinc214696_g1_i1	-5.05082	-1.33616	1.49728e-26	NA	NA	NA
evgtrinc275812_g1_i1	-4.35653	4.20063	2.06126e-29	NA	NA	NA
evgtrinc203897_g1_i1	-4.3431	-0.556056	5.29975e-48	NA	NA	NA
evgtrinc114672_g1_i1	-4.21737	4.39504	2.53566e-129	UNIREF90_B2DBG7	Cuticular protein CPR3	Papilio xuthus (Asian swallowtail butterfly)
evgtrinc285195_g2_i1	-3.98032	3.44124	3.90094e-52	UNIREF90_C0H6Q5	Putative cuticle protein (Uncharacterized protein)	Bombyx mori (Silk moth)
evgtrinc262221_g2_i1	-3.94933	4.9402	7.39057e-71	UNIREF90_G6DJ38	Cuticular protein hypothetical 12	Danaus plexippus (Monarch butterfly)
evgtrinc171114_g1_i1	-3.84596	5.74583	9.24221e-43	UNIREF90_UPI00044338DF	NA	NA
evgtrinc273124_g1_i1	-3.65565	-0.466963	1.07284e-26	UNIREF90_B2DBM4	Putative cuticular protein	Papilio xuthus (Asian swallowtail butterfly)
evgtrinc172337_g1_i1	-3.5737	4.58384	3.64073e-36	UNIREF90_H9JB48	Uncharacterized protein	Bombyx mori (Silk moth)
evgtrinc286348_g2_i1	-3.56338	0.4077	1.27011e-26	UNIREF90_G6CZJ8	Sensory protein 2	Danaus plexippus (Monarch butterfly)
evgtrinc279878_g1_i1	-3.56202	6.13738	1.04524e-42	UNIREF90_G6DSJ5	Vitellin-degrading protease	Danaus plexippus (Monarch butterfly)
evgtrinc274050_g1_i1	-3.51109	3.90748	4.17092e-62	UNIREF90_G6CKE1	Urbain	Danaus plexippus (Monarch butterfly)
evgtrinc219842_g1_i1	-3.48628	-0.269519	5.12835e-15	UNIREF90_S4PIJ7	Uncharacterized protein (Fragment)	Pararge aegeria (specked wood butterfly)
evgtrinc279876_g1_i1	-3.47804	0.575851	1.61657e-40	UNIREF90_G6DB72	Pupal cuticle protein PCP52	Danaus plexippus (Monarch butterfly)
evgtrinc90420_g1_i1	-3.42054	-1.08886	3.58684e-12	UNIREF90_G6DB23	Cuticular protein CPT2	Danaus plexippus (Monarch butterfly)
evgtrinc271990_g1_i1	-3.41576	6.05185	4.88017e-92	UNIREF90_I4DMP0	NA	NA
evgtrinc272814_g1_i1	-3.39022	7.86605	7.73413e-46	UNIREF90_C0H6G5	Putative cuticle protein (Uncharacterized protein)	Bombyx mori (Silk moth)
evgtrinc226789_g1_i1	-3.34205	7.9216	2.1449e-31	UNIREF90_G6CNJ2	Putative prominin	Danaus plexippus (Monarch butterfly)
evgtrinc280671_g1_i2	-3.25861	0.710014	8.6969e-18	UNIREF90_UPI00034F6403	NA	NA
evgtrinc251735_g1_i2	-3.19563	-1.29563	1.62758e-16	UNIREF90_G6D6C0	Cuticular protein CPR59B	Danaus plexippus (Monarch butterfly)
evgtrinc239663_g1_i1	-3.18722	3.35673	4.78643e-34	UNIREF90_UPI00034FF681	NA	NA
evgtrinc277224_g1_i1	-3.11266	-0.647537	3.50136e-13	UNIREF90_G6D2N2	Catalase	Danaus plexippus (Monarch butterfly)
evgtrinc263190_g1_i1	-3.06065	-0.676738	3.61297e-12	UNIREF90_G6D491	Juvenile hormone binding protein wdS3-0639	Danaus plexippus (Monarch butterfly)
evgtrinc225705_g1_i1	-3.03654	2.5446	3.22518e-48	UNIREF90_Q9VTR6	Pericardin	Drosophila melanogaster (Fruit fly)
evgtrinc281699_g1_i1	-2.97217	5.56449	1.24653e-24	UNIREF90_G6DQB4	Sphingomyelin phosphodiesterase (EC 3.1.4.12)	Danaus plexippus (Monarch butterfly)
evgtrinc267662_g1_i1	-2.94308	-0.27296	9.15759e-13	UNIREF90_G6DAR5	Cuticular protein RR-2 motif 82	Danaus plexippus (Monarch butterfly)
evgtrinc270321_g1_i1	-2.90008	2.00468	1.33181e-30	UNIREF90_G6CU58	Uncharacterized protein	Danaus plexippus (Monarch butterfly)
evgtrinc290350_g1_i1	-2.89066	0.18941	9.51321e-28	NA	NA	NA
evgtrinc263578_g1_i2	-2.87299	-0.85982	5.96149e-14	UNIREF90_G6DH27	Uncharacterized protein	Danaus plexippus (Monarch butterfly)
evgtrinc223221_g1_i2	-2.85246	-0.604655	3.11746e-15	UNIREF90_V6LBB5	GTPase HflX (GTP-binding protein HflX)	Streptomycetaceae bacterium MP113-05
evgtrinc193505_g1_i2	-2.84452	1.5973	2.54442e-16	UNIREF90_G6CQU2	Uncharacterized protein	Danaus plexippus (Monarch butterfly)
evgtrinc110771_g1_i1	-2.83689	7.2035	2.62782e-59	NA	NA	NA
evgtrinc429008_g1_i1	-2.77108	0.164241	3.95896e-08	NA	NA	NA
evgtrinc274144_g1_i1	-2.71327	-1.09813	3.86974e-08	UNIREF90_G6CI15	Uncharacterized protein	Danaus plexippus (Monarch butterfly)
evgtrinc171501_g1_i2	-2.70953	-0.300458	1.92316e-16	UNIREF90_A8HG49	Intestinal mucin (Fragment)	Spodoptera exigua (Beet armyworm) (Noctua fulgens)
evgtrinc28967_g1_i1	-2.70692	2.54819	2.93776e-24	UNIREF90_G6DT79	Larval cuticle protein 16/17	Danaus plexippus (Monarch butterfly)
evgtrinc290588_g3_i1	-2.65586	5.28403	1.44649e-38	NA	NA	NA
evgtrinc194821_g1_i1	-2.64192	-1.25703	3.49107e-23	NA	NA	NA
evgtrinc220858_g1_i1	-2.62787	2.17453	4.50961e-12	UNIREF90_U5KCX1	Chemosensory protein 3	Agrotis ipsilon (Black cutworm moth)
evgtrinc93570_g1_i1	-2.62475	1.07521	2.76001e-17	UNIREF90_I4DKT5	Uncharacterized protein	Papilio xuthus (Asian swallowtail butterfly)
evgtrinc20979_g1_i1	-2.59455	2.60398	2.4018e-14	UNIREF90_G6DEH8	Uncharacterized protein	Danaus plexippus (Monarch butterfly)
evgtrinc274289_g1_i1	-2.54927	-0.931362	4.05892e-06	UNIREF90_G6D6H9	Uncharacterized protein	Danaus plexippus (Monarch butterfly)
evgtrinc286477_g1_i3	-2.52331	0.155051	1.10566e-24	UNIREF90_A0A023GZ29	NA	NA
evgtrinc193863_g1_i1	-2.52227	2.14149	3.23224e-32	NA	NA	NA
evgtrinc282072_g1_i1	-2.51891	4.16954	1.24794e-38	UNIREF90_J7FKN6	Cytochrome CYP367B6	Spodoptera littoralis (Egyptian cotton leafworm)
evgtrinc226433_g1_i2	-2.51559	-0.957007	2.37679e-11	NA	NA	NA
evgtrinc171267_g1_i1	-2.51438	6.69123	7.39057e-71	UNIREF90_UPI00046C334E	NA	NA
evgtrinc265503_g2_i2	-2.50753	-1.30405	5.16611e-14	UNIREF90_G6D272	Uncharacterized protein	Danaus plexippus (Monarch butterfly)
evgtrinc213780_g1_i2	-2.50223	-1.12582	5.06214e-18	UNIREF90_G6DAJ4	Uncharacterized protein	Danaus plexippus (Monarch butterfly)
evgtrinc319512_g1_i1	-2.47499	-0.986971	1.18542e-12	NA	NA	NA
evgtrinc268642_g1_i1	-2.45639	0.86849	2.12974e-32	UNIREF90_G6DAM2	Ecdysteroid regulated protein	Danaus plexippus (Monarch butterfly)
evgtrinc279882_g1_i2	-2.4211	6.34812	7.03263e-37	NA	NA	NA
evgtrinc239468_g1_i1	-2.42105	4.78487	3.0575e-22	UNIREF90_UPI00034F996F	NA	NA
evgtrinc282214_g1_i1	-2.42051	1.52319	2.84977e-07	UNIREF90_G6DJQ1	Uncharacterized protein	Danaus plexippus (Monarch butterfly)
evgtrinc246685_g1_i1	-2.39929	1.53219	4.39983e-09	NA	NA	NA
evgtrinc275777_g1_i1	-2.39725	-0.0908679	3.93903e-12	UNIREF90_G6CNJ4	Cuticular protein CPFL4B	Danaus plexippus (Monarch butterfly)
evgtrinc282592_g1_i1	-2.39575	-1.07738	3.25997e-10	NA	NA	NA
evgtrinc279418_g1_i1	-2.3776	7.61367	1.19404e-73	UNIREF90_Q2F6B8	NA	NA
evgtrinc247884_g1_i2	-2.3584	-0.967142	3.69557e-08	NA	NA	NA
evgtrinc284860_g1_i2	-2.31959	-0.680275	5.93453e-11	UNIREF90_G6DPI6	Alpha-mannosidase (EC 3.2.1.-)	Danaus plexippus (Monarch butterfly)
evgtrinc258735_g1_i1	-2.31533	2.02165	1.24512e-20	UNIREF90_G6DFL6	Twelve cysteine protein 1	Danaus plexippus (Monarch butterfly)
evgtrinc230592_g1_i1	-2.31426	9.12799	6.97966e-49	UNIREF90_G6CQC2	NA	NA
evgtrinc274234_g1_i1	-2.31365	7.94587	3.50217e-51	UNIREF90_G6D6B9	Cuticular protein RR-2 motif 59	Danaus plexippus (Monarch butterfly)
evgtrinc262310_g1_i1	-2.312	4.58644	2.80015e-56	UNIREF90_G6DKA5	Uncharacterized protein	Danaus plexippus (Monarch butterfly)
evgtrinc285361_g1_i2	-2.27177	2.3989	1.34166e-49	UNIREF90_H9JFA7	Uncharacterized protein	Bombyx mori (Silk moth)
evgtrinc286016_g1_i1	-2.26781	1.84461	6.97508e-21	UNIREF90_G6D479	Angiotensin converting enzyme	Danaus plexippus (Monarch butterfly)
evgtrinc281510_g2_i1	-2.26433	2.27324	5.61714e-27	UNIREF90_I4DKA1	Cuticular protein PxutCPR131	Papilio xuthus (Asian swallowtail butterfly)
evgtrinc282573_g1_i1	-2.26402	4.10932	4.20828e-65	UNIREF90_G6DAT0	Uncharacterized protein	Danaus plexippus (Monarch butterfly)
evgtrinc262706_g1_i2	-2.23993	3.14329	1.26141e-37	UNIREF90_G6D0K7	Lipase	Danaus plexippus (Monarch butterfly)
evgtrinc286549_g1_i1	-2.22189	6.26336	3.25181e-67	UNIREF90_G6D3W1	Viral-like chitinase	Danaus plexippus (Monarch butterfly)
evgtrinc286818_g1_i1	-2.21852	0.310551	3.39971e-21	UNIREF90_A0A068EVJ0	Cytochrome P450 CYP341B2	Helicoverpa armigera (Cotton bollworm) (Heliothis armigera)
evgtrinc238547_g1_i1	-2.21288	0.350616	1.80703e-20	UNIREF90_G6DG43	Cuticular protein RR-1 motif 26	Danaus plexippus (Monarch butterfly)
evgtrinc268834_g1_i1	-2.18854	2.05286	6.29961e-44	UNIREF90_G6DAT0	Uncharacterized protein	Danaus plexippus (Monarch butterfly)
evgtrinc289536_g1_i1	-2.17729	2.44312	4.31234e-51	UNIREF90_J7EI43	Carboxylic ester hydrolase (EC 3.1.1.-)	Melitaea cinxia (Glanville fritillary) (Papilio cinxia)
evgtrinc262964_g1_i1	-2.15192	0.230807	1.87722e-23	UNIREF90_G6DSM8	Cuticular protein hypothetical 12	Danaus plexippus (Monarch butterfly)
evgtrinc140744_g1_i1	-2.10809	-1.42332	7.30828e-09	NA	NA	NA
evgtrinc256023_g1_i1	-2.09821	-0.825953	1.43292e-17	NA	NA	NA
evgtrinc286367_g1_i1	-2.09631	1.90653	1.13138e-35	UNIREF90_H9JAH4	Uncharacterized protein	Bombyx mori (Silk moth)
evgtrinc99363_g1_i1	-2.0936	-0.121595	1.54252e-09	UNIREF90_Q8ISS2	Peritrophic matrix insect intestinal mucin (Fragment)	Plutella xylostella (Diamondback moth) (Plutella maculipennis)
evgtrinc277240_g1_i1	-2.08718	-1.21362	5.92982e-07	UNIREF90_I4DIX2	Cuticular protein PxutCPR78	Papilio xuthus (Asian swallowtail butterfly)
evgtrinc253998_g1_i1	-2.05009	-0.709137	1.16829e-07	NA	NA	NA
evgtrinc285785_g2_i2	-2.04956	-0.374937	3.50866e-16	NA	NA	NA
evgtrinc273934_g1_i2	-2.04776	1.70563	4.94579e-17	UNIREF90_G6CNJ3	Cuticular protein CPFL4A	Danaus plexippus (Monarch butterfly)
evgtrinc268834_g2_i1	-2.02287	2.26388	2.71803e-36	UNIREF90_G6DAT0	Uncharacterized protein	Danaus plexippus (Monarch butterfly)
evgtrinc274964_g1_i2	-2.00929	2.48435	2.74845e-15	NA	NA	NA
evgtrinc266173_g1_i1	-2.00639	-1.20666	1.73034e-05	UNIREF90_C0H6M3	Putative cuticle protein	Bombyx mori (Silk moth)
evgtrinc241334_g1_i1	-2.0045	-1.21896	1.9346e-13	NA	NA	NA
evgtrinc283975_g1_i2	-1.99736	3.26789	2.06932e-42	UNIREF90_UPI00034FB422	NA	NA
evgtrinc21254_g1_i1	-1.99594	-0.308739	8.47177e-14	NA	NA	NA
evgtrinc278116_g1_i2	-1.99047	-0.577295	2.37339e-05	UNIREF90_C9W8F6	Serine protease 17	Mamestra configurata (bertha armyworm)
evgtrinc273933_g2_i1	-1.98978	-1.40114	1.64946e-07	NA	NA	NA
evgtrinc290278_g3_i1	-1.9729	-0.784643	7.25383e-09	UNIREF90_G6DM32	Putative endonuclease and reverse transcriptase-like protein	Danaus plexippus (Monarch butterfly)
evgtrinc279975_g1_i1	-1.97019	3.58858	1.5264e-32	UNIREF90_G6CJV6	Uncharacterized protein	Danaus plexippus (Monarch butterfly)
evgtrinc274618_g2_i1	-1.96408	-1.40249	1.10867e-09	NA	NA	NA
evgtrinc226353_g1_i1	-1.9571	2.29852	6.39289e-20	UNIREF90_C0H6G5	Putative cuticle protein (Uncharacterized protein)	Bombyx mori (Silk moth)
evgtrinc170765_g2_i1	-1.94783	-0.980179	3.116e-08	NA	NA	NA
evgtrinc285610_g1_i6	-1.94292	0.670949	6.46717e-31	UNIREF90_G6D6Q4	Uncharacterized protein	Danaus plexippus (Monarch butterfly)
evgtrinc251735_g1_i1	-1.94192	-1.13106	2.19191e-07	UNIREF90_G6D6C0	Cuticular protein CPR59B	Danaus plexippus (Monarch butterfly)
evgtrinc285137_g1_i1	-1.93118	-0.916357	2.38245e-12	UNIREF90_G6DQ79	Uncharacterized protein	Danaus plexippus (Monarch butterfly)
evgtrinc224647_g1_i2	-1.91621	2.66984	9.64264e-24	UNIREF90_H9JIU2	Uncharacterized protein	Bombyx mori (Silk moth)
evgtrinc250313_g1_i1	-1.89584	8.31282	1.05833e-66	UNIREF90_Q9U4Z0	Putative uncharacterized protein	Manduca sexta (Tobacco hawkmoth) (Tobacco hornworm)
evgtrinc265556_g1_i1	-1.89433	-0.408422	6.59458e-11	UNIREF90_C0H6H2	Putative cuticle protein (Uncharacterized protein)	Bombyx mori (Silk moth)
evgtrinc280745_g1_i1	-1.89363	3.72607	6.82717e-44	UNIREF90_UPI00034F2D5D	NA	NA
evgtrinc200673_g1_i4	-1.89283	-1.35905	4.01261e-08	UNIREF90_S5RPP0	Type I polyketide synthase, PedI-like protein	Candidatus Profftella armatura
evgtrinc230201_g1_i1	-1.88522	4.17492	3.22688e-24	NA	NA	NA
evgtrinc281882_g1_i1	-1.88274	-0.675168	2.79222e-08	UNIREF90_G6D4V3	Uncharacterized protein	Danaus plexippus (Monarch butterfly)
evgtrinc191221_g1_i1	-1.88203	4.13	4.03012e-36	UNIREF90_G6CPU6	Cuticular protein CPR54	Danaus plexippus (Monarch butterfly)
evgtrinc267035_g1_i1	-1.88009	-0.130101	5.58992e-10	UNIREF90_A8HG49	Intestinal mucin (Fragment)	Spodoptera exigua (Beet armyworm) (Noctua fulgens)
evgtrinc265276_g1_i1	-1.86929	-0.880138	8.09954e-07	UNIREF90_S4PI44	Single VWC domain protein 2 (Fragment)	Pararge aegeria (specked wood butterfly)
evgtrinc267163_g1_i1	-1.86885	0.708095	8.40077e-18	UNIREF90_G6DAA1	Cuticular protein RR-1 motif 40	Danaus plexippus (Monarch butterfly)
evgtrinc279975_g1_i3	-1.85453	1.68415	4.89059e-25	UNIREF90_H9JIU2	Uncharacterized protein	Bombyx mori (Silk moth)
evgtrinc259709_g1_i1	-1.83911	2.02373	1.29597e-23	UNIREF90_G6CJV6	Uncharacterized protein	Danaus plexippus (Monarch butterfly)
evgtrinc289772_g1_i1	-1.83908	2.47837	1.2986e-21	UNIREF90_G6D693	Uncharacterized protein	Danaus plexippus (Monarch butterfly)
evgtrinc263689_g1_i2	-1.82877	1.31181	5.9812e-15	UNIREF90_G6CNJ4	Cuticular protein CPFL4B	Danaus plexippus (Monarch butterfly)
evgtrinc276708_g2_i2	-1.8203	0.144795	4.46995e-08	NA	NA	NA
evgtrinc279975_g1_i2	-1.80594	2.53892	9.678e-22	UNIREF90_H9JIU2	Uncharacterized protein	Bombyx mori (Silk moth)
evgtrinc268758_g1_i3	-1.80536	-0.590379	6.98648e-06	UNIREF90_G6CR27	Uncharacterized protein	Danaus plexippus (Monarch butterfly)
evgtrinc284423_g1_i1	-1.80195	1.84012	7.43895e-38	UNIREF90_G6CWI8	Amino acid transporter	Danaus plexippus (Monarch butterfly)
evgtrinc243744_g1_i1	-1.80194	-0.0986052	9.47239e-10	UNIREF90_G6CIN7	Uncharacterized protein	Danaus plexippus (Monarch butterfly)
evgtrinc401461_g1_i1	-1.79865	2.44962	3.39003e-28	NA	NA	NA
evgtrinc290588_g2_i1	-1.79107	5.82285	7.31765e-39	NA	NA	NA
evgtrinc282074_g1_i8	-1.78867	2.80693	5.61424e-13	NA	NA	NA
evgtrinc286232_g1_i5	-1.7886	-0.639461	3.14275e-10	UNIREF90_G6CTD0	Neuropeptide receptor A32	Danaus plexippus (Monarch butterfly)
evgtrinc286596_g1_i1	-1.7876	1.33648	4.57872e-31	UNIREF90_UPI0003503442	NA	NA
evgtrinc271033_g1_i2	-1.7859	-1.40855	1.3361e-06	NA	NA	NA
evgtrinc236683_g2_i1	-1.78576	-1.43409	7.52695e-06	NA	NA	NA
evgtrinc288275_g1_i1	-1.7725	0.687514	2.25939e-09	UNIREF90_G6D1L2	Immune-related Hdd1	Danaus plexippus (Monarch butterfly)
evgtrinc287894_g2_i3	-1.77239	1.30591	5.34905e-05	NA	NA	NA
evgtrinc270309_g1_i1	-1.76331	0.176811	1.33777e-14	NA	NA	NA
evgtrinc277144_g1_i1	-1.76208	-0.323107	5.74573e-08	UNIREF90_S4NQ33	Juvenile hormone binding protein	Pararge aegeria (specked wood butterfly)
evgtrinc277495_g1_i3	-1.75751	-1.15462	2.89739e-06	NA	NA	NA
evgtrinc279749_g2_i1	-1.75083	0.759385	1.4305e-10	NA	NA	NA
evgtrinc284423_g2_i1	-1.74886	3.0281	2.93495e-41	UNIREF90_G6CWI8	Amino acid transporter	Danaus plexippus (Monarch butterfly)
evgtrinc288836_g1_i3	-1.74674	6.05885	1.21887e-26	NA	NA	NA
evgtrinc283901_g1_i1	-1.74495	-1.01858	2.48023e-07	UNIREF90_G6CZP2	Ammonium transporter	Danaus plexippus (Monarch butterfly)
evgtrinc262489_g1_i2	-1.74411	3.36012	0.00151436	UNIREF90_I4DR74	Simila to CG42749	Papilio polytes (Common mormon) (Swallowtail butterfly)
evgtrinc280443_g1_i2	-1.73911	-0.42006	4.57179e-06	UNIREF90_G6DSC4	Uncharacterized protein	Danaus plexippus (Monarch butterfly)
evgtrinc273182_g1_i1	-1.7374	5.03547	1.39358e-28	UNIREF90_H9JIU2	Uncharacterized protein	Bombyx mori (Silk moth)
evgtrinc286408_g1_i3	-1.73731	0.642785	3.62245e-07	UNIREF90_H9J017	Uncharacterized protein	Bombyx mori (Silk moth)
evgtrinc272587_g1_i3	-1.73455	2.58992	0.000647908	UNIREF90_G6CVX0	Uncharacterized protein	Danaus plexippus (Monarch butterfly)
evgtrinc248345_g1_i1	-1.73315	-0.023291	3.18753e-12	UNIREF90_H9JCA8	Uncharacterized protein	Bombyx mori (Silk moth)
evgtrinc260927_g1_i1	-1.73108	5.21919	1.91329e-25	UNIREF90_H9JJX6	Uncharacterized protein	Bombyx mori (Silk moth)
evgtrinc263806_g1_i1	-1.73086	-0.383989	1.82242e-09	NA	NA	NA
evgtrinc250749_g1_i1	-1.7244	1.89995	6.70117e-05	UNIREF90_V5I7B4	Uncharacterized protein (Fragment)	Anoplophora glabripennis (Asian longhorn beetle) (Anoplophora nobilis)
evgtrinc203236_g1_i1	-1.72279	-1.35638	4.57991e-07	NA	NA	NA
evgtrinc281615_g1_i1	-1.70978	-0.827554	1.25448e-08	NA	NA	NA
evgtrinc230172_g1_i1	-1.6987	0.0731599	3.12795e-09	UNIREF90_H9IWR4	Uncharacterized protein	Bombyx mori (Silk moth)
evgtrinc290145_g1_i1	-1.69773	-0.786551	2.53927e-12	UNIREF90_H9JMG0	Uncharacterized protein	Bombyx mori (Silk moth)
evgtrinc288912_g2_i2	-1.69531	1.58824	3.9456e-14	UNIREF90_G6DM32	Putative endonuclease and reverse transcriptase-like protein	Danaus plexippus (Monarch butterfly)
evgtrinc59145_g1_i1	-1.69448	-1.39116	5.17978e-10	NA	NA	NA
evgtrinc277250_g1_i1	-1.68708	4.75897	1.54819e-35	UNIREF90_G6D270	Cuticular protein analogous to peritrophins 3-D1	Danaus plexippus (Monarch butterfly)
evgtrinc265231_g1_i1	-1.67971	0.3825	3.46728e-10	UNIREF90_G6CXE7	Uncharacterized protein	Danaus plexippus (Monarch butterfly)
evgtrinc276485_g1_i1	-1.67759	0.736334	9.18612e-05	UNIREF90_G6CT54	Uncharacterized protein	Danaus plexippus (Monarch butterfly)
evgtrinc30966_g1_i1	-1.6722	-0.965558	2.7635e-09	NA	NA	NA
evgtrinc266565_g1_i2	-1.672	2.24125	1.36086e-13	UNIREF90_G6DLT5	Uncharacterized protein	Danaus plexippus (Monarch butterfly)
evgtrinc214049_g2_i1	-1.66983	-0.311909	3.26196e-10	UNIREF90_G6DCE0	Uncharacterized protein	Danaus plexippus (Monarch butterfly)
evgtrinc278721_g1_i1	-1.66941	2.57073	1.04949e-15	UNIREF90_G6CYJ9	Putative copper-zinc superoxide dismutase	Danaus plexippus (Monarch butterfly)
evgtrinc3829_g1_i1	-1.6629	-0.665974	2.89739e-06	UNIREF90_A8HG49	Intestinal mucin (Fragment)	Spodoptera exigua (Beet armyworm) (Noctua fulgens)
evgtrinc287315_g2_i1	-1.66189	3.28875	1.62394e-27	UNIREF90_UPI00034F2EB7	NA	NA
evgtrinc279157_g1_i1	-1.66155	-0.174605	0.00051214	UNIREF90_P35045	NA	NA
evgtrinc281455_g1_i4	-1.66087	0.457952	5.58859e-09	UNIREF90_G6D6F6	Uncharacterized protein	Danaus plexippus (Monarch butterfly)
evgtrinc279076_g1_i2	-1.65815	5.00841	2.04633e-24	UNIREF90_G6CXR2	Cuticular protein glycine-rich 13	Danaus plexippus (Monarch butterfly)
evgtrinc125593_g1_i1	-1.65478	7.63775	2.22897e-29	UNIREF90_P42852	Putative cuticle protein	Bombyx mori (Silk moth)
evgtrinc278234_g1_i1	-1.6538	-1.29226	8.02852e-07	NA	NA	NA
evgtrinc282157_g1_i1	-1.64998	3.35824	5.42589e-26	UNIREF90_G6DA79	Cadherin	Danaus plexippus (Monarch butterfly)
evgtrinc276055_g2_i1	-1.64444	0.131124	7.99182e-11	NA	NA	NA
evgtrinc207929_g1_i1	-1.64218	-0.876396	1.24335e-08	NA	NA	NA
evgtrinc278263_g1_i3	-1.64005	1.39385	2.13457e-25	UNIREF90_G6D9S6	Lipase	Danaus plexippus (Monarch butterfly)
evgtrinc274181_g1_i7	-1.63943	-1.14049	6.09107e-06	UNIREF90_G6DD28	Uncharacterized protein	Danaus plexippus (Monarch butterfly)
evgtrinc232624_g1_i1	-1.63745	-0.537273	1.32013e-09	NA	NA	NA
evgtrinc289505_g1_i2	-1.63737	3.87995	3.51302e-25	UNIREF90_G6DS74	Uncharacterized protein	Danaus plexippus (Monarch butterfly)
evgtrinc290155_g2_i1	-1.63702	7.62266	2.79477e-76	UNIREF90_G6D603	Uncharacterized protein	Danaus plexippus (Monarch butterfly)
evgtrinc287401_g4_i1	-1.63291	4.63783	3.67603e-49	UNIREF90_C0H6L3	Putative cuticle protein (Uncharacterized protein)	Bombyx mori (Silk moth)
evgtrinc287149_g1_i11	-1.63191	-0.10295	6.21509e-13	UNIREF90_G6DEG0	Uncharacterized protein	Danaus plexippus (Monarch butterfly)
evgtrinc274134_g1_i5	-1.63132	-0.185584	0.000207166	UNIREF90_D6WZY2	Putative uncharacterized protein	Tribolium castaneum (Red flour beetle)
evgtrinc289198_g3_i3	-1.63073	2.57814	1.10972e-24	UNIREF90_G6CXA0	Glycosyl hydrolase family 31 protein	Danaus plexippus (Monarch butterfly)
evgtrinc428204_g1_i1	-1.62731	-1.27958	3.39367e-05	NA	NA	NA
evgtrinc224407_g1_i1	-1.62358	7.14472	8.68171e-43	UNIREF90_Q1HPU3	Troponin C 25D	Bombyx mandarina (Wild silk moth) (Wild silkworm)
evgtrinc269841_g1_i1	-1.62102	4.0315	9.26637e-50	UNIREF90_G6DRU9	Uncharacterized protein	Danaus plexippus (Monarch butterfly)
evgtrinc282842_g1_i1	-1.61531	-1.46149	1.02641e-05	UNIREF90_G6DP93	Uncharacterized protein	Danaus plexippus (Monarch butterfly)
evgtrinc258398_g1_i2	-1.61246	2.83928	2.98544e-07	UNIREF90_G6CS21	Uncharacterized protein	Danaus plexippus (Monarch butterfly)
evgtrinc286169_g1_i1	-1.61119	5.75686	3.20809e-31	UNIREF90_I3PN85	NA	NA
evgtrinc278875_g1_i1	-1.61111	-1.41255	0.000296232	NA	NA	NA
evgtrinc289812_g1_i1	-1.60903	3.12338	1.21533e-24	UNIREF90_G6DI43	Brain chitinase and chia	Danaus plexippus (Monarch butterfly)
evgtrinc254570_g3_i1	-1.60799	1.32964	1.4444e-15	UNIREF90_G6CPJ9	Uncharacterized protein	Danaus plexippus (Monarch butterfly)
evgtrinc290685_g1_i1	-1.60758	0.301273	9.52968e-12	NA	NA	NA
evgtrinc281593_g1_i1	-1.60444	-0.0246376	1.64835e-08	UNIREF90_T1QDG4	Chymotrypsin 1	Diatraea saccharalis (sugarcane borer)
evgtrinc289780_g1_i1	-1.60406	-0.945389	1.07273e-09	NA	NA	NA
evgtrinc283237_g2_i1	-1.60337	-1.01477	0.000190406	UNIREF90_UPI00034F6511	NA	NA
evgtrinc287328_g2_i1	-1.59902	3.56665	2.18895e-22	UNIREF90_G6DJF6	Uncharacterized protein	Danaus plexippus (Monarch butterfly)
evgtrinc214300_g1_i2	-1.59547	-0.0801241	3.91033e-05	UNIREF90_H9JND1	Uncharacterized protein	Bombyx mori (Silk moth)
evgtrinc262951_g1_i1	-1.59478	-0.216594	3.18182e-14	NA	NA	NA
evgtrinc245584_g1_i1	-1.59337	0.185991	5.10132e-14	NA	NA	NA
evgtrinc279281_g1_i2	-1.59238	7.98696	4.67472e-41	UNIREF90_B9VTR9	Death-associated small cytoplasmic leucine-rich protein	Bombyx mori (Silk moth)
evgtrinc285638_g1_i1	-1.59147	6.18296	7.70059e-46	UNIREF90_G6DBL2	Uncharacterized protein	Danaus plexippus (Monarch butterfly)
evgtrinc274622_g1_i1	-1.58661	-1.08254	1.69199e-06	UNIREF90_D0VEM3	Putative cuticle protein CPR150	Bombyx mori (Silk moth)
evgtrinc284419_g1_i1	-1.58481	-1.22895	1.25358e-05	UNIREF90_G6D4V3	Uncharacterized protein	Danaus plexippus (Monarch butterfly)
evgtrinc288294_g1_i2	-1.58396	0.215915	0.000924786	UNIREF90_S4NWH1	Putative KRAB box and zinc finger domain-containing protein (Fragment)	Pararge aegeria (specked wood butterfly)
evgtrinc72894_g1_i1	-1.58388	0.816659	2.59494e-25	NA	NA	NA
evgtrinc288828_g1_i1	-1.58365	-1.24858	9.81583e-06	UNIREF90_G6CZK2	Uncharacterized protein	Danaus plexippus (Monarch butterfly)
evgtrinc279279_g1_i2	-1.58095	0.707973	3.13144e-08	UNIREF90_X1XTY2	Uncharacterized protein	Acyrthosiphon pisum (Pea aphid)
evgtrinc289812_g2_i2	-1.58066	4.6046	1.72323e-51	UNIREF90_G6DI43	Brain chitinase and chia	Danaus plexippus (Monarch butterfly)
evgtrinc290278_g2_i1	-1.58032	1.68382	2.37839e-10	UNIREF90_G6DM32	Putative endonuclease and reverse transcriptase-like protein	Danaus plexippus (Monarch butterfly)
evgtrinc234165_g1_i1	-1.57628	-0.568638	2.36772e-06	UNIREF90_C0H6J8	Putative cuticle protein (Uncharacterized protein)	Bombyx mori (Silk moth)
evgtrinc233313_g1_i3	-1.57286	-0.923322	9.79028e-09	NA	NA	NA
evgtrinc283839_g1_i2	-1.57215	-1.29729	3.81536e-05	UNIREF90_UPI00034F879B	NA	NA
evgtrinc281304_g1_i1	-1.56282	6.51825	3.70734e-26	UNIREF90_Q95YG9	Putative dopa decarboxylase protein (Fragment)	Sosineura mimica (Moth) (Heterocrossa mimica)
evgtrinc273045_g1_i8	-1.55781	1.45292	1.84736e-16	NA	NA	NA
evgtrinc270219_g1_i3	-1.55735	-1.49005	1.5769e-06	NA	NA	NA
evgtrinc285046_g4_i2	-1.55495	9.74812	1.24794e-38	UNIREF90_Q2F5Q5	Lectin 4 C-type lectin	Bombyx mori (Silk moth)
evgtrinc125068_g1_i1	-1.55196	-1.14169	6.13129e-06	NA	NA	NA
evgtrinc127699_g1_i2	-1.5478	2.65553	6.77213e-06	NA	NA	NA
evgtrinc21261_g1_i1	-1.54357	1.24417	6.04741e-09	NA	NA	NA
evgtrinc260837_g1_i3	-1.54356	-1.24811	0.000101183	NA	NA	NA
evgtrinc283081_g1_i1	-1.53707	-0.848572	8.89837e-07	UNIREF90_G6DL81	Carboxylic ester hydrolase (EC 3.1.1.-)	Danaus plexippus (Monarch butterfly)
evgtrinc263921_g1_i3	-1.5365	-0.125296	2.01406e-08	UNIREF90_S9YE47	Uncharacterized protein	Camelus ferus (Wild Bactrian camel)
evgtrinc281851_g1_i1	-1.53549	3.08376	1.74363e-12	UNIREF90_F1T2L6	Tyramine beta hydroxylase	Bombyx mori (Silk moth)
evgtrinc264810_g1_i1	-1.53314	-0.596667	4.14609e-07	UNIREF90_Q9BLI5	TRAS3 protein	Bombyx mori (Silk moth)
evgtrinc125511_g1_i1	-1.53194	0.217131	0.00482836	UNIREF90_H9JC60	Uncharacterized protein	Bombyx mori (Silk moth)
evgtrinc272541_g1_i1	-1.5314	5.64293	1.13652e-38	UNIREF90_S4P8Z5	Uncharacterized protein (Fragment)	Pararge aegeria (specked wood butterfly)
evgtrinc193296_g1_i1	-1.52898	4.662	7.33258e-13	UNIREF90_G6D9L4	Cuticular protein RR-2 motif 63	Danaus plexippus (Monarch butterfly)
evgtrinc278036_g1_i1	-1.52838	3.72046	1.31699e-20	UNIREF90_G6DA82	Uncharacterized protein	Danaus plexippus (Monarch butterfly)
evgtrinc277717_g1_i1	-1.52554	3.34317	4.82775e-14	UNIREF90_D2KXB3	NA	NA
evgtrinc254570_g2_i1	-1.5246	1.40175	0.000952044	UNIREF90_G6CPJ9	Uncharacterized protein	Danaus plexippus (Monarch butterfly)
evgtrinc269643_g1_i2	-1.52177	4.03436	5.6754e-11	UNIREF90_G6DB73	Cuticular protein hypothetical 2	Danaus plexippus (Monarch butterfly)
evgtrinc289375_g2_i1	-1.51978	1.02817	2.62645e-08	UNIREF90_G6CUM4	Sugar transporter	Danaus plexippus (Monarch butterfly)
evgtrinc276077_g3_i1	-1.51734	3.09436	9.67728e-05	UNIREF90_D7F171	Endonuclease-reverse transcriptase	Bombyx mori (Silk moth)
evgtrinc284855_g1_i2	-1.51177	-0.809427	8.51775e-06	UNIREF90_G6D7K5	Uncharacterized protein	Danaus plexippus (Monarch butterfly)
evgtrinc274810_g2_i1	-1.51071	-0.734382	0.000159092	UNIREF90_D1LU95	Mutant cadherin	Helicoverpa armigera (Cotton bollworm) (Heliothis armigera)
evgtrinc257117_g1_i1	-1.50885	-0.670194	1.52168e-10	NA	NA	NA
evgtrinc220881_g1_i1	-1.50683	-1.14519	3.5188e-08	UNIREF90_G6D016	Cytochrome P450 6AB4	Danaus plexippus (Monarch butterfly)
evgtrinc257573_g1_i1	-1.50575	3.57131	2.07416e-26	UNIREF90_I4DIB8	Cuticular protein PxutCPR34	Papilio xuthus (Asian swallowtail butterfly)
evgtrinc188724_g1_i1	-1.50505	-0.994299	2.2455e-05	NA	NA	NA
evgtrinc226897_g1_i1	-1.50203	0.146872	4.48726e-13	NA	NA	NA
evgtrinc288292_g1_i1	-1.49725	1.95232	5.88761e-14	UNIREF90_Q2MGA5	Polyprotein	Antheraea mylitta (Tasar silkworm)
evgtrinc77729_g1_i1	-1.49721	-0.85862	4.01261e-08	NA	NA	NA
evgtrinc276439_g1_i1	-1.49205	4.70106	1.6073e-35	UNIREF90_G6DAA0	Cuticular protein glycine-rich 21	Danaus plexippus (Monarch butterfly)
evgtrinc283215_g2_i1	-1.4907	-0.688801	8.07909e-09	UNIREF90_G6CK97	Uncharacterized protein	Danaus plexippus (Monarch butterfly)
evgtrinc226127_g1_i1	-1.48941	2.96621	1.61203e-12	UNIREF90_U4UN13	Uncharacterized protein (Fragment)	Dendroctonus ponderosae (Mountain pine beetle)
evgtrinc290026_g1_i1	-1.48834	2.60359	4.71367e-13	UNIREF90_Q9BLI5	TRAS3 protein	Bombyx mori (Silk moth)
evgtrinc285731_g1_i1	-1.4844	-0.778223	2.07212e-06	UNIREF90_H9J5D0	Uncharacterized protein	Bombyx mori (Silk moth)
evgtrinc289119_g4_i1	-1.48386	2.04856	1.70129e-05	UNIREF90_J9K900	Uncharacterized protein	Acyrthosiphon pisum (Pea aphid)
evgtrinc258967_g1_i1	-1.47438	4.53804	8.60531e-17	UNIREF90_S4NYS1	MD-2-related lipid-recognition protein (Fragment)	Pararge aegeria (specked wood butterfly)
evgtrinc208619_g1_i2	-1.47436	-0.816581	2.9367e-06	UNIREF90_G6DEG0	Uncharacterized protein	Danaus plexippus (Monarch butterfly)
evgtrinc268063_g1_i1	-1.47213	2.80235	1.35747e-06	UNIREF90_UPI0003500CAA	NA	NA
evgtrinc286693_g1_i1	-1.47182	-0.00544256	1.57153e-08	UNIREF90_A9NX88	Putative uncharacterized protein	Picea sitchensis (Sitka spruce) (Pinus sitchensis)
evgtrinc274964_g2_i1	-1.4682	3.21188	8.25092e-12	NA	NA	NA
evgtrinc288393_g1_i1	-1.46775	0.348934	0.000120352	UNIREF90_UPI0004ABC53D	NA	NA
evgtrinc242762_g1_i1	-1.46651	-1.14418	9.03639e-06	NA	NA	NA
evgtrinc191376_g1_i2	-1.46578	-0.732865	6.21093e-05	NA	NA	NA
evgtrinc50907_g1_i2	-1.46518	-0.90282	0.000142915	NA	NA	NA
evgtrinc288594_g1_i6	-1.46497	-0.924494	8.77837e-09	UNIREF90_G6D9U9	Uncharacterized protein	Danaus plexippus (Monarch butterfly)
evgtrinc287241_g1_i6	-1.46484	-0.532574	1.63899e-05	UNIREF90_U5PZ51	Putative ionotropic receptor (Fragment)	Sesamia inferens (purple stem borer)
evgtrinc283799_g1_i1	-1.46457	4.98136	1.67577e-42	UNIREF90_UPI00034F8CB3	NA	NA
evgtrinc283193_g2_i1	-1.46446	-1.28864	0.000276509	UNIREF90_G6CHZ0	Uncharacterized protein	Danaus plexippus (Monarch butterfly)
evgtrinc222687_g1_i1	-1.46444	2.34646	2.66938e-23	NA	NA	NA
evgtrinc284646_g1_i3	-1.46236	-0.639664	0.000227616	NA	NA	NA
evgtrinc285731_g1_i5	-1.46064	2.648	1.45139e-17	UNIREF90_UPI00034FD8F1	NA	NA
evgtrinc27763_g1_i1	-1.45906	-0.41681	7.44849e-09	NA	NA	NA
evgtrinc277404_g1_i1	-1.45751	5.60103	1.73411e-27	NA	NA	NA
evgtrinc268019_g1_i1	-1.45528	0.0628931	2.53257e-13	UNIREF90_Q4FCM6	Bursicon (Bursicon subunit alpha) (Cuticle-tanning hormone)	Manduca sexta (Tobacco hawkmoth) (Tobacco hornworm)
evgtrinc147079_g1_i1	-1.45406	-1.35869	7.71067e-06	UNIREF90_G6DAJ4	Uncharacterized protein	Danaus plexippus (Monarch butterfly)
evgtrinc253515_g1_i4	-1.45398	0.389952	3.60498e-06	UNIREF90_H9JFT5	Uncharacterized protein	Bombyx mori (Silk moth)
evgtrinc277797_g1_i1	-1.4518	0.0178472	2.17669e-05	UNIREF90_H9JY10	NA	NA
evgtrinc268531_g1_i1	-1.44951	6.21819	1.78373e-25	UNIREF90_G6D6U3	Cuticular protein RR-1 motif 55	Danaus plexippus (Monarch butterfly)
evgtrinc287342_g1_i5	-1.44398	0.156386	3.0132e-13	UNIREF90_G6D1U7	SV2-like protein 1	Danaus plexippus (Monarch butterfly)
evgtrinc283885_g1_i1	-1.44297	6.38746	4.48421e-23	UNIREF90_C0H6K1	Putative cuticle protein (Uncharacterized protein)	Bombyx mori (Silk moth)
evgtrinc288135_g3_i1	-1.44101	-0.668873	3.56537e-06	UNIREF90_G6D4K1	Uncharacterized protein	Danaus plexippus (Monarch butterfly)
evgtrinc272569_g1_i2	-1.43981	-0.635516	1.33909e-09	NA	NA	NA
evgtrinc279476_g2_i2	-1.4398	2.84908	0.000252126	NA	NA	NA
evgtrinc274098_g1_i1	-1.43648	0.752322	1.78528e-17	UNIREF90_G6CP87	Uncharacterized protein	Danaus plexippus (Monarch butterfly)
evgtrinc273987_g1_i2	-1.43577	-1.40383	0.000290418	NA	NA	NA
evgtrinc283100_g1_i9	-1.43221	-1.04182	0.00143423	UNIREF90_H9J8M4	Uncharacterized protein	Bombyx mori (Silk moth)
evgtrinc185053_g1_i1	-1.43101	0.27112	4.25961e-15	NA	NA	NA
evgtrinc290378_g2_i2	-1.42788	7.93715	2.67591e-63	UNIREF90_Q5W7F4	A disintegrin and metalloproteinase with thrombospondin motifs 1	Bombyx mori (Silk moth)
evgtrinc286118_g1_i3	-1.42641	0.109518	1.56467e-05	UNIREF90_L7X0M9	Transcription initiation factor TFIID subunit 2-like protein	Heliconius erato (crimson-patched longwing)
evgtrinc287298_g2_i1	-1.42485	5.88428	1.05977e-40	UNIREF90_UPI0003DF4E5B	NA	NA
evgtrinc277404_g2_i1	-1.42389	3.63684	3.43067e-22	NA	NA	NA
evgtrinc290578_g1_i2	-1.4198	1.46238	6.13211e-10	UNIREF90_Q2MGA5	Polyprotein	Antheraea mylitta (Tasar silkworm)
evgtrinc290278_g5_i1	-1.41849	-0.244645	1.83133e-07	UNIREF90_D4N2G8	Gag-like protein	Lymantria xylina MNPV
evgtrinc288472_g4_i1	-1.41837	-1.18612	5.67383e-05	NA	NA	NA
evgtrinc288232_g1_i1	-1.41742	3.57195	2.86718e-24	UNIREF90_H9JEB7	Uncharacterized protein	Bombyx mori (Silk moth)
evgtrinc247685_g1_i1	-1.41551	0.459167	2.30569e-09	UNIREF90_H9J327	Uncharacterized protein	Bombyx mori (Silk moth)
evgtrinc282819_g1_i1	-1.41524	0.420791	2.99984e-08	UNIREF90_G6DPT1	Uncharacterized protein	Danaus plexippus (Monarch butterfly)
evgtrinc289341_g2_i1	-1.4138	-1.4023	9.87775e-05	UNIREF90_Q9BLI5	TRAS3 protein	Bombyx mori (Silk moth)
evgtrinc197053_g1_i1	-1.41335	-0.34129	4.60429e-08	NA	NA	NA
evgtrinc223871_g1_i1	-1.41275	5.31575	2.55272e-05	UNIREF90_I4DMZ4	Cuticular protein PpolCPH2	Papilio polytes (Common mormon) (Swallowtail butterfly)
evgtrinc285983_g1_i9	-1.41231	1.03955	1.34196e-12	UNIREF90_G6DEG0	Uncharacterized protein	Danaus plexippus (Monarch butterfly)
evgtrinc290448_g4_i1	-1.41119	3.70914	1.22903e-15	UNIREF90_I1VX14	NA	NA
evgtrinc288746_g1_i1	-1.4078	5.9701	2.40963e-40	UNIREF90_UPI00046C06BA	NA	NA
evgtrinc207537_g1_i2	-1.4068	-0.899303	0.000255353	NA	NA	NA
evgtrinc242915_g1_i1	-1.40422	-1.31685	0.00470876	NA	NA	NA
evgtrinc277170_g2_i2	-1.40421	1.81871	0.0112143	UNIREF90_G6DB92	Uncharacterized protein	Danaus plexippus (Monarch butterfly)
evgtrinc262252_g2_i1	-1.40364	1.93712	2.13564e-10	UNIREF90_G6DNN5	Uncharacterized protein	Danaus plexippus (Monarch butterfly)
evgtrinc291902_g1_i1	-1.40343	2.48624	0.0400836	UNIREF90_I4DK13	Uncharacterized protein	Papilio xuthus (Asian swallowtail butterfly)
evgtrinc263440_g1_i1	-1.40276	-0.718603	0.000276328	UNIREF90_G6D1A1	Uncharacterized protein	Danaus plexippus (Monarch butterfly)
evgtrinc277819_g4_i1	-1.40141	3.66804	1.25417e-18	NA	NA	NA
evgtrinc279108_g1_i1	-1.40134	2.5225	5.39673e-18	UNIREF90_H9J014	Uncharacterized protein	Bombyx mori (Silk moth)
evgtrinc281256_g1_i1	-1.40131	1.57335	5.01535e-20	UNIREF90_G6DTX5	Uncharacterized protein	Danaus plexippus (Monarch butterfly)
evgtrinc224047_g1_i1	-1.39931	0.666557	0.00456301	UNIREF90_Q8MY29	Reverse transcriptase (Fragment)	Papilio xuthus (Asian swallowtail butterfly)
evgtrinc286685_g1_i1	-1.39871	-0.365882	2.63762e-09	UNIREF90_H9JN11	Uncharacterized protein	Bombyx mori (Silk moth)
evgtrinc290366_g2_i1	-1.39598	-0.57112	1.09675e-10	UNIREF90_G6CI80	Uncharacterized protein	Danaus plexippus (Monarch butterfly)
evgtrinc284386_g1_i1	-1.39566	0.649293	7.82131e-17	UNIREF90_F1AAP0	Yellow-h3 (Fragment)	Heliconius himera
evgtrinc245297_g1_i1	-1.39497	0.998443	2.06631e-11	UNIREF90_H9JSR2	Uncharacterized protein	Bombyx mori (Silk moth)
evgtrinc185504_g1_i1	-1.39448	-0.947063	0.00018211	UNIREF90_G6DPH8	Uncharacterized protein	Danaus plexippus (Monarch butterfly)
evgtrinc281617_g1_i1	-1.39374	4.28497	1.02443e-06	UNIREF90_A0A085NK58	Uncharacterized protein	Trichuris suis (pig whipworm)
evgtrinc274939_g1_i1	-1.3935	7.74141	2.70768e-73	UNIREF90_Q68AX4	NA	NA
evgtrinc288853_g1_i2	-1.38848	0.0167697	1.7805e-08	UNIREF90_UPI00034F9357	NA	NA
evgtrinc289194_g1_i2	-1.3858	3.63993	1.13138e-35	UNIREF90_G6DI44	Uncharacterized protein	Danaus plexippus (Monarch butterfly)
evgtrinc288617_g1_i2	-1.37921	1.83687	5.33004e-21	UNIREF90_G6DSI8	NA	NA
evgtrinc285964_g1_i1	-1.37908	4.67558	3.31013e-15	UNIREF90_G6CI65	Putative RDH13	Danaus plexippus (Monarch butterfly)
evgtrinc265209_g1_i1	-1.37688	-1.26278	6.14434e-07	NA	NA	NA
evgtrinc286247_g2_i1	-1.37527	-1.02338	0.000152087	UNIREF90_G6DA44	Juvenile hormone epoxide hydrolase-like protein 4	Danaus plexippus (Monarch butterfly)
evgtrinc257842_g1_i1	-1.37523	1.04275	6.58907e-13	UNIREF90_G6D7R1	Uncharacterized protein	Danaus plexippus (Monarch butterfly)
evgtrinc284544_g1_i1	-1.37446	-0.408786	1.07894e-06	UNIREF90_G6D8G9	Sugar transporter 12	Danaus plexippus (Monarch butterfly)
evgtrinc279174_g1_i1	-1.36997	2.74888	9.83552e-23	UNIREF90_A0A087ZN67	Uncharacterized protein	Apis mellifera (Honeybee)
evgtrinc224284_g1_i1	-1.36845	-1.4663	8.75333e-05	NA	NA	NA
evgtrinc287208_g1_i2	-1.36817	0.939884	4.98023e-09	UNIREF90_Q9BLI5	TRAS3 protein	Bombyx mori (Silk moth)
evgtrinc284691_g4_i1	-1.3665	2.81012	8.96861e-07	UNIREF90_A0A085NBV3	Uncharacterized protein	Trichuris suis (pig whipworm)
evgtrinc249523_g1_i2	-1.3619	-1.4579	0.00049281	NA	NA	NA
evgtrinc280853_g1_i1	-1.35994	-0.282512	0.00322541	NA	NA	NA
evgtrinc240503_g1_i1	-1.35835	5.90597	1.57381e-42	UNIREF90_H9J940	Uncharacterized protein	Bombyx mori (Silk moth)
evgtrinc290448_g2_i1	-1.35817	3.6712	2.63652e-18	UNIREF90_G6CLB0	Uncharacterized protein	Danaus plexippus (Monarch butterfly)
evgtrinc284367_g1_i1	-1.35563	-0.0823438	1.62445e-06	UNIREF90_H9J386	Uncharacterized protein	Bombyx mori (Silk moth)
evgtrinc282385_g1_i1	-1.35411	6.16443	5.9927e-49	UNIREF90_G6DA29	Uncharacterized protein	Danaus plexippus (Monarch butterfly)
evgtrinc200604_g1_i1	-1.3534	-0.903791	1.08771e-06	NA	NA	NA
evgtrinc156169_g1_i1	-1.35075	-1.33473	2.48113e-05	NA	NA	NA
evgtrinc279281_g1_i3	-1.34989	5.76576	2.47996e-32	UNIREF90_S4PNK3	Death-associated small cytoplasmic leucine-rich protein	Pararge aegeria (specked wood butterfly)
evgtrinc279336_g1_i1	-1.34811	1.4232	1.38153e-16	UNIREF90_UPI00034F3089	NA	NA
evgtrinc286825_g1_i1	-1.34723	1.715	5.64371e-06	UNIREF90_G6DKJ0	Uncharacterized protein	Danaus plexippus (Monarch butterfly)
evgtrinc285195_g1_i1	-1.34691	1.81814	0.000189052	UNIREF90_UPI0003C377AE	NA	NA
evgtrinc288912_g3_i1	-1.34573	2.15182	1.21322e-12	UNIREF90_G6DM32	Putative endonuclease and reverse transcriptase-like protein	Danaus plexippus (Monarch butterfly)
evgtrinc281875_g1_i5	-1.3444	-0.0544107	0.00181962	UNIREF90_G6CHX2	Uncharacterized protein	Danaus plexippus (Monarch butterfly)
evgtrinc290145_g1_i2	-1.34406	-1.3791	7.61742e-05	UNIREF90_H9JMG0	Uncharacterized protein	Bombyx mori (Silk moth)
evgtrinc253834_g2_i1	-1.34369	-0.468755	9.93417e-14	NA	NA	NA
evgtrinc283801_g1_i1	-1.34218	1.42264	2.37417e-12	UNIREF90_G6DEG0	Uncharacterized protein	Danaus plexippus (Monarch butterfly)
evgtrinc279812_g1_i1	-1.34133	2.01298	1.27507e-13	UNIREF90_A0A076E934	Odorant binding protein	Dendrolimus houi
evgtrinc282239_g8_i1	-1.34072	-0.350881	0.000473722	NA	NA	NA
evgtrinc184188_g1_i1	-1.33978	-1.1091	0.000631718	NA	NA	NA
evgtrinc182672_g1_i1	-1.33874	0.27415	7.94628e-07	UNIREF90_G6CVL0	Cuticular protein hypothetical 23	Danaus plexippus (Monarch butterfly)
evgtrinc272618_g3_i1	-1.3387	-0.796152	1.55419e-05	UNIREF90_D5L0M4	Cytochrome P450 6B46	Manduca sexta (Tobacco hawkmoth) (Tobacco hornworm)
evgtrinc242632_g1_i1	-1.33486	-1.08043	3.00743e-05	NA	NA	NA
evgtrinc265744_g1_i1	-1.33405	5.20507	5.17834e-50	UNIREF90_G6D876	Uncharacterized protein	Danaus plexippus (Monarch butterfly)
evgtrinc283792_g1_i1	-1.33353	-0.244634	2.62805e-06	UNIREF90_G6D6H5	Spz1B	Danaus plexippus (Monarch butterfly)
evgtrinc283705_g1_i7	-1.33162	0.425737	3.87818e-11	UNIREF90_G6DEG0	Uncharacterized protein	Danaus plexippus (Monarch butterfly)
evgtrinc168122_g1_i1	-1.33052	-0.955233	1.54356e-06	UNIREF90_G6DFR5	Uncharacterized protein	Danaus plexippus (Monarch butterfly)
evgtrinc407809_g1_i1	-1.32861	-0.911882	0.00411449	NA	NA	NA
evgtrinc282348_g1_i1	-1.3243	-0.104092	9.85272e-08	UNIREF90_G6CRI5	Uncharacterized protein	Danaus plexippus (Monarch butterfly)
evgtrinc285748_g2_i3	-1.32409	0.206163	1.12086e-07	UNIREF90_Q9BLI5	TRAS3 protein	Bombyx mori (Silk moth)
evgtrinc262306_g1_i1	-1.3214	5.67766	1.50248e-09	UNIREF90_G6CHT7	Cuticular protein hypothetical 30	Danaus plexippus (Monarch butterfly)
evgtrinc285141_g1_i1	-1.32112	1.87453	3.79216e-16	UNIREF90_H9JIM7	Putative cell fate determining protein mab21l2	Danaus plexippus (Monarch butterfly)
evgtrinc133111_g1_i2	-1.31891	-1.37661	0.000509065	NA	NA	NA
evgtrinc276356_g3_i1	-1.31887	3.74671	2.25748e-32	NA	NA	NA
evgtrinc273782_g1_i1	-1.31063	3.04401	1.27166e-16	UNIREF90_G6DBI9	Lix1 protein	Danaus plexippus (Monarch butterfly)
evgtrinc282445_g1_i2	-1.31	4.18599	3.69317e-23	UNIREF90_S4PK63	Uncharacterized protein (Fragment)	Pararge aegeria (specked wood butterfly)
evgtrinc247101_g1_i1	-1.3073	-0.834885	3.28413e-06	UNIREF90_G6DAY3	Putative carbon catabolite repressor protein	Danaus plexippus (Monarch butterfly)
evgtrinc218459_g1_i2	-1.3057	0.867699	1.08056e-07	NA	NA	NA
evgtrinc280921_g2_i1	-1.30532	1.23537	0.000133093	UNIREF90_G6CNX1	Uncharacterized protein	Danaus plexippus (Monarch butterfly)
evgtrinc276427_g1_i1	-1.3021	5.44867	2.77868e-28	UNIREF90_G6CLI3	Uncharacterized protein	Danaus plexippus (Monarch butterfly)
evgtrinc289261_g1_i2	-1.30176	5.40581	6.03989e-34	UNIREF90_H9IUS7	Uncharacterized protein	Bombyx mori (Silk moth)
evgtrinc273249_g1_i1	-1.30161	0.882334	4.94896e-10	UNIREF90_G6DMV4	Tetraspanin	Danaus plexippus (Monarch butterfly)
evgtrinc279782_g1_i2	-1.30143	-1.28722	7.62688e-05	NA	NA	NA
evgtrinc283641_g1_i1	-1.30141	4.34544	1.43261e-37	UNIREF90_G6DFY8	Uncharacterized protein	Danaus plexippus (Monarch butterfly)
evgtrinc281619_g1_i8	-1.30004	0.265118	7.51204e-14	UNIREF90_UPI00034F5AB6	NA	NA
evgtrinc288990_g1_i1	-1.29647	1.97295	1.35321e-21	UNIREF90_G6D7M4	Putative roundabout	Danaus plexippus (Monarch butterfly)
evgtrinc210519_g1_i1	-1.29544	1.82566	2.52848e-10	NA	NA	NA
evgtrinc266507_g1_i1	-1.29458	5.3655	6.36381e-34	UNIREF90_H9JEF2	Control protein HCTL023 (Fragment)	Eueides isabella (Isabella's longwing butterfly)
evgtrinc281698_g1_i2	-1.29351	-0.494124	7.06352e-09	NA	NA	NA
evgtrinc280342_g1_i1	-1.29323	3.16929	7.36908e-09	UNIREF90_J9M897	Uncharacterized protein	Acyrthosiphon pisum (Pea aphid)
evgtrinc282925_g3_i3	-1.29117	1.59035	8.82384e-05	NA	NA	NA
evgtrinc270316_g1_i1	-1.29089	1.53501	8.41057e-08	NA	NA	NA
evgtrinc93147_g1_i1	-1.29017	-0.474384	0.00610307	NA	NA	NA
evgtrinc281108_g1_i1	-1.28979	0.145418	1.38137e-09	UNIREF90_I6TFN4	Lipase (Fragment)	Bicyclus anynana (squinting bush brown)
evgtrinc248580_g1_i1	-1.28638	-1.20079	7.29859e-05	NA	NA	NA
evgtrinc287589_g1_i1	-1.28589	-0.826311	1.31327e-05	UNIREF90_G6CIN8	Cuticular protein RR-1 motif 14	Danaus plexippus (Monarch butterfly)
evgtrinc217328_g1_i1	-1.28431	-0.905211	2.25918e-07	NA	NA	NA
evgtrinc276722_g1_i1	-1.28053	-0.197608	2.17896e-10	UNIREF90_J9E9P7	AAEL017015-PA	Aedes aegypti (Yellowfever mosquito) (Culex aegypti)
evgtrinc281628_g1_i1	-1.27924	-1.40056	0.00141309	UNIREF90_UPI0003C36385	NA	NA
evgtrinc285532_g1_i1	-1.27915	2.95016	8.74923e-16	UNIREF90_S4NNA8	RNA-directed DNA polymerase from mobile element jockey (Fragment)	Pararge aegeria (specked wood butterfly)
evgtrinc262912_g1_i3	-1.27839	2.00757	2.04547e-12	UNIREF90_G6CP70	1-acyl-sn-glycerol-3-phosphate acyltransferase (EC 2.3.1.51)	Danaus plexippus (Monarch butterfly)
evgtrinc256740_g1_i1	-1.27525	0.9484	1.1645e-09	UNIREF90_G6CUQ7	Putative cuticle protein CPH41	Danaus plexippus (Monarch butterfly)
evgtrinc67633_g1_i1	-1.27477	-0.978779	0.00649047	NA	NA	NA
evgtrinc275455_g1_i1	-1.27391	6.02674	6.02871e-40	UNIREF90_I4DJ43	Obstructor-B	Papilio xuthus (Asian swallowtail butterfly)
evgtrinc289341_g1_i1	-1.27231	0.909539	1.89447e-13	UNIREF90_UPI00034FAD40	NA	NA
evgtrinc287354_g2_i8	-1.27168	5.13551	8.9498e-17	UNIREF90_H9JI53	Uncharacterized protein	Bombyx mori (Silk moth)
evgtrinc170049_g1_i1	-1.27069	3.55847	3.80346e-14	NA	NA	NA
evgtrinc285600_g3_i2	-1.27032	0.0014728	3.06101e-08	UNIREF90_D7ELZ4	Putative uncharacterized protein	Tribolium castaneum (Red flour beetle)
evgtrinc273543_g1_i1	-1.2686	-1.15497	1.4278e-05	UNIREF90_UPI00034F8FCD	NA	NA
evgtrinc232421_g1_i1	-1.26589	-1.18022	0.000396888	NA	NA	NA
evgtrinc284124_g2_i1	-1.26562	0.186567	9.52647e-08	UNIREF90_G6DPG3	Amino acid transporter	Danaus plexippus (Monarch butterfly)
evgtrinc287816_g5_i2	-1.26534	2.73758	3.62631e-19	NA	NA	NA
evgtrinc289409_g1_i1	-1.26483	1.23306	7.51775e-12	NA	NA	NA
evgtrinc246786_g1_i1	-1.26475	-0.638919	0.000706584	NA	NA	NA
evgtrinc280764_g1_i1	-1.26387	0.551311	6.67903e-14	UNIREF90_G6DQG4	Uncharacterized protein	Danaus plexippus (Monarch butterfly)
evgtrinc234954_g1_i1	-1.26182	0.159448	1.2833e-06	UNIREF90_UPI00034FE9AA	NA	NA
evgtrinc281304_g2_i1	-1.2612	6.74153	4.22785e-15	UNIREF90_Q967Q9	NA	NA
evgtrinc217616_g1_i1	-1.26118	-0.736357	3.53532e-05	UNIREF90_D7PGZ6	Flavin-containing monooxygenase (EC 1.-.-.-)	Bombyx mori (Silk moth)
evgtrinc277738_g2_i8	-1.26086	0.691103	1.51979e-07	NA	NA	NA
evgtrinc283951_g1_i1	-1.25854	1.21856	1.5353e-15	UNIREF90_H9IZB5	Uncharacterized protein	Bombyx mori (Silk moth)
evgtrinc137299_g1_i1	-1.25816	-0.956217	7.28778e-06	UNIREF90_G6CNU1	Cuticular protein RR-1 motif 48	Danaus plexippus (Monarch butterfly)
evgtrinc287749_g1_i1	-1.25767	-0.754397	2.14927e-05	UNIREF90_G6CLL3	Uncharacterized protein	Danaus plexippus (Monarch butterfly)
evgtrinc282374_g1_i1	-1.25682	0.490695	7.67228e-10	UNIREF90_G6DEI3	Uncharacterized protein	Danaus plexippus (Monarch butterfly)
evgtrinc290351_g1_i2	-1.25661	2.00441	1.61245e-05	UNIREF90_Q9BLI5	TRAS3 protein	Bombyx mori (Silk moth)
evgtrinc267377_g1_i3	-1.25277	-0.0970618	2.12992e-05	NA	NA	NA
evgtrinc285764_g2_i3	-1.25218	2.58136	1.79076e-08	UNIREF90_G6DM32	Putative endonuclease and reverse transcriptase-like protein	Danaus plexippus (Monarch butterfly)
evgtrinc233101_g1_i6	-1.25147	-0.44286	1.14641e-05	NA	NA	NA
evgtrinc289766_g1_i3	-1.24989	4.86284	7.49931e-16	UNIREF90_UPI00034FDB15	NA	NA
evgtrinc280485_g1_i1	-1.24861	5.64206	4.97374e-27	UNIREF90_G6CQA2	Uncharacterized protein	Danaus plexippus (Monarch butterfly)
evgtrinc283860_g1_i1	-1.24672	-1.35095	0.0133534	UNIREF90_V9GZQ1	Reverse transcriptase	Bombyx mori (Silk moth)
evgtrinc286966_g3_i1	-1.24667	3.89203	3.62631e-19	UNIREF90_G6CJP6	Chitin deacetylase 4	Danaus plexippus (Monarch butterfly)
evgtrinc220841_g1_i1	-1.24632	-1.47277	0.000226545	NA	NA	NA
evgtrinc285196_g1_i1	-1.24402	-0.785784	0.000182117	NA	NA	NA
evgtrinc289125_g1_i1	-1.24363	2.93789	2.25158e-21	UNIREF90_H9IZE6	Uncharacterized protein	Bombyx mori (Silk moth)
evgtrinc8282_g1_i2	-1.24319	-1.15666	2.89345e-05	NA	NA	NA
evgtrinc284124_g1_i2	-1.24246	-0.555209	1.86465e-08	UNIREF90_G6DPG3	Amino acid transporter	Danaus plexippus (Monarch butterfly)
evgtrinc288985_g3_i2	-1.2403	4.09396	4.216e-28	UNIREF90_G6DJ24	Uncharacterized protein	Danaus plexippus (Monarch butterfly)
evgtrinc428497_g1_i1	-1.23641	3.24096	0.0126436	UNIREF90_UPI0004CD15E5	NA	NA
evgtrinc282321_g6_i1	-1.23586	6.32883	7.98006e-26	UNIREF90_I4DIC0	Chitin binding peritrophin-A	Papilio xuthus (Asian swallowtail butterfly)
evgtrinc207207_g1_i2	-1.23499	0.763004	9.27162e-09	NA	NA	NA
evgtrinc265703_g1_i3	-1.23196	-1.23648	0.000404853	UNIREF90_UPI00034F2EA7	NA	NA
evgtrinc284659_g1_i1	-1.23195	1.17275	6.34575e-13	UNIREF90_G6CX99	Glycosyl hydrolase family 31 protein	Danaus plexippus (Monarch butterfly)
evgtrinc280521_g1_i1	-1.23006	2.69531	1.18617e-06	UNIREF90_S4PYE8	Uncharacterized protein	Pararge aegeria (specked wood butterfly)
evgtrinc255655_g1_i1	-1.22968	-1.43599	9.57565e-05	UNIREF90_Q9BLI5	TRAS3 protein	Bombyx mori (Silk moth)
evgtrinc288488_g1_i7	-1.22907	8.21704	1.0944e-47	UNIREF90_G6CX71	Uncharacterized protein	Danaus plexippus (Monarch butterfly)
evgtrinc278544_g1_i2	-1.2288	1.74712	4.55365e-07	UNIREF90_Q3V5Y4	Non-LTR retrotransposon CATS (Fragment)	Bombyx mori (Silk moth)
evgtrinc284096_g2_i1	-1.22858	-0.994769	0.00863152	UNIREF90_G6DLR3	Gag-like protein	Danaus plexippus (Monarch butterfly)
evgtrinc270081_g1_i1	-1.22537	0.134633	2.06144e-08	UNIREF90_Q9BPP9	Gag-like protein	Bombyx mori (Silk moth)
evgtrinc277504_g1_i1	-1.22236	-1.01863	0.000310475	UNIREF90_H9J4C0	Uncharacterized protein	Bombyx mori (Silk moth)
evgtrinc251144_g1_i1	-1.22137	-0.574722	0.0227383	NA	NA	NA
evgtrinc277845_g1_i2	-1.21801	3.19705	6.13944e-09	NA	NA	NA
evgtrinc287714_g2_i3	-1.21743	-0.680825	0.000684493	UNIREF90_UPI00034FAD40	NA	NA
evgtrinc289502_g3_i1	-1.21712	1.55242	2.23928e-11	NA	NA	NA
evgtrinc285032_g1_i1	-1.21612	5.38974	7.84134e-26	UNIREF90_G6D383	Cuticular protein analogous to peritrophins 3-E	Danaus plexippus (Monarch butterfly)
evgtrinc287117_g1_i4	-1.21501	-0.93358	3.68751e-05	UNIREF90_G6DR34	Organic cation transporter	Danaus plexippus (Monarch butterfly)
evgtrinc278307_g1_i1	-1.2136	-1.16943	0.00123705	UNIREF90_G6D614	Cuticular protein RR-1 motif 52	Danaus plexippus (Monarch butterfly)
evgtrinc281956_g1_i2	-1.21277	-1.26708	0.000871088	UNIREF90_G6D6L1	Adenylate cyclase	Danaus plexippus (Monarch butterfly)
evgtrinc274008_g1_i1	-1.21072	0.76784	7.45843e-07	NA	NA	NA
evgtrinc288877_g1_i6	-1.20974	2.5672	2.21283e-10	UNIREF90_G6CQR7	Uncharacterized protein	Danaus plexippus (Monarch butterfly)
evgtrinc256453_g1_i1	-1.20848	-1.45719	0.00242167	NA	NA	NA
evgtrinc262007_g1_i1	-1.20467	-1.43997	0.000179692	NA	NA	NA
evgtrinc270863_g1_i1	-1.2042	-0.943891	0.000271181	NA	NA	NA
evgtrinc223760_g1_i1	-1.20407	0.823696	0.000162331	NA	NA	NA
evgtrinc5110_g1_i2	-1.20404	-0.322811	0.000344432	NA	NA	NA
evgtrinc284272_g1_i1	-1.20338	3.005	1.26555e-09	UNIREF90_D4N2G8	Gag-like protein	Lymantria xylina MNPV
evgtrinc286153_g4_i1	-1.20285	5.64482	1.9568e-05	UNIREF90_G6DIX3	Uncharacterized protein	Danaus plexippus (Monarch butterfly)
evgtrinc281289_g1_i1	-1.20278	1.32168	6.00145e-18	UNIREF90_G6DCE2	Putative lipase	Danaus plexippus (Monarch butterfly)
evgtrinc165561_g1_i1	-1.20233	1.78805	3.45494e-11	NA	NA	NA
evgtrinc283545_g1_i1	-1.20101	-1.1499	0.000138653	NA	NA	NA
evgtrinc286529_g4_i1	-1.20033	5.38282	1.33232e-48	UNIREF90_H9IXM7	Uncharacterized protein	Bombyx mori (Silk moth)
evgtrinc282230_g1_i7	-1.19852	5.93534	2.56529e-36	UNIREF90_B2CI48	NA	NA
evgtrinc287442_g2_i5	-1.19741	3.05195	4.94452e-27	UNIREF90_G6CZ07	Uncharacterized protein	Danaus plexippus (Monarch butterfly)
evgtrinc261443_g1_i1	-1.19577	0.117815	0.000233861	UNIREF90_G6DFP6	Reverse transcriptase	Danaus plexippus (Monarch butterfly)
evgtrinc272014_g2_i5	-1.19517	-0.0582892	3.93563e-07	UNIREF90_H9JHN2	Uncharacterized protein	Bombyx mori (Silk moth)
evgtrinc283576_g1_i1	-1.19505	-1.42339	0.011737	NA	NA	NA
evgtrinc401897_g1_i1	-1.19501	-0.29908	1.43519e-07	NA	NA	NA
evgtrinc277921_g2_i1	-1.19482	2.24525	9.9556e-16	UNIREF90_G6DFA2	Cuticular protein tweedle motif 1	Danaus plexippus (Monarch butterfly)
evgtrinc212283_g1_i2	-1.19388	-0.793265	0.00418819	NA	NA	NA
evgtrinc277083_g1_i1	-1.19226	3.8232	8.0286e-17	UNIREF90_Q1KLS0	Transcription factor E74 isoform A	Bombyx mori (Silk moth)
evgtrinc289346_g1_i1	-1.1911	8.59798	1.08976e-33	UNIREF90_G6DEG0	Uncharacterized protein	Danaus plexippus (Monarch butterfly)
evgtrinc283531_g1_i2	-1.191	-1.46685	0.00412953	UNIREF90_G6DJY0	Uncharacterized protein	Danaus plexippus (Monarch butterfly)
evgtrinc275384_g1_i3	-1.19088	-1.12253	0.00781002	UNIREF90_G6D856	Uncharacterized protein	Danaus plexippus (Monarch butterfly)
evgtrinc286347_g1_i1	-1.19071	0.185656	3.55334e-09	UNIREF90_G6DMX4	Uncharacterized protein	Danaus plexippus (Monarch butterfly)
evgtrinc286847_g2_i1	-1.18841	0.438105	3.49989e-12	UNIREF90_G6D0V7	Uncharacterized protein	Danaus plexippus (Monarch butterfly)
evgtrinc179850_g1_i1	-1.1874	0.763736	1.23216e-11	UNIREF90_G6DPE9	ATP synthase subunit gamma	Danaus plexippus (Monarch butterfly)
evgtrinc279889_g1_i1	-1.18683	-0.0596476	0.000108483	UNIREF90_UPI000350286F	NA	NA
evgtrinc98689_g1_i1	-1.18646	-1.45917	0.000402487	NA	NA	NA
evgtrinc269309_g1_i1	-1.1842	1.65002	3.17036e-11	UNIREF90_G6DA25	Carboxypeptidase inhibitor	Danaus plexippus (Monarch butterfly)
evgtrinc258775_g1_i1	-1.18372	-0.649037	1.17897e-08	NA	NA	NA
evgtrinc280442_g1_i1	-1.18132	-1.08462	0.0016149	UNIREF90_G6DGJ4	Cuticular protein RR-2 motif 140	Danaus plexippus (Monarch butterfly)
evgtrinc212575_g1_i1	-1.18053	6.22031	1.83887e-14	UNIREF90_G6CWP1	Tubulointerstitial nephritis antigen	Danaus plexippus (Monarch butterfly)
evgtrinc272247_g1_i2	-1.18027	0.96487	0.000907625	NA	NA	NA
evgtrinc278544_g1_i4	-1.17921	0.780578	7.23088e-07	UNIREF90_Q9BLI5	TRAS3 protein	Bombyx mori (Silk moth)
evgtrinc288553_g1_i2	-1.17893	3.06256	7.29414e-13	UNIREF90_G6DQY7	Uncharacterized protein	Danaus plexippus (Monarch butterfly)
evgtrinc284817_g1_i1	-1.17727	1.11415	5.61007e-11	UNIREF90_G6CXT8	Juvenile hormone acid methyltransferase	Danaus plexippus (Monarch butterfly)
evgtrinc284642_g2_i2	-1.17579	3.47691	1.54156e-30	UNIREF90_G6DLR2	Uncharacterized protein	Danaus plexippus (Monarch butterfly)
evgtrinc183478_g1_i1	-1.1757	0.720211	4.27313e-06	UNIREF90_D4N2G8	Gag-like protein	Lymantria xylina MNPV
evgtrinc284792_g1_i1	-1.17486	4.60862	1.53448e-26	UNIREF90_I4DLF7	Clip-domain serine protease, family C	Papilio xuthus (Asian swallowtail butterfly)
evgtrinc268314_g1_i2	-1.17418	-1.42053	2.44269e-05	NA	NA	NA
evgtrinc283222_g1_i1	-1.17407	1.00737	1.9392e-06	UNIREF90_G6DPV8	Pyruvate kinase (EC 2.7.1.40)	Danaus plexippus (Monarch butterfly)
evgtrinc219777_g1_i1	-1.17299	-1.43835	0.0235697	NA	NA	NA
evgtrinc236269_g1_i1	-1.17213	1.3795	1.05346e-15	UNIREF90_L7N1A7	Uncharacterized protein	Myotis lucifugus (Little brown bat)
evgtrinc289681_g1_i1	-1.16962	2.77723	4.08935e-14	UNIREF90_Q402E3	Ebony	Papilio machaon (Old World swallowtail butterfly)
evgtrinc256676_g1_i1	-1.16938	0.313939	3.2331e-15	NA	NA	NA
evgtrinc284851_g1_i2	-1.16905	1.08609	3.88877e-10	UNIREF90_G6DAG8	Uncharacterized protein	Danaus plexippus (Monarch butterfly)
evgtrinc76374_g1_i1	-1.16852	-1.36462	0.00259548	NA	NA	NA
evgtrinc289602_g2_i7	-1.16769	0.240499	1.71464e-05	UNIREF90_UPI00034FDA36	NA	NA
evgtrinc284889_g2_i2	-1.16725	0.203563	3.72413e-07	UNIREF90_I4DRX8	Clip-domain serine protease, family C (Fragment)	Papilio polytes (Common mormon) (Swallowtail butterfly)
evgtrinc288978_g1_i1	-1.16707	-0.672909	0.000127917	UNIREF90_G6CTF0	Oxysterol-binding protein	Danaus plexippus (Monarch butterfly)
evgtrinc286707_g2_i1	-1.16698	2.20905	1.02718e-05	UNIREF90_I4DQL2	Uncharacterized protein	Papilio xuthus (Asian swallowtail butterfly)
evgtrinc249523_g1_i3	-1.16656	0.471096	1.01023e-06	UNIREF90_G6CIV2	Neuropeptide receptor A8	Danaus plexippus (Monarch butterfly)
evgtrinc288021_g1_i1	-1.16128	2.06549	5.13612e-21	UNIREF90_G8GB89	Cis, cis-muconate transporter protein (Major facilitator superfamily protein)	Bombyx mori (Silk moth)
evgtrinc288872_g1_i1	-1.161	-1.30021	0.00269138	UNIREF90_G6DM32	Putative endonuclease and reverse transcriptase-like protein	Danaus plexippus (Monarch butterfly)
evgtrinc352439_g1_i1	-1.16059	-1.00071	0.00388559	NA	NA	NA
evgtrinc146264_g1_i1	-1.16058	1.13148	0.00418108	NA	NA	NA
evgtrinc285420_g1_i1	-1.16036	1.38788	2.46485e-11	UNIREF90_UPI00034FB715	NA	NA
evgtrinc285748_g4_i2	-1.15991	-1.32348	0.0130566	UNIREF90_Q9BLH9	TRASSc4 protein (Fragment)	Samia cynthia (Ailanthus silkmoth) (Phalaena cynthia)
evgtrinc168029_g1_i1	-1.15959	-1.00671	0.00162321	NA	NA	NA
evgtrinc165033_g1_i1	-1.15389	3.71638	1.26496e-08	UNIREF90_I4DJ44	Obstructor-A	Papilio xuthus (Asian swallowtail butterfly)
evgtrinc287901_g1_i4	-1.15381	-1.45481	0.00685627	UNIREF90_Q8MY37	Reverse transcrpitase (Fragment)	Papilio xuthus (Asian swallowtail butterfly)
evgtrinc265849_g1_i1	-1.15302	-1.0063	8.60324e-05	NA	NA	NA
evgtrinc279162_g1_i1	-1.15218	5.28826	2.28838e-31	UNIREF90_G8FGR5	Putative sulfinoalanine decarboxylase	Bicyclus anynana (squinting bush brown)
evgtrinc278668_g1_i1	-1.15115	2.50254	3.73214e-16	NA	NA	NA
evgtrinc287185_g1_i1	-1.15055	6.11916	6.52503e-19	UNIREF90_S4PE83	Yellow-c	Pararge aegeria (specked wood butterfly)
evgtrinc259003_g1_i2	-1.15029	-1.27888	1.62373e-05	NA	NA	NA
evgtrinc290112_g5_i1	-1.14938	-0.892169	0.000567319	NA	NA	NA
evgtrinc279127_g1_i1	-1.14853	8.00428	3.49978e-22	UNIREF90_G6CLV3	Lysozyme-like protein 1	Danaus plexippus (Monarch butterfly)
evgtrinc288907_g1_i1	-1.14721	3.34381	2.13308e-20	UNIREF90_G6CU67	Uncharacterized protein	Danaus plexippus (Monarch butterfly)
evgtrinc290553_g1_i1	-1.14618	2.2092	1.79599e-08	UNIREF90_G6D2S2	Uncharacterized protein	Danaus plexippus (Monarch butterfly)
evgtrinc289202_g1_i4	-1.14533	2.26989	1.02836e-12	UNIREF90_G6DLI9	Putative Location Of Vulva defective family member	Danaus plexippus (Monarch butterfly)
evgtrinc272783_g2_i1	-1.14394	-0.166767	1.1056e-05	UNIREF90_H9JI66	Uncharacterized protein	Bombyx mori (Silk moth)
evgtrinc279366_g2_i1	-1.14338	7.86875	2.37528e-23	UNIREF90_H9J9M1	Uncharacterized protein	Bombyx mori (Silk moth)
evgtrinc290385_g1_i3	-1.14277	1.95211	1.81227e-12	UNIREF90_G6DEG0	Uncharacterized protein	Danaus plexippus (Monarch butterfly)
evgtrinc290050_g3_i1	-1.14189	1.22484	1.93982e-12	UNIREF90_G6D3N3	Uncharacterized protein	Danaus plexippus (Monarch butterfly)
evgtrinc279171_g3_i1	-1.14	-0.571666	0.000128008	NA	NA	NA
evgtrinc287665_g3_i3	-1.13975	6.61734	0.00736575	UNIREF90_J9KFL4	Uncharacterized protein	Acyrthosiphon pisum (Pea aphid)
evgtrinc285751_g1_i1	-1.1396	2.08669	7.88915e-08	NA	NA	NA
evgtrinc280825_g1_i1	-1.13838	1.78391	2.70411e-10	UNIREF90_H9JHN5	Uncharacterized protein	Bombyx mori (Silk moth)
evgtrinc282698_g1_i1	-1.13764	-0.859551	0.000386204	UNIREF90_G6CVW8	Lipase	Danaus plexippus (Monarch butterfly)
evgtrinc287447_g1_i2	-1.13696	0.0885649	1.06973e-07	UNIREF90_G6CHZ9	Uncharacterized protein	Danaus plexippus (Monarch butterfly)
evgtrinc281644_g1_i2	-1.13625	1.05433	0.000213603	UNIREF90_Q9BLI5	TRAS3 protein	Bombyx mori (Silk moth)
evgtrinc197506_g1_i2	-1.13544	-1.16653	9.25232e-05	NA	NA	NA
evgtrinc233313_g1_i2	-1.13422	-1.33306	0.000659527	NA	NA	NA
evgtrinc269008_g1_i2	-1.13332	2.56837	3.86767e-15	UNIREF90_H9JS65	Uncharacterized protein	Bombyx mori (Silk moth)
evgtrinc277633_g1_i1	-1.13212	1.61459	5.8302e-17	UNIREF90_S4PWW8	Putative acetyltransferase	Pararge aegeria (specked wood butterfly)
evgtrinc285748_g2_i1	-1.13207	-0.357893	5.41321e-07	UNIREF90_Q9BLI3	TRAS5 protein (Fragment)	Bombyx mori (Silk moth)
evgtrinc227299_g1_i2	-1.13112	2.24403	1.10767e-17	UNIREF90_UPI00021A87ED	NA	NA
evgtrinc277675_g2_i1	-1.13027	2.85264	8.64816e-22	UNIREF90_G6D4K7	Uncharacterized protein	Danaus plexippus (Monarch butterfly)
evgtrinc156608_g1_i1	-1.12986	3.02409	1.08703e-12	UNIREF90_UPI00034F9D78	NA	NA
evgtrinc289907_g1_i5	-1.12888	1.30047	2.13917e-15	UNIREF90_G6DI74	Putative discs large protein	Danaus plexippus (Monarch butterfly)
evgtrinc277316_g1_i1	-1.12875	-0.174129	3.69233e-07	UNIREF90_H9J0T5	Uncharacterized protein	Bombyx mori (Silk moth)
evgtrinc289634_g1_i1	-1.12846	3.45576	1.01477e-21	UNIREF90_H9JWA8	Hyaluronidase (EC 3.2.1.35) (Hyaluronoglucosaminidase)	Bombyx mori (Silk moth)
evgtrinc288085_g1_i1	-1.1279	-1.12473	0.0107946	UNIREF90_G6DD98	Uncharacterized protein	Danaus plexippus (Monarch butterfly)
evgtrinc280194_g1_i2	-1.12739	0.832268	1.70889e-10	UNIREF90_D6WL45	Midline	Tribolium castaneum (Red flour beetle)
evgtrinc287298_g1_i1	-1.12573	3.33599	7.25671e-13	UNIREF90_G6DPH7	Putative lysozyme	Danaus plexippus (Monarch butterfly)
evgtrinc286118_g1_i2	-1.12567	4.57311	1.4261e-07	UNIREF90_G3E4N4	Putative uncharacterized protein	Pectinophora gossypiella (Cotton pink bollworm)
evgtrinc290203_g3_i3	-1.12545	2.26914	2.13661e-18	UNIREF90_G6CYJ1	Uncharacterized protein	Danaus plexippus (Monarch butterfly)
evgtrinc287947_g1_i2	-1.12465	2.57954	3.10073e-12	UNIREF90_D2A0Q4	Polypeptide N-acetylgalactosaminyltransferase (EC 2.4.1.-) (Protein-UDP acetylgalactosaminyltransferase)	Tribolium castaneum (Red flour beetle)
evgtrinc276356_g2_i1	-1.12345	5.31609	1.31049e-24	UNIREF90_T1TCT2	Tyrosine hydroxylase	Bicyclus anynana (squinting bush brown)
evgtrinc294495_g1_i1	-1.12236	-0.442065	0.0106912	NA	NA	NA
evgtrinc289948_g1_i3	-1.12225	-1.17212	0.0227201	UNIREF90_G6CU11	Uncharacterized protein	Danaus plexippus (Monarch butterfly)
evgtrinc277513_g1_i1	-1.1192	0.866359	7.21649e-09	UNIREF90_H9JTE2	Uncharacterized protein	Bombyx mori (Silk moth)
evgtrinc290120_g2_i1	-1.11884	0.941895	0.000658046	UNIREF90_Q8MY27	Reverse transcriptase	Papilio xuthus (Asian swallowtail butterfly)
evgtrinc210009_g1_i1	-1.11859	2.25095	3.82207e-05	NA	NA	NA
evgtrinc283533_g2_i2	-1.11759	-0.586255	3.65375e-06	UNIREF90_H9JWL3	Uncharacterized protein	Bombyx mori (Silk moth)
evgtrinc257498_g1_i2	-1.11648	-0.963932	0.0186961	NA	NA	NA
evgtrinc253283_g1_i1	-1.11622	-0.078407	2.85299e-05	NA	NA	NA
evgtrinc228685_g1_i1	-1.1138	0.752805	5.11045e-07	UNIREF90_F7IYV3	DNA, non-LTR retrotransposon:SARTTc4, complete sequence (Fragment)	Tribolium castaneum (Red flour beetle)
evgtrinc290543_g1_i1	-1.11235	3.77468	7.39841e-23	NA	NA	NA
evgtrinc286194_g1_i2	-1.11064	1.61022	2.9255e-06	UNIREF90_D7GY76	Putative uncharacterized protein	Tribolium castaneum (Red flour beetle)
evgtrinc188276_g1_i1	-1.11057	-1.30818	0.000248138	NA	NA	NA
evgtrinc289281_g1_i1	-1.11029	0.67882	7.01159e-06	UNIREF90_G6CMK2	Uncharacterized protein	Danaus plexippus (Monarch butterfly)
evgtrinc266155_g1_i3	-1.10886	-1.13158	0.000139472	NA	NA	NA
evgtrinc282973_g2_i2	-1.10875	4.5481	1.01541e-12	UNIREF90_UPI00034F9B00	NA	NA
evgtrinc281366_g1_i1	-1.10838	1.04287	1.43372e-14	UNIREF90_G6DHL0	Organic cation transporter	Danaus plexippus (Monarch butterfly)
evgtrinc274230_g1_i1	-1.10754	4.88489	5.12152e-18	UNIREF90_H9J168	Uncharacterized protein	Bombyx mori (Silk moth)
evgtrinc237906_g1_i1	-1.10619	-0.378791	1.83425e-05	NA	NA	NA
evgtrinc283519_g1_i1	-1.10587	-0.892879	6.08319e-05	UNIREF90_G6DR31	Uncharacterized protein	Danaus plexippus (Monarch butterfly)
evgtrinc290504_g2_i1	-1.10546	-0.766882	2.82282e-05	UNIREF90_H9JKG7	Uncharacterized protein	Bombyx mori (Silk moth)
evgtrinc288623_g2_i8	-1.10499	0.784475	4.89177e-11	UNIREF90_H9IXL6	Uncharacterized protein	Bombyx mori (Silk moth)
evgtrinc285521_g1_i2	-1.10486	-1.15457	0.00418344	UNIREF90_G6DLR3	Gag-like protein	Danaus plexippus (Monarch butterfly)
evgtrinc288126_g1_i1	-1.1038	3.96958	1.56736e-29	UNIREF90_G6CP81	Uncharacterized protein	Danaus plexippus (Monarch butterfly)
evgtrinc284197_g1_i4	-1.1037	0.0249936	1.3396e-06	UNIREF90_G6D8I8	Uncharacterized protein	Danaus plexippus (Monarch butterfly)
evgtrinc277481_g1_i1	-1.10197	2.11349	3.25321e-15	UNIREF90_G6DLJ0	Uncharacterized protein	Danaus plexippus (Monarch butterfly)
evgtrinc287110_g2_i1	-1.10195	0.525755	6.26998e-08	UNIREF90_G6CHZ8	Uncharacterized protein	Danaus plexippus (Monarch butterfly)
evgtrinc281644_g1_i1	-1.10164	2.27109	2.20193e-06	UNIREF90_UPI00034FAD40	NA	NA
evgtrinc201064_g1_i1	-1.09959	0.703922	0.00164839	NA	NA	NA
evgtrinc289797_g3_i1	-1.09902	-1.03246	0.00839405	UNIREF90_I4DP01	NA	NA
evgtrinc289561_g1_i1	-1.09835	4.45879	5.05858e-28	UNIREF90_G6DJX6	Uncharacterized protein	Danaus plexippus (Monarch butterfly)
evgtrinc110777_g1_i1	-1.09816	7.34069	3.09173e-37	UNIREF90_G6D441	Putative mitochondrial carrier protein ymc	Danaus plexippus (Monarch butterfly)
evgtrinc287787_g1_i2	-1.09736	5.02115	1.42186e-27	UNIREF90_G6DQY6	Uncharacterized protein	Danaus plexippus (Monarch butterfly)
evgtrinc222254_g1_i1	-1.09714	-1.34969	0.0246186	NA	NA	NA
evgtrinc274722_g1_i2	-1.09629	1.39502	2.33762e-15	UNIREF90_Q6Q2D5	NA	NA
evgtrinc252184_g1_i1	-1.0953	-0.401299	0.00012511	NA	NA	NA
evgtrinc286467_g3_i1	-1.09482	5.50862	1.05262e-18	UNIREF90_Q6UV17	Cytochrome P450 (Fragment)	Bombyx mori (Silk moth)
evgtrinc283004_g1_i1	-1.09439	2.88558	8.89868e-07	UNIREF90_G6CIM4	Uncharacterized protein	Danaus plexippus (Monarch butterfly)
evgtrinc251091_g1_i1	-1.09418	-0.160124	0.00513476	NA	NA	NA
evgtrinc347792_g1_i1	-1.09389	0.45569	0.000848941	NA	NA	NA
evgtrinc260198_g1_i1	-1.09337	-1.45929	0.00668861	NA	NA	NA
evgtrinc285438_g2_i1	-1.09272	8.37251	3.91189e-11	UNIREF90_G6D125	Carboxylic ester hydrolase (EC 3.1.1.-)	Danaus plexippus (Monarch butterfly)
evgtrinc286806_g3_i1	-1.09068	2.11059	5.44905e-10	UNIREF90_D6WB75	Putative uncharacterized protein	Tribolium castaneum (Red flour beetle)
evgtrinc282607_g2_i1	-1.09021	-1.38791	0.00124342	NA	NA	NA
evgtrinc288232_g2_i1	-1.08894	5.06825	1.00365e-17	UNIREF90_S4NGS2	Zinc finger protein GLIS2-like protein (Fragment)	Pararge aegeria (specked wood butterfly)
evgtrinc289308_g1_i2	-1.08865	-1.20307	0.000218931	UNIREF90_B3Y003	Polyprotein	Bombyx mori (Silk moth)
evgtrinc283305_g1_i1	-1.08858	-0.523157	6.78728e-09	UNIREF90_G6CIP2	Uncharacterized protein	Danaus plexippus (Monarch butterfly)
evgtrinc288017_g7_i6	-1.08838	4.4102	5.47599e-06	UNIREF90_D7F176	Endonuclease-reverse transcriptase	Bombyx mori (Silk moth)
evgtrinc242178_g1_i2	-1.08652	-1.35228	0.000729308	UNIREF90_H9JY10	NA	NA
evgtrinc289509_g1_i2	-1.08488	-0.50651	3.01165e-05	UNIREF90_G6CHZ3	Uncharacterized protein	Danaus plexippus (Monarch butterfly)
evgtrinc278325_g1_i5	-1.08485	-1.3179	7.31086e-05	UNIREF90_G6DES6	Apolipophorins	Danaus plexippus (Monarch butterfly)
evgtrinc106182_g1_i1	-1.08368	-1.20137	0.000242481	NA	NA	NA
evgtrinc280768_g1_i1	-1.08359	0.49965	4.83716e-08	UNIREF90_G6D382	Cuticular protein analogous to peritrophins 3-E	Danaus plexippus (Monarch butterfly)
evgtrinc274428_g1_i1	-1.0834	2.78937	1.42204e-12	UNIREF90_G6D283	Putative SV2-like protein 1	Danaus plexippus (Monarch butterfly)
evgtrinc278569_g1_i1	-1.08126	-1.38809	0.00596985	NA	NA	NA
evgtrinc286658_g1_i2	-1.08114	-0.71251	2.84607e-06	UNIREF90_H9JKE2	Uncharacterized protein	Bombyx mori (Silk moth)
evgtrinc288464_g1_i4	-1.08042	0.788579	1.75631e-09	UNIREF90_G6DK91	Uncharacterized protein	Danaus plexippus (Monarch butterfly)
evgtrinc251938_g1_i1	-1.07597	0.792018	1.5189e-08	NA	NA	NA
evgtrinc322168_g1_i1	-1.07581	-1.52226	0.0244369	UNIREF90_D6W884	NA	NA
evgtrinc290366_g3_i1	-1.0748	2.87125	4.14207e-15	UNIREF90_H9JTC7	Uncharacterized protein	Bombyx mori (Silk moth)
evgtrinc288100_g2_i1	-1.07418	0.0890389	1.89423e-07	NA	NA	NA
evgtrinc267009_g1_i3	-1.0736	-0.231016	2.44143e-05	UNIREF90_G6CUB0	Uncharacterized protein	Danaus plexippus (Monarch butterfly)
evgtrinc225653_g2_i1	-1.07319	-1.49031	0.00538877	NA	NA	NA
evgtrinc111516_g1_i1	-1.07269	-1.41249	0.0060815	NA	NA	NA
evgtrinc283403_g6_i2	-1.07232	-1.38681	0.000759524	NA	NA	NA
evgtrinc277184_g1_i3	-1.07189	1.34085	2.34641e-09	UNIREF90_G6CUQ7	Putative cuticle protein CPH41	Danaus plexippus (Monarch butterfly)
evgtrinc289667_g1_i7	-1.07147	-0.363352	2.00806e-05	NA	NA	NA
evgtrinc377752_g1_i1	-1.0708	-1.23953	0.00413997	NA	NA	NA
evgtrinc285246_g1_i1	-1.06889	0.394409	9.27726e-05	UNIREF90_G6CVB0	Uncharacterized protein	Danaus plexippus (Monarch butterfly)
evgtrinc252868_g1_i1	-1.06727	-1.35228	0.00799268	NA	NA	NA
evgtrinc252824_g1_i1	-1.06683	-1.12359	0.000357224	UNIREF90_I3Y3H8	Odorant receptor 50 (Fragment)	Manduca sexta (Tobacco hawkmoth) (Tobacco hornworm)
evgtrinc288616_g1_i1	-1.06615	2.36641	3.25555e-08	UNIREF90_G6D3P4	Metalloendopeptidase (EC 3.4.24.-)	Danaus plexippus (Monarch butterfly)
evgtrinc272539_g1_i5	-1.06562	-0.778635	4.48492e-06	NA	NA	NA
evgtrinc289338_g1_i3	-1.06558	0.184083	8.57867e-08	UNIREF90_H9JJJ0	Uncharacterized protein	Bombyx mori (Silk moth)
evgtrinc284870_g5_i1	-1.06404	3.86422	0.000303638	UNIREF90_V5IAC4	Putative RNA-directed DNA polymerase (Fragment)	Anoplophora glabripennis (Asian longhorn beetle) (Anoplophora nobilis)
evgtrinc289751_g2_i1	-1.0636	1.18518	2.95661e-05	UNIREF90_Q9BLI5	TRAS3 protein	Bombyx mori (Silk moth)
evgtrinc258258_g1_i1	-1.06263	4.95054	1.03041e-28	UNIREF90_I4DN65	Cuticular protein PxutCPR146 (Fragment)	Papilio xuthus (Asian swallowtail butterfly)
evgtrinc280417_g1_i2	-1.06261	3.7737	2.49696e-12	UNIREF90_UPI00034FCA72	NA	NA
evgtrinc170293_g1_i1	-1.06056	4.87355	4.04723e-20	NA	NA	NA
evgtrinc283737_g1_i2	-1.06021	-0.683242	0.00390497	NA	NA	NA
evgtrinc275781_g1_i1	-1.05905	-1.40011	0.00213505	UNIREF90_G6DL21	Uncharacterized protein	Danaus plexippus (Monarch butterfly)
evgtrinc287208_g1_i3	-1.05839	1.10947	1.04933e-05	UNIREF90_Q9BLI5	TRAS3 protein	Bombyx mori (Silk moth)
evgtrinc283654_g1_i1	-1.05798	3.98734	2.10989e-16	UNIREF90_G6D9I7	Uncharacterized protein	Danaus plexippus (Monarch butterfly)
evgtrinc289602_g1_i2	-1.05706	3.38507	5.42387e-05	UNIREF90_G6D500	Uncharacterized protein	Danaus plexippus (Monarch butterfly)
evgtrinc249078_g1_i1	-1.05496	-0.890723	0.000138474	NA	NA	NA
evgtrinc268111_g1_i1	-1.05469	-1.31741	0.0118874	NA	NA	NA
evgtrinc286707_g3_i1	-1.05396	3.6346	8.10766e-08	UNIREF90_V5I885	Retrovirus-related Pol polyprotein from transposon 17.6	Anoplophora glabripennis (Asian longhorn beetle) (Anoplophora nobilis)
evgtrinc138096_g1_i1	-1.05318	0.26792	1.45104e-05	NA	NA	NA
evgtrinc287828_g1_i2	-1.05232	0.303271	2.05923e-06	UNIREF90_G6DTQ5	Elongation of very long chain fatty acids protein (EC 2.3.1.199) (Very-long-chain 3-oxoacyl-CoA synthase)	Danaus plexippus (Monarch butterfly)
evgtrinc282747_g1_i1	-1.05016	1.20187	3.46404e-05	UNIREF90_UPI00034FDB15	NA	NA
evgtrinc181106_g1_i1	-1.04938	0.235917	0.000173294	NA	NA	NA
evgtrinc289299_g1_i1	-1.04914	5.57037	7.61194e-19	UNIREF90_G6CUW9	Uncharacterized protein	Danaus plexippus (Monarch butterfly)
evgtrinc287252_g1_i1	-1.04841	1.59059	5.89193e-10	UNIREF90_UPI00034F8AA0	NA	NA
evgtrinc287674_g1_i1	-1.04687	7.3863	3.12772e-44	UNIREF90_G6DK39	Uncharacterized protein	Danaus plexippus (Monarch butterfly)
evgtrinc285257_g1_i2	-1.04648	0.859958	3.67966e-07	NA	NA	NA
evgtrinc286285_g1_i11	-1.04552	-0.889089	0.000140479	UNIREF90_G6D869	Uncharacterized protein	Danaus plexippus (Monarch butterfly)
evgtrinc261408_g1_i1	-1.04485	7.18209	5.79047e-15	UNIREF90_M4XYS2	Chemosensory protein 2	Cnaphalocrocis medinalis (rice leaffolder)
evgtrinc281679_g1_i1	-1.04414	1.05234	1.18674e-06	UNIREF90_G6D7R1	Uncharacterized protein	Danaus plexippus (Monarch butterfly)
evgtrinc288783_g1_i2	-1.04201	2.5498	3.07361e-15	UNIREF90_H9ISS4	Putative triacylglycerol lipase, pancreatic	Danaus plexippus (Monarch butterfly)
evgtrinc289617_g1_i1	-1.04193	5.24895	3.94277e-31	UNIREF90_G6CP37	Uncharacterized protein	Danaus plexippus (Monarch butterfly)
evgtrinc283545_g1_i2	-1.04145	2.67164	2.76474e-06	UNIREF90_S4NNA8	RNA-directed DNA polymerase from mobile element jockey (Fragment)	Pararge aegeria (specked wood butterfly)
evgtrinc286315_g1_i1	-1.04101	-0.656152	3.54308e-05	NA	NA	NA
evgtrinc280284_g6_i1	-1.03972	3.23075	6.93429e-12	UNIREF90_D6X240	Putative uncharacterized protein	Tribolium castaneum (Red flour beetle)
evgtrinc288709_g2_i1	-1.03918	7.38415	4.15526e-20	UNIREF90_G6CKH4	Putative hemolymph proteinase 5	Danaus plexippus (Monarch butterfly)
evgtrinc267315_g1_i1	-1.03863	-0.381045	0.000272361	UNIREF90_UPI00034F7DD0	NA	NA
evgtrinc285864_g1_i2	-1.03818	5.13712	1.43944e-50	UNIREF90_D7F167	Endonuclease-reverse transcriptase	Bombyx mori (Silk moth)
evgtrinc248433_g1_i1	-1.0378	2.10826	8.41812e-10	UNIREF90_G6D478	Uncharacterized protein	Danaus plexippus (Monarch butterfly)
evgtrinc282802_g1_i5	-1.03665	1.69435	0.00108951	UNIREF90_UPI00034F4C83	NA	NA
evgtrinc279951_g1_i3	-1.03605	2.20203	0.0010331	UNIREF90_Q25190	5-HT1A receptor	Bombyx mori (Silk moth)
evgtrinc285674_g2_i2	-1.03578	1.62572	3.62858e-12	UNIREF90_G6CHK1	CRAL/TRIO domain-containing protein	Danaus plexippus (Monarch butterfly)
evgtrinc215540_g1_i1	-1.03578	0.180905	0.0197235	UNIREF90_S4NU01	Inter-alpha-trypsin inhibitor heavy chain H3 (Fragment)	Pararge aegeria (specked wood butterfly)
evgtrinc286312_g1_i1	-1.03516	4.68005	1.15793e-21	UNIREF90_G6DGC6	Uncharacterized protein	Danaus plexippus (Monarch butterfly)
evgtrinc282110_g1_i2	-1.03486	-1.24835	0.00306777	UNIREF90_Q93139	ORF2	Bombyx mori (Silk moth)
evgtrinc249362_g1_i1	-1.03401	-0.0816553	5.47719e-05	NA	NA	NA
evgtrinc17714_g1_i1	-1.03401	1.2842	2.12291e-09	NA	NA	NA
evgtrinc288089_g1_i1	-1.033	2.08786	2.49437e-13	UNIREF90_G6CQW0	Uncharacterized protein	Danaus plexippus (Monarch butterfly)
evgtrinc280350_g1_i1	-1.03269	-0.397252	3.56963e-06	NA	NA	NA
evgtrinc242238_g2_i2	-1.03264	-1.39504	0.0248175	NA	NA	NA
evgtrinc290322_g1_i1	-1.03241	5.63321	6.06137e-28	UNIREF90_G6DQ84	Protease m1 zinc metalloprotease	Danaus plexippus (Monarch butterfly)
evgtrinc284397_g1_i2	-1.03089	3.63629	7.1553e-18	UNIREF90_D7EIX0	Ance-3	Tribolium castaneum (Red flour beetle)
evgtrinc288071_g1_i2	-1.03	-0.93839	0.000101278	UNIREF90_G6DT80	Putative band 4.1-like protein 4A	Danaus plexippus (Monarch butterfly)
evgtrinc285268_g1_i1	-1.02995	1.79875	0.000211025	UNIREF90_S4NNA8	RNA-directed DNA polymerase from mobile element jockey (Fragment)	Pararge aegeria (specked wood butterfly)
evgtrinc284430_g1_i1	-1.02969	11.203	0.0248328	UNIREF90_Q91BL4	Polyprotein	Perina nuda virus
evgtrinc285600_g1_i1	-1.02805	2.82407	0.00824401	UNIREF90_H9JYD3	Uncharacterized protein	Bombyx mori (Silk moth)
evgtrinc280023_g1_i1	-1.02731	0.0513155	0.00211373	NA	NA	NA
evgtrinc285214_g1_i7	-1.02727	-0.821343	0.00519918	NA	NA	NA
evgtrinc265065_g1_i1	-1.02715	-0.66306	0.00552399	NA	NA	NA
evgtrinc284516_g3_i1	-1.02693	-0.327384	1.19392e-05	UNIREF90_G6DS07	Uncharacterized protein	Danaus plexippus (Monarch butterfly)
evgtrinc278222_g1_i2	-1.0261	0.12737	2.30343e-07	UNIREF90_UPI00034FBD13	NA	NA
evgtrinc286959_g2_i1	-1.02605	-0.31625	7.6153e-06	UNIREF90_H9J9W3	Uncharacterized protein	Bombyx mori (Silk moth)
evgtrinc289561_g2_i1	-1.0243	4.61027	2.01188e-26	UNIREF90_G6DJX6	Uncharacterized protein	Danaus plexippus (Monarch butterfly)
evgtrinc262338_g1_i1	-1.02417	5.19412	1.90851e-10	UNIREF90_H9JND1	Uncharacterized protein	Bombyx mori (Silk moth)
evgtrinc287665_g3_i6	-1.02319	4.16334	0.0131826	UNIREF90_J9LX18	Uncharacterized protein	Acyrthosiphon pisum (Pea aphid)
evgtrinc284858_g2_i2	-1.022	4.46724	2.33346e-05	UNIREF90_F7IYV3	DNA, non-LTR retrotransposon:SARTTc4, complete sequence (Fragment)	Tribolium castaneum (Red flour beetle)
evgtrinc288707_g1_i1	-1.02199	3.13812	1.34901e-08	UNIREF90_Q17239	5-HT1B receptor	Bombyx mori (Silk moth)
evgtrinc292728_g1_i1	-1.02053	0.803101	0.0447602	UNIREF90_UPI00034F995E	NA	NA
evgtrinc284079_g1_i2	-1.01977	7.69915	5.38623e-23	UNIREF90_I4DRQ9	Uncharacterized protein	Papilio polytes (Common mormon) (Swallowtail butterfly)
evgtrinc269627_g1_i1	-1.01835	-0.60325	5.14305e-05	UNIREF90_UPI00034F3C1E	NA	NA
evgtrinc287602_g2_i2	-1.01814	-1.27079	0.00107595	UNIREF90_G6DA15	Uncharacterized protein	Danaus plexippus (Monarch butterfly)
evgtrinc286648_g1_i6	-1.01812	-0.376641	0.00042363	NA	NA	NA
evgtrinc289135_g1_i1	-1.01652	1.12585	3.48858e-09	UNIREF90_H9IVJ0	Uncharacterized protein	Bombyx mori (Silk moth)
evgtrinc288756_g1_i4	-1.01606	3.52343	7.35722e-09	UNIREF90_A0A087SV38	Transposable element P transposase (Fragment)	Stegodyphus mimosarum
evgtrinc259727_g1_i1	-1.01426	4.58016	3.80433e-11	UNIREF90_G6DPT5	Hemolymph proteinase 16	Danaus plexippus (Monarch butterfly)
evgtrinc283241_g1_i1	-1.01409	1.59839	1.0998e-08	UNIREF90_UPI00034F2E77	NA	NA
evgtrinc285870_g1_i10	-1.01383	1.06316	1.9021e-06	UNIREF90_J9LXH6	Uncharacterized protein	Acyrthosiphon pisum (Pea aphid)
evgtrinc191236_g1_i1	-1.01351	-0.15687	0.000104444	UNIREF90_G6CPI4	Putative follistatin	Danaus plexippus (Monarch butterfly)
evgtrinc267686_g1_i1	-1.01218	0.688524	5.60343e-09	UNIREF90_G6DEZ0	Uncharacterized protein	Danaus plexippus (Monarch butterfly)
evgtrinc218919_g1_i1	-1.01152	-0.207919	0.0425806	NA	NA	NA
evgtrinc288968_g2_i3	-1.01081	2.63048	7.59068e-05	NA	NA	NA
evgtrinc215589_g1_i1	-1.0107	-0.37111	0.000128902	NA	NA	NA
evgtrinc290034_g3_i1	-1.01065	-0.701243	0.0121949	UNIREF90_G6DGX4	Uncharacterized protein	Danaus plexippus (Monarch butterfly)
evgtrinc267312_g1_i1	-1.01038	0.895245	0.0263161	UNIREF90_X5YDY5	ABC transporter	Mesorhizobium sp. LNJC405B00
evgtrinc285912_g1_i1	-1.00832	7.48773	7.58345e-23	UNIREF90_H9JDQ2	Uncharacterized protein	Bombyx mori (Silk moth)
evgtrinc280036_g1_i4	-1.00778	1.2917	9.50892e-06	UNIREF90_L7X0M9	Transcription initiation factor TFIID subunit 2-like protein	Heliconius erato (crimson-patched longwing)
evgtrinc285478_g1_i2	-1.00724	2.59328	7.13393e-12	NA	NA	NA
evgtrinc285060_g7_i4	-1.00715	1.86493	1.23747e-05	UNIREF90_D7ELQ4	Putative uncharacterized protein	Tribolium castaneum (Red flour beetle)
evgtrinc274425_g1_i1	-1.00654	-0.0050628	3.61194e-07	NA	NA	NA
evgtrinc285823_g4_i1	-1.00526	5.17196	1.87797e-38	UNIREF90_G6CUB8	Tetraspanin	Danaus plexippus (Monarch butterfly)
evgtrinc291435_g1_i1	-1.00514	-0.642588	2.76474e-06	UNIREF90_S4PCG5	Uncharacterized protein (Fragment)	Pararge aegeria (specked wood butterfly)
evgtrinc280775_g1_i2	-1.00512	2.10778	2.99418e-14	NA	NA	NA
evgtrinc268114_g1_i1	-1.0039	0.676278	4.59903e-07	UNIREF90_H9J7J0	Uncharacterized protein	Bombyx mori (Silk moth)
evgtrinc168690_g1_i2	-1.00307	-1.11081	0.00446921	NA	NA	NA
evgtrinc251865_g1_i1	-1.00245	-0.385957	0.0154606	NA	NA	NA
evgtrinc289795_g1_i3	-1.0014	3.95072	0.0047425	NA	NA	NA
evgtrinc278531_g1_i1	-1.00057	2.59413	4.39798e-13	UNIREF90_G6DA17	NA	NA
evgtrinc275984_g1_i1	-1.00011	0.579757	9.74573e-05	UNIREF90_F7IYV3	DNA, non-LTR retrotransposon:SARTTc4, complete sequence (Fragment)	Tribolium castaneum (Red flour beetle)
evgtrinc266562_g1_i1	-0.999891	1.28051	1.26568e-07	NA	NA	NA
evgtrinc277921_g1_i1	-0.999089	1.82232	4.63006e-08	UNIREF90_G6DFA2	Cuticular protein tweedle motif 1	Danaus plexippus (Monarch butterfly)
evgtrinc287079_g1_i1	-0.998885	2.71759	9.10766e-14	UNIREF90_G6CHZ7	Putative glucose dehydrogenase	Danaus plexippus (Monarch butterfly)
evgtrinc282686_g2_i1	-0.998103	3.68492	4.53675e-19	UNIREF90_G6CS56	Uncharacterized protein	Danaus plexippus (Monarch butterfly)
evgtrinc261981_g1_i2	-0.997893	-0.336745	0.00153554	UNIREF90_H9JTC1	Uncharacterized protein	Bombyx mori (Silk moth)
evgtrinc289180_g2_i2	-0.997641	0.37307	4.56771e-06	UNIREF90_V5G2A3	Putative RNA-directed DNA polymerase from transposon BS	Anoplophora glabripennis (Asian longhorn beetle) (Anoplophora nobilis)
evgtrinc290003_g1_i5	-0.996662	1.00125	0.016828	UNIREF90_UPI00034F8FCD	NA	NA
evgtrinc286525_g1_i2	-0.995461	0.527704	0.00796055	UNIREF90_G6D9I7	Uncharacterized protein	Danaus plexippus (Monarch butterfly)
evgtrinc286246_g1_i1	-0.994871	4.73262	6.15762e-15	UNIREF90_G6DHN4	Uncharacterized protein	Danaus plexippus (Monarch butterfly)
evgtrinc259588_g1_i1	-0.994239	-0.811558	0.00126171	UNIREF90_I4DM87	Cuticular protein PxutCPR70	Papilio xuthus (Asian swallowtail butterfly)
evgtrinc288035_g1_i8	-0.994122	2.62331	5.61862e-07	UNIREF90_Q6UV17	Cytochrome P450 (Fragment)	Bombyx mori (Silk moth)
evgtrinc287056_g1_i1	-0.992453	0.448251	1.0151e-10	UNIREF90_G6D359	Uncharacterized protein	Danaus plexippus (Monarch butterfly)
evgtrinc289163_g1_i5	-0.991786	-1.5342	0.00205564	NA	NA	NA
evgtrinc286806_g1_i1	-0.99176	0.953905	4.82922e-06	UNIREF90_D6WB75	Putative uncharacterized protein	Tribolium castaneum (Red flour beetle)
evgtrinc346166_g1_i1	-0.991455	5.20198	0.00424438	UNIREF90_J9LWV0	Uncharacterized protein	Acyrthosiphon pisum (Pea aphid)
evgtrinc283644_g1_i1	-0.99024	6.46763	6.26099e-17	UNIREF90_H9J9Z0	Uncharacterized protein	Bombyx mori (Silk moth)
evgtrinc450861_g1_i1	-0.989047	-1.31495	0.000270465	UNIREF90_UPI00034F38B0	NA	NA
evgtrinc283855_g1_i1	-0.988982	4.29915	2.69352e-11	UNIREF90_G6DPT5	Hemolymph proteinase 16	Danaus plexippus (Monarch butterfly)
evgtrinc272487_g2_i1	-0.988551	0.993516	1.00664e-10	UNIREF90_H9IWS4	Uncharacterized protein	Bombyx mori (Silk moth)
evgtrinc141212_g1_i1	-0.988447	2.28231	5.39719e-06	NA	NA	NA
evgtrinc286922_g2_i1	-0.988181	-1.00968	0.00018211	UNIREF90_UPI000393E173	NA	NA
evgtrinc207138_g1_i1	-0.988159	-1.42256	0.00340571	NA	NA	NA
evgtrinc286293_g1_i5	-0.987995	-1.40796	0.0161991	UNIREF90_F8WS79	Soluble guanylyl cyclae alpha-1 subunit	Bombyx mori (Silk moth)
evgtrinc251183_g1_i3	-0.987863	-0.250906	6.13129e-06	UNIREF90_G6DQY8	Uncharacterized protein	Danaus plexippus (Monarch butterfly)
evgtrinc276174_g4_i1	-0.987327	3.8153	1.0458e-06	UNIREF90_UPI00034F2EA7	NA	NA
evgtrinc286265_g2_i1	-0.986539	-1.26298	0.00184543	NA	NA	NA
evgtrinc282241_g1_i1	-0.986157	-0.531419	9.65167e-06	UNIREF90_G6D1F5	Putative Ultrabithorax	Danaus plexippus (Monarch butterfly)
evgtrinc119948_g1_i1	-0.986104	0.392603	2.31545e-06	UNIREF90_Q963B6	60S ribosomal protein L10a	Cerapachys biroi (Ant)
evgtrinc233163_g1_i2	-0.985008	-1.22321	0.000423732	NA	NA	NA
evgtrinc234210_g1_i1	-0.984602	8.78414	1.02656e-22	UNIREF90_G6CQT8	Chemosensory protein 4	Danaus plexippus (Monarch butterfly)
evgtrinc256218_g1_i2	-0.983594	-0.288391	0.00330744	NA	NA	NA
evgtrinc285438_g1_i1	-0.983352	6.96225	3.70294e-08	UNIREF90_G6DMJ2	Carboxylic ester hydrolase (EC 3.1.1.-)	Danaus plexippus (Monarch butterfly)
evgtrinc278528_g1_i2	-0.983286	0.761809	5.26146e-05	UNIREF90_UPI00034F7D7B	NA	NA
evgtrinc289058_g2_i1	-0.982765	2.48999	1.35659e-12	UNIREF90_G6CKN9	Uncharacterized protein	Danaus plexippus (Monarch butterfly)
evgtrinc191539_g1_i1	-0.982277	3.13946	0.000963634	UNIREF90_J9LX18	Uncharacterized protein	Acyrthosiphon pisum (Pea aphid)
evgtrinc248731_g1_i1	-0.981562	3.02428	1.83062e-07	UNIREF90_UPI00034F4634	NA	NA
evgtrinc279967_g1_i1	-0.981543	-0.105855	0.00731816	UNIREF90_G6D8G9	Sugar transporter 12	Danaus plexippus (Monarch butterfly)
evgtrinc286837_g2_i4	-0.980339	1.46507	1.47744e-07	UNIREF90_W8B6W6	Putative RNA-directed DNA polymerase from transposon BS (Fragment)	Ceratitis capitata (Mediterranean fruit fly) (Tephritis capitata)
evgtrinc272886_g1_i1	-0.979978	3.40735	1.12644e-15	UNIREF90_G6DLL4	Cuticular protein glycine-rich 9	Danaus plexippus (Monarch butterfly)
evgtrinc284131_g1_i1	-0.979613	4.48542	6.91748e-19	UNIREF90_G6DDD9	Uncharacterized protein	Danaus plexippus (Monarch butterfly)
evgtrinc288912_g4_i2	-0.979441	1.28198	0.000253391	UNIREF90_G6DM32	Putative endonuclease and reverse transcriptase-like protein	Danaus plexippus (Monarch butterfly)
evgtrinc283219_g1_i3	-0.978647	1.1918	1.98543e-10	UNIREF90_G6CRI2	Pre-mRNA-splicing factor ISY1-like protein	Danaus plexippus (Monarch butterfly)
evgtrinc286627_g1_i3	-0.978641	-0.612355	4.01264e-07	UNIREF90_G6DP75	Disks large-like protein 1	Danaus plexippus (Monarch butterfly)
evgtrinc290592_g5_i1	-0.977819	6.00529	1.45424e-10	NA	NA	NA
evgtrinc286253_g1_i1	-0.977619	-0.67777	0.00207474	NA	NA	NA
evgtrinc289922_g1_i1	-0.977215	-0.0732133	2.55272e-05	UNIREF90_G6CPS0	Putative alcohol dehydrogenase	Danaus plexippus (Monarch butterfly)
evgtrinc209219_g1_i1	-0.976672	-0.37465	3.63092e-06	NA	NA	NA
evgtrinc284961_g1_i1	-0.975575	-0.0653599	0.0332428	UNIREF90_A0A076E630	Ionotropic receptor	Dendrolimus houi
evgtrinc286542_g1_i1	-0.974967	1.5452	0.000241067	UNIREF90_Q93139	ORF2	Bombyx mori (Silk moth)
evgtrinc286166_g1_i1	-0.974603	4.58815	4.54773e-20	UNIREF90_H9JIV1	Uncharacterized protein	Bombyx mori (Silk moth)
evgtrinc228389_g1_i2	-0.973807	-0.262689	4.91446e-06	NA	NA	NA
evgtrinc280771_g2_i2	-0.973659	1.77298	3.49479e-05	UNIREF90_S4NNA8	RNA-directed DNA polymerase from mobile element jockey (Fragment)	Pararge aegeria (specked wood butterfly)
evgtrinc275511_g1_i1	-0.973163	0.846986	2.23425e-06	UNIREF90_S4NNM6	Phosphoserine aminotransferase 1	Pararge aegeria (specked wood butterfly)
evgtrinc282036_g1_i1	-0.971691	1.58474	5.98956e-07	UNIREF90_X4YI96	TRPA1	Helicoverpa armigera (Cotton bollworm) (Heliothis armigera)
evgtrinc267829_g2_i1	-0.971302	-1.08989	0.0028891	NA	NA	NA
evgtrinc221322_g1_i1	-0.970295	3.89354	0.00695124	UNIREF90_J9KFL4	Uncharacterized protein	Acyrthosiphon pisum (Pea aphid)
evgtrinc276322_g1_i1	-0.970272	5.23665	0.000397252	UNIREF90_J9LQR3	Uncharacterized protein	Acyrthosiphon pisum (Pea aphid)
evgtrinc263289_g1_i1	-0.970139	4.81689	0.01563	UNIREF90_D5L0M6	Cytochrome P450 6AE32	Manduca sexta (Tobacco hawkmoth) (Tobacco hornworm)
evgtrinc262041_g1_i1	-0.969302	-1.16672	0.00930238	NA	NA	NA
evgtrinc286162_g1_i1	-0.969286	-0.850434	0.000122122	NA	NA	NA
evgtrinc286954_g1_i2	-0.968932	-0.928106	0.0203684	UNIREF90_G6CUH4	Carboxypeptidase	Danaus plexippus (Monarch butterfly)
evgtrinc288985_g1_i3	-0.968602	2.21484	3.68159e-10	UNIREF90_H9IZM7	Uncharacterized protein	Bombyx mori (Silk moth)
evgtrinc282369_g1_i2	-0.968445	2.4907	0.000461086	UNIREF90_G6CK88	Uncharacterized protein	Danaus plexippus (Monarch butterfly)
evgtrinc281026_g1_i1	-0.968381	3.69321	2.34258e-10	UNIREF90_S4PC68	27 kDa hemolymph protein	Pararge aegeria (specked wood butterfly)
evgtrinc282268_g1_i1	-0.967199	1.24803	4.7125e-09	UNIREF90_G6D8C2	Hemolymph proteinase 16	Danaus plexippus (Monarch butterfly)
evgtrinc214395_g1_i1	-0.967183	-0.682376	0.00108522	NA	NA	NA
evgtrinc290089_g2_i3	-0.966286	1.82689	0.0158283	UNIREF90_H9JLQ8	Uncharacterized protein	Bombyx mori (Silk moth)
evgtrinc206205_g1_i1	-0.964234	-0.897931	0.00045231	NA	NA	NA
evgtrinc288639_g1_i1	-0.963916	5.38652	8.91965e-13	UNIREF90_G6DDN6	Uncharacterized protein	Danaus plexippus (Monarch butterfly)
evgtrinc257141_g1_i2	-0.963216	-1.09572	0.000130017	UNIREF90_D7F167	Endonuclease-reverse transcriptase	Bombyx mori (Silk moth)
evgtrinc290200_g1_i2	-0.963005	1.91208	4.72039e-15	UNIREF90_S4NWS2	Uncharacterized protein (Fragment)	Pararge aegeria (specked wood butterfly)
evgtrinc169854_g1_i1	-0.961322	2.53256	1.47922e-05	UNIREF90_D7F176	Endonuclease-reverse transcriptase	Bombyx mori (Silk moth)
evgtrinc284027_g1_i1	-0.96125	1.92495	3.78368e-05	UNIREF90_Q963B6	60S ribosomal protein L10a	Cerapachys biroi (Ant)
evgtrinc287955_g1_i1	-0.961224	1.3302	0.00165554	UNIREF90_H9JFY5	Uncharacterized protein	Bombyx mori (Silk moth)
evgtrinc290210_g2_i2	-0.961177	0.434222	2.40743e-09	NA	NA	NA
evgtrinc284867_g1_i1	-0.960897	-0.680451	0.00886332	UNIREF90_S4NX64	Solute carrier family 22 member 21	Pararge aegeria (specked wood butterfly)
evgtrinc286675_g3_i14	-0.960623	-0.497909	0.000626302	NA	NA	NA
evgtrinc237804_g1_i1	-0.960176	-0.981952	0.0222265	NA	NA	NA
evgtrinc289058_g1_i1	-0.959324	2.56705	2.11358e-15	UNIREF90_G6CKN9	Uncharacterized protein	Danaus plexippus (Monarch butterfly)
evgtrinc276205_g1_i3	-0.959231	-0.781994	0.0290239	UNIREF90_UPI00034FA0ED	NA	NA
evgtrinc277207_g1_i4	-0.958342	0.265516	0.00010295	NA	NA	NA
evgtrinc285996_g3_i1	-0.957709	7.77053	9.99327e-20	UNIREF90_S4P9C1	Glyoxylate reductase/hydroxypyruvate reductase	Pararge aegeria (specked wood butterfly)
evgtrinc281951_g4_i3	-0.957003	2.10447	0.00022866	UNIREF90_UPI00034F4634	NA	NA
evgtrinc237810_g1_i1	-0.956119	-1.17528	0.00167183	UNIREF90_G6CLN9	Dipeptidase (EC 3.4.13.19)	Danaus plexippus (Monarch butterfly)
evgtrinc278877_g1_i1	-0.956058	1.26071	2.36637e-10	UNIREF90_G6DK49	Cuticular protein RR-2 motif 128	Danaus plexippus (Monarch butterfly)
evgtrinc267064_g1_i5	-0.955995	-1.06331	0.00112182	UNIREF90_G6CXH3	Putative laminin A chain	Danaus plexippus (Monarch butterfly)
evgtrinc282419_g1_i1	-0.955651	0.559952	7.07911e-05	NA	NA	NA
evgtrinc278429_g1_i2	-0.95549	-1.43584	0.00443985	NA	NA	NA
evgtrinc286470_g3_i2	-0.954801	4.67524	1.30904e-06	UNIREF90_X1WTN3	Uncharacterized protein	Acyrthosiphon pisum (Pea aphid)
evgtrinc251872_g1_i3	-0.954236	-0.311834	0.000402628	NA	NA	NA
evgtrinc286103_g1_i1	-0.95357	5.47029	5.9049e-19	UNIREF90_T1TCD8	C5197	Bicyclus anynana (squinting bush brown)
evgtrinc282216_g1_i7	-0.952726	-0.683722	3.22132e-05	NA	NA	NA
evgtrinc263869_g2_i1	-0.95176	3.45657	9.13842e-08	UNIREF90_Q86BV0	Peritrophin 1	Mamestra configurata (bertha armyworm)
evgtrinc278797_g1_i1	-0.951605	3.00356	0.00687245	UNIREF90_D0ABA6	Putative ecdysone oxidase	Heliconius melpomene (postman butterfly)
evgtrinc282006_g1_i1	-0.950875	10.8132	1.04523e-18	UNIREF90_G6D7C6	Putative alcohol dehydrogenase	Danaus plexippus (Monarch butterfly)
evgtrinc253302_g1_i1	-0.949151	-1.27289	0.0078252	NA	NA	NA
evgtrinc286542_g1_i2	-0.948776	2.05208	1.27242e-05	UNIREF90_Q93139	ORF2	Bombyx mori (Silk moth)
evgtrinc288372_g2_i1	-0.947806	3.94149	3.93903e-12	UNIREF90_G6DCA2	Uncharacterized protein	Danaus plexippus (Monarch butterfly)
evgtrinc160500_g1_i1	-0.946725	-0.761889	0.00214087	NA	NA	NA
evgtrinc193968_g1_i1	-0.946297	-0.85559	0.0173049	NA	NA	NA
evgtrinc287029_g1_i1	-0.946071	0.973494	1.41835e-05	UNIREF90_Q9BLI5	TRAS3 protein	Bombyx mori (Silk moth)
evgtrinc246802_g1_i1	-0.945959	-0.622715	0.000989347	UNIREF90_H9JKU4	Putative cuticle protein	Bombyx mori (Silk moth)
evgtrinc282606_g1_i3	-0.945941	-0.783088	0.00128324	UNIREF90_G6CWN5	Uncharacterized protein	Danaus plexippus (Monarch butterfly)
evgtrinc238845_g1_i1	-0.944747	5.38413	1.87946e-07	UNIREF90_G6DGQ4	POU domain protein	Danaus plexippus (Monarch butterfly)
evgtrinc289724_g1_i4	-0.944636	6.42293	1.10146e-15	UNIREF90_F7IYV3	DNA, non-LTR retrotransposon:SARTTc4, complete sequence (Fragment)	Tribolium castaneum (Red flour beetle)
evgtrinc283900_g1_i2	-0.944403	1.95596	4.53509e-07	NA	NA	NA
evgtrinc283941_g1_i2	-0.944193	5.64125	2.05531e-14	UNIREF90_C0J8I1	Serpin-32 (Uncharacterized protein)	Bombyx mori (Silk moth)
evgtrinc289451_g1_i1	-0.942856	4.85386	4.51194e-28	UNIREF90_G6CIX3	Uncharacterized protein	Danaus plexippus (Monarch butterfly)
evgtrinc289435_g1_i3	-0.942701	4.69837	3.07409e-13	UNIREF90_G6CKV6	Multiplexin, isoform M	Danaus plexippus (Monarch butterfly)
evgtrinc145270_g1_i1	-0.942672	-0.394274	0.00973077	NA	NA	NA
evgtrinc270240_g1_i1	-0.941847	-1.33461	0.0021277	UNIREF90_S4P403	Short-chain dehydrogenease/reductase-like protein (Fragment)	Pararge aegeria (specked wood butterfly)
evgtrinc263548_g1_i10	-0.94144	-0.750224	9.7177e-06	NA	NA	NA
evgtrinc285632_g1_i3	-0.94112	-0.835639	0.000443964	UNIREF90_A0A075TD77	Odorant receptor (Fragment)	Helicoverpa armigera (Cotton bollworm) (Heliothis armigera)
evgtrinc380290_g1_i1	-0.941092	0.645858	0.0359755	UNIREF90_G6CN38	Uncharacterized protein	Danaus plexippus (Monarch butterfly)
evgtrinc288048_g1_i1	-0.940639	1.51676	3.72701e-07	UNIREF90_I4DMG6	Serine protease inhibitor 77Ba	Papilio polytes (Common mormon) (Swallowtail butterfly)
evgtrinc248375_g2_i1	-0.939966	2.46707	0.000150347	NA	NA	NA
evgtrinc286480_g1_i1	-0.939082	3.33844	1.62082e-14	UNIREF90_F1CZQ1	Allatotropin receptor	Manduca sexta (Tobacco hawkmoth) (Tobacco hornworm)
evgtrinc284822_g4_i1	-0.93874	4.68384	3.19457e-06	UNIREF90_G6CQ86	Endonuclease-reverse transcriptase	Danaus plexippus (Monarch butterfly)
evgtrinc247740_g1_i1	-0.938729	1.01875	1.6193e-06	NA	NA	NA
evgtrinc283653_g1_i1	-0.93844	7.01624	6.90684e-10	UNIREF90_D2XRA7	Sugar transporter 4	Bombyx mori (Silk moth)
evgtrinc286958_g1_i4	-0.937809	-0.896433	2.27856e-05	UNIREF90_UPI000350240E	NA	NA
evgtrinc264782_g1_i1	-0.937553	4.08076	3.66518e-14	NA	NA	NA
evgtrinc283103_g2_i1	-0.937103	-0.175805	2.08264e-05	UNIREF90_I4DPC5	Adenylate cyclase	Papilio xuthus (Asian swallowtail butterfly)
evgtrinc279866_g1_i4	-0.936873	2.83047	8.27475e-07	NA	NA	NA
evgtrinc276163_g1_i7	-0.936548	3.04639	1.39672e-16	NA	NA	NA
evgtrinc281223_g3_i2	-0.93629	1.73801	3.24516e-08	NA	NA	NA
evgtrinc285845_g1_i1	-0.935979	9.87851	2.54634e-13	UNIREF90_G6DMJ2	Carboxylic ester hydrolase (EC 3.1.1.-)	Danaus plexippus (Monarch butterfly)
evgtrinc286966_g1_i2	-0.935688	3.5185	1.27373e-24	NA	NA	NA
evgtrinc261087_g1_i1	-0.934665	-0.719257	0.0214307	UNIREF90_Q3V5Y4	Non-LTR retrotransposon CATS (Fragment)	Bombyx mori (Silk moth)
evgtrinc265691_g1_i1	-0.934558	2.01924	1.41756e-06	UNIREF90_D0VEM7	Putative cuticle protein CPG32 (Uncharacterized protein)	Bombyx mori (Silk moth)
evgtrinc290079_g2_i6	-0.93448	2.4986	1.38032e-05	UNIREF90_H9JFE7	Uncharacterized protein	Bombyx mori (Silk moth)
evgtrinc263309_g1_i1	-0.934335	-0.0692929	0.0234227	UNIREF90_D6WTP2	Putative uncharacterized protein	Tribolium castaneum (Red flour beetle)
evgtrinc125756_g1_i1	-0.93384	0.494621	1.06293e-05	UNIREF90_H9JXG0	Uncharacterized protein	Bombyx mori (Silk moth)
evgtrinc285453_g1_i2	-0.932952	1.53096	5.34564e-05	UNIREF90_H9JNN3	Uncharacterized protein	Bombyx mori (Silk moth)
evgtrinc290366_g1_i1	-0.93226	2.67397	2.1212e-11	UNIREF90_G6CI80	Uncharacterized protein	Danaus plexippus (Monarch butterfly)
evgtrinc265157_g1_i1	-0.932042	-1.25583	0.00378532	NA	NA	NA
evgtrinc232402_g1_i2	-0.931899	0.101152	9.44688e-05	UNIREF90_D7F177	Endonuclease-reverse transcriptase	Bombyx mori (Silk moth)
evgtrinc284041_g1_i6	-0.93082	-1.19444	0.00843713	UNIREF90_B3XXN8	Neuropeptide receptor A25	Bombyx mori (Silk moth)
evgtrinc281181_g1_i1	-0.930764	3.61261	4.11456e-16	UNIREF90_G6D207	Uncharacterized protein	Danaus plexippus (Monarch butterfly)
evgtrinc227647_g1_i1	-0.930722	-0.0784001	0.000299043	UNIREF90_Q9NL33	Pol polyprotein (Fragment)	Bombyx mori (Silk moth)
evgtrinc285351_g2_i1	-0.930159	9.28991	2.64754e-22	UNIREF90_H9J2B8	Uncharacterized protein	Bombyx mori (Silk moth)
evgtrinc288834_g1_i2	-0.929957	0.773664	5.33775e-07	UNIREF90_G6CIA8	Uncharacterized protein	Danaus plexippus (Monarch butterfly)
evgtrinc273942_g1_i1	-0.92941	4.90925	3.8243e-29	UNIREF90_S4P8B7	Glomulin (Fragment)	Pararge aegeria (specked wood butterfly)
evgtrinc287117_g1_i2	-0.929352	0.660607	0.000641942	UNIREF90_G6DR34	Organic cation transporter	Danaus plexippus (Monarch butterfly)
evgtrinc287136_g2_i2	-0.928188	-0.586802	0.000162775	UNIREF90_S4P3H9	Endonuclease-reverse transcriptase (Fragment)	Pararge aegeria (specked wood butterfly)
evgtrinc284912_g2_i1	-0.927718	3.94155	6.43941e-12	UNIREF90_G6D852	Lacunin	Danaus plexippus (Monarch butterfly)
evgtrinc213001_g1_i2	-0.927558	-0.707056	0.00185513	UNIREF90_A4KWF4	Reverse transcriptase	Ostrinia nubilalis (European corn borer) (Pyralis nubilalis)
evgtrinc280514_g1_i1	-0.92724	-0.600052	0.00351298	UNIREF90_G6D9W9	4-hydroxyphenylpyruvate dioxygenase	Danaus plexippus (Monarch butterfly)
evgtrinc258324_g1_i3	-0.926821	-1.23118	0.00742333	UNIREF90_G6D960	Uncharacterized protein	Danaus plexippus (Monarch butterfly)
evgtrinc285519_g1_i2	-0.92625	-1.30701	0.00860738	NA	NA	NA
evgtrinc282903_g1_i9	-0.92581	-1.42411	0.0195662	UNIREF90_T5A477	Putative immediate early protein	Ophiocordyceps sinensis (strain Co18 / CGMCC 3.14243) (Yarsagumba caterpillar fungus) (Hirsutella sinensis)
evgtrinc263486_g1_i1	-0.925623	0.403035	7.33045e-09	UNIREF90_W8RNA8	Bursicon beta subunit	Helicoverpa armigera (Cotton bollworm) (Heliothis armigera)
evgtrinc284117_g2_i2	-0.925302	-0.657493	0.0170663	UNIREF90_G6CSB6	Uncharacterized protein	Danaus plexippus (Monarch butterfly)
evgtrinc184297_g1_i1	-0.925238	0.54713	8.75157e-08	UNIREF90_H9JA29	Uncharacterized protein	Bombyx mori (Silk moth)
evgtrinc288472_g2_i1	-0.924896	-0.784441	0.00612743	NA	NA	NA
evgtrinc217390_g1_i1	-0.924604	-0.73362	0.00515288	NA	NA	NA
evgtrinc281636_g1_i4	-0.924537	0.61104	0.00247879	NA	NA	NA
evgtrinc289451_g1_i3	-0.923967	5.90037	1.60998e-18	UNIREF90_G6CIX3	Uncharacterized protein	Danaus plexippus (Monarch butterfly)
evgtrinc221510_g1_i2	-0.923263	-0.894043	0.00783203	UNIREF90_Q3V5Y4	Non-LTR retrotransposon CATS (Fragment)	Bombyx mori (Silk moth)
evgtrinc239198_g1_i2	-0.922478	1.44457	0.0301703	UNIREF90_V5GH76	Uncharacterized protein	Anoplophora glabripennis (Asian longhorn beetle) (Anoplophora nobilis)
evgtrinc268727_g2_i1	-0.922359	1.85316	1.89822e-06	NA	NA	NA
evgtrinc239805_g1_i2	-0.921779	0.552468	0.00327515	UNIREF90_G6CIC2	Uncharacterized protein	Danaus plexippus (Monarch butterfly)
evgtrinc290251_g1_i1	-0.921636	5.46771	2.58946e-18	NA	NA	NA
evgtrinc278356_g1_i1	-0.921358	7.54625	1.96944e-23	UNIREF90_G6DNN4	Uncharacterized protein	Danaus plexippus (Monarch butterfly)
evgtrinc232244_g1_i1	-0.921175	-0.767594	0.00365137	UNIREF90_Q25489	Juvenile hormone epoxide hydrolase (JHEH) (EC 3.3.2.9) (Juvenile hormone-specific epoxide hydrolase)	Manduca sexta (Tobacco hawkmoth) (Tobacco hornworm)
evgtrinc257398_g1_i1	-0.920178	0.244931	2.44085e-07	NA	NA	NA
evgtrinc34347_g1_i2	-0.919088	6.14364	8.01931e-24	NA	NA	NA
evgtrinc287591_g1_i2	-0.919069	8.89837	4.79442e-13	UNIREF90_S4NZK7	Myosin heavy chain (Fragment)	Pararge aegeria (specked wood butterfly)
evgtrinc283790_g1_i1	-0.919004	2.60306	2.09839e-10	UNIREF90_G6CIU8	Uncharacterized protein	Danaus plexippus (Monarch butterfly)
evgtrinc404167_g1_i1	-0.918505	0.140872	0.000238492	NA	NA	NA
evgtrinc289379_g4_i2	-0.918304	2.70747	6.11056e-13	UNIREF90_G6D287	Uncharacterized protein	Danaus plexippus (Monarch butterfly)
evgtrinc289152_g1_i1	-0.918231	7.17687	1.24961e-16	UNIREF90_G6D5B4	Uncharacterized protein	Danaus plexippus (Monarch butterfly)
evgtrinc288822_g1_i1	-0.918093	-0.0793347	1.61773e-06	UNIREF90_G6DTK2	Uncharacterized protein	Danaus plexippus (Monarch butterfly)
evgtrinc209127_g1_i1	-0.917797	-1.00718	0.0117017	UNIREF90_G6CVW1	Uncharacterized protein	Danaus plexippus (Monarch butterfly)
evgtrinc259625_g1_i2	-0.915789	3.08428	3.8859e-18	UNIREF90_G6D6V5	Protease m1 zinc metalloprotease	Danaus plexippus (Monarch butterfly)
evgtrinc289801_g3_i1	-0.915409	3.47383	4.68777e-06	UNIREF90_D6WFI4	Putative uncharacterized protein	Tribolium castaneum (Red flour beetle)
evgtrinc282040_g2_i1	-0.915389	-1.02428	0.0183807	NA	NA	NA
evgtrinc282328_g1_i2	-0.914925	0.705619	2.22869e-05	UNIREF90_H9JUP5	Uncharacterized protein	Bombyx mori (Silk moth)
evgtrinc170651_g1_i1	-0.914583	-0.336966	0.000734263	NA	NA	NA
evgtrinc280321_g1_i7	-0.914343	-0.796118	0.00142021	UNIREF90_B5U9X3	Chemosensory protein 13 (Uncharacterized protein)	Papilio xuthus (Asian swallowtail butterfly)
evgtrinc288399_g1_i1	-0.914264	9.27411	3.85619e-25	UNIREF90_G6DJ16	Glutamate semialdehyde dehydrogenase	Danaus plexippus (Monarch butterfly)
evgtrinc290418_g1_i1	-0.914139	2.92805	1.55341e-09	UNIREF90_G6DQG1	Uncharacterized protein	Danaus plexippus (Monarch butterfly)
evgtrinc276933_g1_i2	-0.913706	1.21415	3.81536e-05	NA	NA	NA
evgtrinc283525_g2_i1	-0.913434	5.65894	6.85995e-29	UNIREF90_G6D967	Putative zinc finger protein nocA	Danaus plexippus (Monarch butterfly)
evgtrinc280670_g1_i1	-0.913131	-1.42472	0.0102317	UNIREF90_A0A067R547	Venom allergen 3	Zootermopsis nevadensis (Dampwood termite)
evgtrinc288465_g1_i5	-0.91132	-0.0111246	0.00414376	UNIREF90_UPI000258E499	NA	NA
evgtrinc275837_g1_i2	-0.91005	-1.23972	0.00417615	NA	NA	NA
evgtrinc280617_g1_i3	-0.909646	-0.0611112	2.51929e-06	UNIREF90_G6CTT4	Uncharacterized protein	Danaus plexippus (Monarch butterfly)
evgtrinc182766_g1_i1	-0.909319	-0.712451	0.000611683	UNIREF90_V9I106	Neuropeptide Y	Heliothis virescens (Tobacco budworm moth)
evgtrinc193432_g1_i1	-0.908309	6.1133	8.55684e-22	UNIREF90_I4DJU8	Troponin C	Papilio xuthus (Asian swallowtail butterfly)
evgtrinc289408_g1_i3	-0.908305	-0.246765	0.000169038	UNIREF90_G6D371	Uncharacterized protein	Danaus plexippus (Monarch butterfly)
evgtrinc275809_g1_i1	-0.90725	6.4189	1.30676e-42	UNIREF90_UPI0003501BD7	NA	NA
evgtrinc287217_g1_i5	-0.906415	0.0184289	0.0216462	UNIREF90_V5GH76	Uncharacterized protein	Anoplophora glabripennis (Asian longhorn beetle) (Anoplophora nobilis)
evgtrinc289482_g5_i1	-0.906328	0.51239	0.0369786	NA	NA	NA
evgtrinc284154_g2_i1	-0.906269	0.773102	2.04061e-07	UNIREF90_H9JJX6	Uncharacterized protein	Bombyx mori (Silk moth)
evgtrinc289483_g2_i1	-0.905917	0.580996	0.00401949	UNIREF90_G6DFD0	Oxidase/peroxidase	Danaus plexippus (Monarch butterfly)
evgtrinc263574_g2_i1	-0.905761	0.702319	2.62716e-07	NA	NA	NA
evgtrinc287217_g4_i1	-0.905511	-0.258583	0.0222812	UNIREF90_UPI0004AB8ABE	NA	NA
evgtrinc278102_g1_i1	-0.904138	-1.17331	0.00362108	UNIREF90_G6CJD8	Testis specific tektin	Danaus plexippus (Monarch butterfly)
evgtrinc285898_g2_i1	-0.90391	7.52183	1.59086e-05	UNIREF90_G9LPP3	UDP-glycosyltransferase UGT33F2	Helicoverpa armigera (Cotton bollworm) (Heliothis armigera)
evgtrinc165624_g1_i1	-0.903263	1.6629	0.0288905	NA	NA	NA
evgtrinc288636_g1_i1	-0.901917	-0.222012	3.81536e-05	UNIREF90_B3XXM5	Neuropeptide receptor A12	Bombyx mori (Silk moth)
evgtrinc265742_g1_i1	-0.901208	-0.477548	0.0299136	NA	NA	NA
evgtrinc269169_g1_i1	-0.900437	8.04263	2.28037e-45	UNIREF90_E2BWH6	NA	NA
evgtrinc242674_g1_i1	-0.899834	1.94823	3.99924e-08	UNIREF90_Q5MPB9	Hemolymph proteinase 16	Manduca sexta (Tobacco hawkmoth) (Tobacco hornworm)
evgtrinc289662_g1_i1	-0.899008	1.44759	2.41373e-09	UNIREF90_G6CS39	Putative Collagen alpha-1(IX) chain	Danaus plexippus (Monarch butterfly)
evgtrinc278263_g1_i4	-0.897154	-0.528758	3.91273e-05	UNIREF90_G6D9S6	Lipase	Danaus plexippus (Monarch butterfly)
evgtrinc289497_g2_i1	-0.89706	3.53425	4.22785e-15	UNIREF90_H9J849	Uncharacterized protein	Bombyx mori (Silk moth)
evgtrinc326744_g1_i1	-0.896977	-1.331	0.00933339	NA	NA	NA
evgtrinc222298_g2_i1	-0.89642	-0.494301	0.00274639	NA	NA	NA
evgtrinc289540_g4_i4	-0.896225	7.97916	3.37098e-31	UNIREF90_G6D8M9	Uncharacterized protein	Danaus plexippus (Monarch butterfly)
evgtrinc286806_g2_i2	-0.895139	3.83076	9.14321e-10	UNIREF90_UPI0002651A9B	NA	NA
evgtrinc192627_g1_i1	-0.8939	1.50347	4.48115e-05	UNIREF90_G6D877	Collagen	Danaus plexippus (Monarch butterfly)
evgtrinc282689_g2_i6	-0.892697	3.89172	0.0183474	UNIREF90_B5BSX6	NA	NA
evgtrinc286569_g2_i1	-0.89153	5.93362	5.52094e-19	UNIREF90_UPI00034FD3D1	NA	NA
evgtrinc278112_g1_i1	-0.890663	2.44791	4.58776e-08	UNIREF90_H9JQ24	Uncharacterized protein	Bombyx mori (Silk moth)
evgtrinc286030_g2_i5	-0.890198	-1.02596	0.000282929	NA	NA	NA
evgtrinc282040_g3_i2	-0.890138	-0.663253	0.0336549	NA	NA	NA
evgtrinc275346_g1_i1	-0.889236	7.86286	2.07199e-14	UNIREF90_G6D3A1	Uncharacterized protein	Danaus plexippus (Monarch butterfly)
evgtrinc239719_g1_i1	-0.888523	6.83428	2.13556e-15	UNIREF90_S4PYF4	Uncharacterized protein	Pararge aegeria (specked wood butterfly)
evgtrinc283667_g3_i1	-0.887884	-0.274439	1.38931e-05	UNIREF90_G6CK82	Maltose phosphorylase	Danaus plexippus (Monarch butterfly)
evgtrinc261224_g1_i1	-0.88786	-1.36653	0.00126239	NA	NA	NA
evgtrinc289821_g1_i3	-0.887119	0.667966	0.000744514	UNIREF90_G6DF14	Adipose triglyceride lipase brummer	Danaus plexippus (Monarch butterfly)
evgtrinc288904_g2_i3	-0.886814	-0.299527	0.000302077	UNIREF90_UPI0003503516	NA	NA
evgtrinc286422_g1_i1	-0.885157	4.06563	1.16783e-13	UNIREF90_I4DNZ3	Vitellogenin (Fragment)	Papilio xuthus (Asian swallowtail butterfly)
evgtrinc282534_g1_i1	-0.884994	4.81773	8.92822e-17	UNIREF90_G6CVG9	Uncharacterized protein	Danaus plexippus (Monarch butterfly)
evgtrinc225316_g1_i1	-0.884859	-0.00335255	2.23489e-06	NA	NA	NA
evgtrinc267038_g1_i1	-0.884516	3.00744	4.33704e-18	UNIREF90_S4PMP8	Uncharacterized protein	Pararge aegeria (specked wood butterfly)
evgtrinc271601_g1_i1	-0.883717	3.0746	0.0121571	UNIREF90_UPI00034F936A	NA	NA
evgtrinc266253_g2_i2	-0.883672	0.239122	0.000261287	UNIREF90_A0A034V2D7	Uncharacterized protein (Fragment)	Bactrocera dorsalis (Oriental fruit fly) (Dacus dorsalis)
evgtrinc283628_g3_i6	-0.883218	4.5626	2.81402e-06	UNIREF90_G6CUD3	Uncharacterized protein	Danaus plexippus (Monarch butterfly)
evgtrinc282850_g2_i1	-0.882881	-0.186228	0.000227249	NA	NA	NA
evgtrinc288559_g4_i2	-0.882702	-0.655528	0.0139807	NA	NA	NA
evgtrinc281764_g1_i1	-0.882625	6.32796	3.00918e-56	UNIREF90_Q0QWP3	Cryptochrome 2	Danaus plexippus (Monarch butterfly)
evgtrinc288167_g4_i1	-0.881069	2.89635	0.00547527	UNIREF90_G6DD88	Prothoracicotropic hormone	Danaus plexippus (Monarch butterfly)
evgtrinc266105_g1_i1	-0.879821	0.0205272	0.0253277	NA	NA	NA
evgtrinc264921_g2_i1	-0.878901	0.914308	9.64241e-06	NA	NA	NA
evgtrinc286749_g1_i1	-0.878135	-0.778959	0.00166969	UNIREF90_C9S277	HM00016 protein	Heliconius melpomene (postman butterfly)
evgtrinc275970_g1_i1	-0.878127	3.47406	4.53655e-05	UNIREF90_G3E4N4	Putative uncharacterized protein	Pectinophora gossypiella (Cotton pink bollworm)
evgtrinc278804_g2_i1	-0.87759	7.40822	2.73182e-15	UNIREF90_H9J885	Uncharacterized protein	Bombyx mori (Silk moth)
evgtrinc263042_g1_i1	-0.877495	-1.26672	0.0198264	UNIREF90_H9JLV3	Uncharacterized protein	Bombyx mori (Silk moth)
evgtrinc50620_g1_i1	-0.876264	-1.23207	0.0137858	NA	NA	NA
evgtrinc285073_g3_i1	-0.875705	-0.764244	0.0183529	UNIREF90_G6CHS8	Uncharacterized protein	Danaus plexippus (Monarch butterfly)
evgtrinc282629_g3_i1	-0.875671	-1.21876	0.00928285	UNIREF90_UPI00034F9C7C	NA	NA
evgtrinc289982_g3_i1	-0.875078	-0.277701	0.000517835	UNIREF90_Q3V5Y4	Non-LTR retrotransposon CATS (Fragment)	Bombyx mori (Silk moth)
evgtrinc282319_g1_i1	-0.875072	-0.476765	0.011438	UNIREF90_G6D3W0	Putative protease inhibitor 4	Danaus plexippus (Monarch butterfly)
evgtrinc281663_g1_i1	-0.874997	0.452304	6.11976e-06	UNIREF90_H9JN20	Elongation of very long chain fatty acids protein (EC 2.3.1.199) (Very-long-chain 3-oxoacyl-CoA synthase)	Bombyx mori (Silk moth)
evgtrinc279049_g1_i2	-0.87491	2.38416	1.43738e-09	UNIREF90_G6CPJ9	Uncharacterized protein	Danaus plexippus (Monarch butterfly)
evgtrinc258066_g2_i2	-0.874054	-0.926519	0.000403669	NA	NA	NA
evgtrinc264018_g2_i1	-0.873776	3.18263	7.0988e-14	NA	NA	NA
evgtrinc285421_g6_i1	-0.87316	2.86613	9.70327e-06	UNIREF90_D7F176	Endonuclease-reverse transcriptase	Bombyx mori (Silk moth)
evgtrinc275399_g1_i1	-0.872459	-0.25332	6.96564e-05	UNIREF90_G6DLG7	Uncharacterized protein	Danaus plexippus (Monarch butterfly)
evgtrinc287893_g6_i6	-0.872272	7.68604	1.36626e-18	UNIREF90_UPI00034F9AC4	NA	NA
evgtrinc283648_g2_i7	-0.872164	-0.956023	0.036792	NA	NA	NA
evgtrinc269172_g1_i1	-0.872044	3.77124	0.000517835	UNIREF90_UPI0002026EA9	NA	NA
evgtrinc273524_g1_i1	-0.871939	3.55079	2.70992e-11	UNIREF90_G6DJS7	Uncharacterized protein	Danaus plexippus (Monarch butterfly)
evgtrinc167726_g1_i1	-0.871702	2.87023	2.01061e-18	UNIREF90_H9IWS4	Uncharacterized protein	Bombyx mori (Silk moth)
evgtrinc279093_g1_i1	-0.871624	-1.27062	0.00452257	UNIREF90_UPI000252AFE8	NA	NA
evgtrinc290227_g1_i1	-0.871551	5.77553	3.4621e-11	UNIREF90_UPI0004CCBA5D	NA	NA
evgtrinc287273_g1_i1	-0.871068	2.97381	4.52246e-09	UNIREF90_V5H0H3	Retrotransposable element (Fragment)	Anoplophora glabripennis (Asian longhorn beetle) (Anoplophora nobilis)
evgtrinc287247_g5_i1	-0.870918	3.44642	1.71183e-08	UNIREF90_I4DKE4	Uncharacterized protein	Papilio xuthus (Asian swallowtail butterfly)
evgtrinc400889_g1_i1	-0.870559	3.84839	3.1136e-05	NA	NA	NA
evgtrinc285635_g1_i3	-0.870115	-0.238294	0.0134858	UNIREF90_Q8MY38	Gag-like protein	Papilio xuthus (Asian swallowtail butterfly)
evgtrinc287246_g1_i1	-0.869775	5.94345	4.42514e-11	UNIREF90_UPI00034F55E6	NA	NA
evgtrinc284981_g1_i1	-0.869744	1.26794	7.05803e-08	UNIREF90_G6CW37	Uncharacterized protein	Danaus plexippus (Monarch butterfly)
evgtrinc276178_g1_i1	-0.869312	1.52742	0.00641891	UNIREF90_Q3V5Y4	Non-LTR retrotransposon CATS (Fragment)	Bombyx mori (Silk moth)
evgtrinc280991_g2_i2	-0.868879	0.481897	0.0002221	NA	NA	NA
evgtrinc281392_g1_i5	-0.868046	1.63288	0.000842091	UNIREF90_A0A069DXF5	Putative crack-3 bf (Fragment)	Panstrongylus megistus
evgtrinc264782_g2_i1	-0.867032	6.36794	1.91288e-19	UNIREF90_I4DRY8	Uncharacterized protein (Fragment)	Papilio polytes (Common mormon) (Swallowtail butterfly)
evgtrinc289548_g3_i1	-0.866047	-1.00075	0.00710652	UNIREF90_Q9BLI5	TRAS3 protein	Bombyx mori (Silk moth)
evgtrinc255194_g1_i2	-0.865639	-0.765089	0.00305477	NA	NA	NA
evgtrinc284308_g2_i1	-0.86501	0.0759482	1.16419e-06	NA	NA	NA
evgtrinc285600_g2_i2	-0.864215	4.98433	1.35059e-05	UNIREF90_F7IYV3	DNA, non-LTR retrotransposon:SARTTc4, complete sequence (Fragment)	Tribolium castaneum (Red flour beetle)
evgtrinc287810_g1_i2	-0.863699	2.09698	3.87522e-05	UNIREF90_D7EL92	Putative uncharacterized protein	Tribolium castaneum (Red flour beetle)
evgtrinc262630_g2_i1	-0.862861	-0.980892	0.0033774	NA	NA	NA
evgtrinc259309_g1_i3	-0.862194	-1.5022	0.0349855	NA	NA	NA
evgtrinc227429_g1_i1	-0.861764	0.581415	0.0113817	UNIREF90_UPI00034F2EA7	NA	NA
evgtrinc281121_g1_i1	-0.86113	3.97926	8.98608e-17	UNIREF90_G6CXK1	Amino acid transporter	Danaus plexippus (Monarch butterfly)
evgtrinc286802_g1_i1	-0.861032	0.997633	9.50625e-07	UNIREF90_A0A068EVK6	NA	NA
evgtrinc285571_g1_i1	-0.860639	2.70736	9.07437e-15	UNIREF90_B3XXM3	NA	NA
evgtrinc277284_g1_i1	-0.860205	1.6251	0.0147512	UNIREF90_D9D5H4	Fatty-acyl CoA reductase 1	Ostrinia nubilalis (European corn borer) (Pyralis nubilalis)
evgtrinc289531_g2_i1	-0.860174	5.32505	1.54156e-30	UNIREF90_F6ME18	NA	NA
evgtrinc286674_g1_i2	-0.859995	3.92692	4.46644e-18	UNIREF90_G6CT95	Uncharacterized protein	Danaus plexippus (Monarch butterfly)
evgtrinc288232_g1_i2	-0.859751	2.70718	0.0171896	UNIREF90_H9JEB7	Uncharacterized protein	Bombyx mori (Silk moth)
evgtrinc290034_g1_i3	-0.859671	0.0508324	0.0106189	UNIREF90_H9IW87	Uncharacterized protein	Bombyx mori (Silk moth)
evgtrinc209978_g1_i1	-0.858981	2.04638	3.3094e-07	NA	NA	NA
evgtrinc289751_g4_i1	-0.858962	-0.653207	0.0112224	UNIREF90_G6DHZ0	Non-LTR retrotransposon CATS	Danaus plexippus (Monarch butterfly)
evgtrinc288027_g3_i1	-0.858766	2.35328	0.000204035	UNIREF90_D7GXP0	Putative uncharacterized protein	Tribolium castaneum (Red flour beetle)
evgtrinc288502_g3_i1	-0.858704	2.21038	1.60844e-06	UNIREF90_H9JPA7	Uncharacterized protein	Bombyx mori (Silk moth)
evgtrinc282445_g2_i3	-0.858235	1.76806	1.97163e-07	UNIREF90_UPI00034F3089	NA	NA
evgtrinc282515_g6_i1	-0.858088	-0.0422024	2.67343e-05	NA	NA	NA
evgtrinc280095_g1_i1	-0.857908	3.08299	1.81144e-07	UNIREF90_UPI00034FB518	NA	NA
evgtrinc272568_g1_i1	-0.857805	2.7366	0.0155852	UNIREF90_H9JF21	Uncharacterized protein	Bombyx mori (Silk moth)
evgtrinc287751_g1_i1	-0.857145	2.57579	4.99463e-13	UNIREF90_Q8T0X1	18 wheeler (Uncharacterized protein)	Bombyx mori (Silk moth)
evgtrinc243811_g1_i1	-0.857049	1.81401	1.44249e-09	UNIREF90_H9JC78	Uncharacterized protein	Bombyx mori (Silk moth)
evgtrinc280834_g1_i2	-0.855531	0.398955	3.82507e-05	UNIREF90_H9JEZ9	Uncharacterized protein	Bombyx mori (Silk moth)
evgtrinc275663_g1_i2	-0.85544	-1.45723	0.00183672	NA	NA	NA
evgtrinc289782_g1_i1	-0.855418	2.78234	4.22397e-10	UNIREF90_Q9NDN0	NA	NA
evgtrinc265063_g1_i1	-0.854491	-0.706157	0.00570852	NA	NA	NA
evgtrinc247990_g1_i1	-0.854291	-0.386353	0.0276095	UNIREF90_UPI00034F625A	NA	NA
evgtrinc259033_g1_i1	-0.85353	3.44903	1.40265e-09	NA	NA	NA
evgtrinc290322_g3_i1	-0.852308	4.08657	3.47017e-13	UNIREF90_G6DQ84	Protease m1 zinc metalloprotease	Danaus plexippus (Monarch butterfly)
evgtrinc276692_g1_i2	-0.8521	-0.442523	0.0104948	UNIREF90_L7MA61	Putative tick transposon (Fragment)	Rhipicephalus pulchellus
evgtrinc287443_g1_i1	-0.852051	2.70979	6.83626e-06	UNIREF90_I4DJ00	Chitin binding peritrophin-A	Papilio xuthus (Asian swallowtail butterfly)
evgtrinc278263_g1_i6	-0.851718	0.0650814	0.000341157	UNIREF90_G6D9S6	Lipase	Danaus plexippus (Monarch butterfly)
evgtrinc288266_g1_i2	-0.851435	3.10818	4.86164e-16	UNIREF90_UPI00034F377E	NA	NA
evgtrinc290764_g1_i1	-0.850014	0.917194	2.46931e-06	NA	NA	NA
evgtrinc278080_g1_i1	-0.849934	3.55045	1.00293e-12	UNIREF90_H9IZ36	Gamma-glutamyltransferase	Bombyx mori (Silk moth)
evgtrinc140129_g1_i1	-0.849851	-0.188428	0.0159025	NA	NA	NA
evgtrinc285904_g1_i7	-0.849559	-1.43231	0.034497	UNIREF90_G6DBC2	Gvag protein	Danaus plexippus (Monarch butterfly)
evgtrinc287706_g1_i3	-0.84953	4.30614	1.55222e-07	UNIREF90_D7F178	Endonuclease-reverse transcriptase	Bombyx mori (Silk moth)
evgtrinc286626_g1_i1	-0.849212	0.769147	4.12741e-06	UNIREF90_H9J6R6	Uncharacterized protein	Bombyx mori (Silk moth)
evgtrinc278193_g2_i1	-0.849168	-0.908902	0.0232876	UNIREF90_F7IYV3	DNA, non-LTR retrotransposon:SARTTc4, complete sequence (Fragment)	Tribolium castaneum (Red flour beetle)
evgtrinc401974_g1_i1	-0.848968	1.18178	4.36283e-05	NA	NA	NA
evgtrinc265535_g1_i2	-0.848934	0.0715281	1.47369e-05	NA	NA	NA
evgtrinc283983_g1_i2	-0.848866	0.677604	8.37081e-07	UNIREF90_Q3V5Y4	Non-LTR retrotransposon CATS (Fragment)	Bombyx mori (Silk moth)
evgtrinc400900_g1_i1	-0.84868	1.05386	4.28463e-05	NA	NA	NA
evgtrinc280701_g1_i4	-0.848608	2.63749	1.34116e-05	UNIREF90_E5RWY0	Polyhomeotic	Bombyx mori (Silk moth)
evgtrinc279936_g2_i1	-0.848363	4.08724	0.00658322	UNIREF90_X1WN44	Uncharacterized protein	Acyrthosiphon pisum (Pea aphid)
evgtrinc85552_g1_i2	-0.847781	1.09707	0.000482712	NA	NA	NA
evgtrinc261944_g1_i1	-0.847249	1.27442	6.72011e-07	UNIREF90_H9JXK8	Uncharacterized protein	Bombyx mori (Silk moth)
evgtrinc104646_g1_i1	-0.847088	-1.32496	0.0141027	NA	NA	NA
evgtrinc279834_g1_i1	-0.846152	1.40736	6.826e-11	UNIREF90_UPI00034F5CDF	NA	NA
evgtrinc287686_g3_i3	-0.84595	2.56787	0.0450951	UNIREF90_D7GXK6	Putative uncharacterized protein	Tribolium castaneum (Red flour beetle)
evgtrinc289723_g1_i7	-0.845809	0.29447	1.31583e-07	UNIREF90_G6CJB4	Uncharacterized protein	Danaus plexippus (Monarch butterfly)
evgtrinc184779_g1_i1	-0.845531	-0.556757	0.00733499	NA	NA	NA
evgtrinc288502_g1_i1	-0.845326	5.09978	2.8985e-08	UNIREF90_G6DIC2	Uncharacterized protein	Danaus plexippus (Monarch butterfly)
evgtrinc289529_g1_i1	-0.844287	3.68937	1.28196e-11	UNIREF90_G6CR75	Uncharacterized protein	Danaus plexippus (Monarch butterfly)
evgtrinc285700_g1_i1	-0.844249	8.65274	1.40553e-27	UNIREF90_A0A068F1Z7	Cytochrome P450 6AE44	Spodoptera frugiperda (Fall armyworm)
evgtrinc285555_g1_i2	-0.843566	7.94796	3.82741e-09	UNIREF90_G6DG24	Mitochondrial phosphoenolpyruvate carboxykinase isoform 2	Danaus plexippus (Monarch butterfly)
evgtrinc278242_g4_i1	-0.843302	0.739984	0.00163066	UNIREF90_E2ARC4	Putative uncharacterized protein (Fragment)	Camponotus floridanus (Florida carpenter ant)
evgtrinc264178_g1_i2	-0.842186	-1.37707	0.0191963	UNIREF90_UPI00034FD2D1	NA	NA
evgtrinc284752_g2_i2	-0.84197	-1.06014	0.0425826	UNIREF90_UPI00034F2456	NA	NA
evgtrinc286134_g1_i1	-0.841153	-0.520715	0.0012095	NA	NA	NA
evgtrinc280757_g1_i1	-0.840574	3.965	3.9297e-20	UNIREF90_G6DC84	Uncharacterized protein	Danaus plexippus (Monarch butterfly)
evgtrinc273268_g1_i1	-0.840549	-0.226413	0.0133731	UNIREF90_D7GXM3	Putative uncharacterized protein	Tribolium castaneum (Red flour beetle)
evgtrinc276174_g2_i1	-0.840307	3.16041	1.03629e-06	UNIREF90_A0A069DYZ3	Putative reverse transcriptase (Fragment)	Panstrongylus megistus
evgtrinc269914_g1_i1	-0.839895	7.91797	8.20113e-17	UNIREF90_S4P713	Kazal-type proteinase inhibitor	Pararge aegeria (specked wood butterfly)
evgtrinc272522_g1_i1	-0.839863	3.65618	5.75463e-15	UNIREF90_G6DG52	Uncharacterized protein	Danaus plexippus (Monarch butterfly)
evgtrinc286774_g1_i1	-0.839538	3.9848	9.27718e-07	NA	NA	NA
evgtrinc262227_g1_i2	-0.839509	-0.095532	0.00248017	NA	NA	NA
evgtrinc285564_g4_i1	-0.838764	-0.0515936	5.81839e-05	UNIREF90_D7F176	Endonuclease-reverse transcriptase	Bombyx mori (Silk moth)
evgtrinc272783_g1_i1	-0.838385	4.07081	0.000213079	UNIREF90_UPI00034FCA72	NA	NA
evgtrinc271919_g1_i1	-0.838375	-1.17797	0.00267229	NA	NA	NA
evgtrinc286569_g1_i1	-0.838157	3.84772	2.24259e-12	UNIREF90_UPI00034F61EB	NA	NA
evgtrinc288998_g2_i1	-0.837405	4.4111	0.00729164	UNIREF90_A0A023EXV2	Putative endonuclease-reverse transcriptase (Fragment)	Triatoma infestans (Assassin bug)
evgtrinc286435_g1_i2	-0.836945	1.9698	2.31596e-08	UNIREF90_G6DEP2	Uncharacterized protein	Danaus plexippus (Monarch butterfly)
evgtrinc285612_g1_i1	-0.836874	2.03425	4.14126e-11	UNIREF90_H9JHE2	Uncharacterized protein	Bombyx mori (Silk moth)
evgtrinc288490_g2_i1	-0.836839	0.562476	0.000114764	UNIREF90_UPI00034FC48B	NA	NA
evgtrinc285094_g1_i1	-0.83669	-0.581875	0.0024748	UNIREF90_G6DTQ4	Uncharacterized protein	Danaus plexippus (Monarch butterfly)
evgtrinc285264_g1_i1	-0.83654	8.84648	6.13437e-16	UNIREF90_D6RUU6	UDP-glucosyltransferase	Bombyx mori (Silk moth)
evgtrinc260959_g2_i1	-0.83616	-0.287192	5.23342e-05	UNIREF90_F2WZJ6	Reverse transcriptase (Fragment)	Araschnia levana (Map butterfly)
evgtrinc247099_g1_i1	-0.836143	8.33665	8.55609e-60	UNIREF90_H9JX71	NA	NA
evgtrinc268007_g1_i2	-0.835787	-1.48097	0.0030838	NA	NA	NA
evgtrinc287861_g1_i1	-0.835615	4.08764	2.24141e-06	UNIREF90_V5GQG9	Uncharacterized protein (Fragment)	Anoplophora glabripennis (Asian longhorn beetle) (Anoplophora nobilis)
evgtrinc288122_g1_i1	-0.835505	2.06717	0.0015389	UNIREF90_Q9BLI5	TRAS3 protein	Bombyx mori (Silk moth)
evgtrinc280641_g2_i1	-0.835502	2.60947	5.94017e-11	UNIREF90_Q5KTM5	Reverse transcriptase (Fragment)	Bombyx mori (Silk moth)
evgtrinc284155_g1_i2	-0.835413	2.06507	3.72701e-07	UNIREF90_G6CZI4	Uncharacterized protein	Danaus plexippus (Monarch butterfly)
evgtrinc214307_g1_i1	-0.834921	-0.833834	0.00116463	NA	NA	NA
evgtrinc284428_g1_i2	-0.834596	6.34462	1.83789e-15	UNIREF90_G6DDF2	Zinc finger protein	Danaus plexippus (Monarch butterfly)
evgtrinc281439_g1_i2	-0.833305	1.47239	5.32166e-05	UNIREF90_UPI0002026EA9	NA	NA
evgtrinc276077_g3_i8	-0.832771	0.490204	9.05409e-06	UNIREF90_D7F171	Endonuclease-reverse transcriptase	Bombyx mori (Silk moth)
evgtrinc278704_g1_i1	-0.83255	-0.627932	0.0189738	UNIREF90_G6D606	Uncharacterized protein	Danaus plexippus (Monarch butterfly)
evgtrinc289796_g2_i1	-0.831079	3.06018	2.56952e-06	UNIREF90_G6DF43	Uncharacterized protein	Danaus plexippus (Monarch butterfly)
evgtrinc262924_g1_i2	-0.830786	-0.657743	0.00887963	UNIREF90_G6CMG4	Endonuclease-reverse transcriptase	Danaus plexippus (Monarch butterfly)
evgtrinc288184_g6_i1	-0.830007	1.36825	0.0181404	NA	NA	NA
evgtrinc286959_g1_i1	-0.829996	2.03876	3.95586e-08	UNIREF90_G6DSR6	Cell surface protein chaoptin	Danaus plexippus (Monarch butterfly)
evgtrinc276714_g1_i2	-0.828364	4.21855	0.000903011	UNIREF90_V5GR23	Putative RNA-directed DNA polymerase from transposon BS	Anoplophora glabripennis (Asian longhorn beetle) (Anoplophora nobilis)
evgtrinc282852_g1_i1	-0.828129	6.27965	2.2017e-21	UNIREF90_G6DLT8	Projectin-like protein	Danaus plexippus (Monarch butterfly)
evgtrinc285694_g1_i2	-0.828054	-0.387832	0.000193786	UNIREF90_G6CJD9	Testis specific tektin	Danaus plexippus (Monarch butterfly)
evgtrinc276385_g1_i1	-0.827569	-0.162813	0.000771101	UNIREF90_G6CS62	Uncharacterized protein	Danaus plexippus (Monarch butterfly)
evgtrinc285117_g1_i1	-0.827466	-0.257948	0.00108585	UNIREF90_UPI00034FD3F1	NA	NA
evgtrinc209962_g2_i1	-0.827407	1.01117	8.86735e-07	NA	NA	NA
evgtrinc281969_g1_i1	-0.827324	2.55723	7.95446e-06	UNIREF90_UPI00034F241E	NA	NA
evgtrinc280384_g1_i1	-0.826959	3.63636	2.06638e-08	UNIREF90_G6CHK1	CRAL/TRIO domain-containing protein	Danaus plexippus (Monarch butterfly)
evgtrinc190287_g1_i1	-0.826876	-0.333073	0.000139189	NA	NA	NA
evgtrinc287794_g2_i4	-0.826825	0.223407	0.00255572	UNIREF90_UPI0002B43E59	NA	NA
evgtrinc290556_g1_i1	-0.826292	1.75957	8.86735e-07	UNIREF90_Q9BLI5	TRAS3 protein	Bombyx mori (Silk moth)
evgtrinc283545_g1_i4	-0.825916	0.112062	0.0112454	UNIREF90_G6DGX4	Uncharacterized protein	Danaus plexippus (Monarch butterfly)
evgtrinc283546_g2_i1	-0.825638	3.84451	0.000461982	UNIREF90_G6DM32	Putative endonuclease and reverse transcriptase-like protein	Danaus plexippus (Monarch butterfly)
evgtrinc286231_g1_i2	-0.825293	4.17087	2.77201e-09	UNIREF90_UPI00034F241E	NA	NA
evgtrinc272109_g1_i2	-0.825114	0.381394	3.24074e-05	UNIREF90_S4P5X8	Uncharacterized protein	Pararge aegeria (specked wood butterfly)
evgtrinc54833_g1_i1	-0.824664	-0.191322	0.000227616	UNIREF90_H9JJG0	Uncharacterized protein	Bombyx mori (Silk moth)
evgtrinc285250_g1_i1	-0.824614	3.8082	6.68572e-12	UNIREF90_UPI0003501CA9	NA	NA
evgtrinc230728_g1_i1	-0.824062	-0.105444	0.000446509	UNIREF90_S4P1M3	Uncharacterized protein	Pararge aegeria (specked wood butterfly)
evgtrinc289592_g2_i3	-0.823593	2.33254	9.96204e-05	UNIREF90_UPI0003318668	NA	NA
evgtrinc21458_g1_i1	-0.823007	1.54912	0.00667057	UNIREF90_H9JI66	Uncharacterized protein	Bombyx mori (Silk moth)
evgtrinc275926_g1_i1	-0.822814	3.16974	1.23848e-05	UNIREF90_UPI0003502ED0	NA	NA
evgtrinc288366_g1_i2	-0.822124	4.44398	1.34391e-08	UNIREF90_D7F179	Endonuclease-reverse transcriptase	Bombyx mori (Silk moth)
evgtrinc288502_g2_i1	-0.822093	4.89966	5.25323e-08	UNIREF90_G6DIC2	Uncharacterized protein	Danaus plexippus (Monarch butterfly)
evgtrinc280117_g1_i1	-0.821844	-0.220727	0.00613794	UNIREF90_G6CZ76	35kDa protease	Danaus plexippus (Monarch butterfly)
evgtrinc284176_g2_i1	-0.82107	5.59022	1.58864e-18	UNIREF90_G6CQA9	Uncharacterized protein	Danaus plexippus (Monarch butterfly)
evgtrinc284079_g1_i1	-0.820789	8.18783	7.14831e-13	UNIREF90_I4DRQ9	Uncharacterized protein	Papilio polytes (Common mormon) (Swallowtail butterfly)
evgtrinc269406_g1_i1	-0.820779	-1.23858	0.0272544	UNIREF90_G6CLD3	NA	NA
evgtrinc25734_g1_i1	-0.820602	-0.457544	0.00485829	NA	NA	NA
evgtrinc282360_g3_i2	-0.820061	2.6622	2.20592e-08	UNIREF90_D7EKD9	Putative uncharacterized protein	Tribolium castaneum (Red flour beetle)
evgtrinc140579_g1_i1	-0.820055	0.462726	8.53667e-05	UNIREF90_H9JXR7	Uncharacterized protein	Bombyx mori (Silk moth)
evgtrinc113101_g1_i1	-0.819864	2.19969	0.000150021	NA	NA	NA
evgtrinc287274_g1_i2	-0.819556	0.220429	0.000750826	UNIREF90_H9IWN3	Uncharacterized protein	Bombyx mori (Silk moth)
evgtrinc290061_g1_i2	-0.819442	1.47707	0.000269123	UNIREF90_V5GHM7	Uncharacterized protein (Fragment)	Anoplophora glabripennis (Asian longhorn beetle) (Anoplophora nobilis)
evgtrinc280617_g1_i5	-0.819232	0.524345	5.76563e-09	UNIREF90_G6CTT4	Uncharacterized protein	Danaus plexippus (Monarch butterfly)
evgtrinc229647_g1_i1	-0.818662	-0.859186	0.0234512	NA	NA	NA
evgtrinc287399_g1_i2	-0.817969	-0.244703	0.0112034	UNIREF90_H9JWP7	Uncharacterized protein	Bombyx mori (Silk moth)
evgtrinc289602_g6_i1	-0.817443	-0.838816	0.0255688	NA	NA	NA
evgtrinc288035_g1_i5	-0.81694	5.17638	1.95515e-06	UNIREF90_G3E4N4	Putative uncharacterized protein	Pectinophora gossypiella (Cotton pink bollworm)
evgtrinc289351_g6_i1	-0.816559	1.59266	1.67613e-09	UNIREF90_G6D231	Uncharacterized protein	Danaus plexippus (Monarch butterfly)
evgtrinc281261_g1_i1	-0.81613	0.425973	0.000805863	UNIREF90_H9J7H5	Uncharacterized protein	Bombyx mori (Silk moth)
evgtrinc146801_g1_i1	-0.815324	-1.11788	0.0117026	NA	NA	NA
evgtrinc74192_g1_i1	-0.815229	0.338428	1.23432e-05	NA	NA	NA
evgtrinc290053_g3_i3	-0.815127	1.15918	8.35797e-07	UNIREF90_U5EHK5	Putative tick transposon (Fragment)	Corethrella appendiculata
evgtrinc280822_g2_i1	-0.814713	0.814355	0.00381884	NA	NA	NA
evgtrinc289971_g2_i3	-0.81414	1.89171	8.88469e-08	UNIREF90_G6CQB5	Chondroitin 4-sulfotransferase	Danaus plexippus (Monarch butterfly)
evgtrinc266380_g1_i3	-0.814018	-0.376726	0.0199633	UNIREF90_G6DAP3	Retinol-binding protein	Danaus plexippus (Monarch butterfly)
evgtrinc269109_g1_i1	-0.81397	3.36655	9.53653e-06	UNIREF90_S4NNA8	RNA-directed DNA polymerase from mobile element jockey (Fragment)	Pararge aegeria (specked wood butterfly)
evgtrinc287379_g1_i1	-0.813953	-1.18081	0.00882936	UNIREF90_G6CT75	Transporter	Danaus plexippus (Monarch butterfly)
evgtrinc286918_g5_i2	-0.813434	3.12978	4.92579e-06	UNIREF90_S4PS96	Inter-alpha-trypsin inhibitor heavy chain H5-like protein (Fragment)	Pararge aegeria (specked wood butterfly)
evgtrinc282987_g1_i1	-0.813311	-0.492473	0.0489261	UNIREF90_UPI00034F7247	NA	NA
evgtrinc287198_g1_i3	-0.812715	5.36265	0.000267082	UNIREF90_UPI00034F4D17	NA	NA
evgtrinc289231_g1_i1	-0.812362	0.491736	0.000736535	UNIREF90_UPI00034FCA72	NA	NA
evgtrinc284079_g1_i3	-0.811629	8.50549	1.7585e-15	UNIREF90_I4DRQ9	Uncharacterized protein	Papilio polytes (Common mormon) (Swallowtail butterfly)
evgtrinc289907_g1_i1	-0.81129	3.83219	3.92633e-12	UNIREF90_G6DI74	Putative discs large protein	Danaus plexippus (Monarch butterfly)
evgtrinc289891_g3_i1	-0.810888	-0.931172	0.0101259	UNIREF90_J9LJ01	Uncharacterized protein	Acyrthosiphon pisum (Pea aphid)
evgtrinc286883_g1_i1	-0.810876	0.900281	0.000326244	UNIREF90_G6DBU1	Uncharacterized protein	Danaus plexippus (Monarch butterfly)
evgtrinc232583_g1_i1	-0.810832	1.1863	0.000146904	NA	NA	NA
evgtrinc273174_g1_i1	-0.810795	3.97508	4.77533e-11	UNIREF90_I4DK12	Aldo-keto reductase	Papilio xuthus (Asian swallowtail butterfly)
evgtrinc270551_g3_i1	-0.810665	-0.865964	0.000297708	NA	NA	NA
evgtrinc284652_g1_i1	-0.810315	4.78554	7.59102e-19	UNIREF90_G6D3P9	Uncharacterized protein	Danaus plexippus (Monarch butterfly)
evgtrinc288577_g1_i3	-0.810276	-0.6894	0.010625	UNIREF90_G6CP31	Uncharacterized protein	Danaus plexippus (Monarch butterfly)
evgtrinc255170_g1_i1	-0.810133	11.9312	2.06059e-15	NA	NA	NA
evgtrinc265227_g1_i1	-0.810124	7.92315	5.58253e-20	UNIREF90_H9J9M0	NA	NA
evgtrinc290604_g1_i1	-0.810046	1.19638	9.18184e-06	UNIREF90_G6CPJ5	Uncharacterized protein	Danaus plexippus (Monarch butterfly)
evgtrinc290373_g2_i2	-0.809634	0.991403	0.000452445	UNIREF90_G6D378	Uncharacterized protein	Danaus plexippus (Monarch butterfly)
evgtrinc280252_g1_i5	-0.80844	0.811833	5.43613e-05	UNIREF90_G6D1A8	Uncharacterized protein	Danaus plexippus (Monarch butterfly)
evgtrinc284597_g1_i2	-0.807689	-0.875818	0.0121733	UNIREF90_G6D650	Uncharacterized protein	Danaus plexippus (Monarch butterfly)
evgtrinc282737_g1_i3	-0.807675	-0.132714	0.000101183	UNIREF90_H9JWT3	Uncharacterized protein	Bombyx mori (Silk moth)
evgtrinc265100_g1_i1	-0.807531	8.71717	8.83623e-21	UNIREF90_H9IWI1	Galactose-1-phosphate uridylyltransferase (EC 2.7.7.12)	Bombyx mori (Silk moth)
evgtrinc264748_g1_i1	-0.807382	4.35773	1.60998e-18	NA	NA	NA
evgtrinc287682_g2_i1	-0.807128	6.84157	4.64966e-08	UNIREF90_UPI00034FDB15	NA	NA
evgtrinc284389_g1_i2	-0.806825	0.125566	0.000319916	UNIREF90_B3XXM8	Neuropeptide receptor A15	Bombyx mori (Silk moth)
evgtrinc275412_g1_i2	-0.806473	-1.04409	0.00610307	UNIREF90_G6CP11	Broad-complex Z4-isoform	Danaus plexippus (Monarch butterfly)
evgtrinc290183_g1_i7	-0.806028	0.879886	0.00021971	UNIREF90_UPI00034FAD40	NA	NA
evgtrinc246903_g1_i1	-0.805955	5.90096	7.97315e-10	UNIREF90_UPI00034F241E	NA	NA
evgtrinc263926_g1_i3	-0.8058	-1.06119	0.0208422	NA	NA	NA
evgtrinc281755_g1_i1	-0.805533	8.57766	6.45416e-43	UNIREF90_Q1HQC6	NA	NA
evgtrinc288127_g1_i3	-0.804642	-0.765397	0.0093983	UNIREF90_G6D7C3	Putative alcohol dehydrogenase	Danaus plexippus (Monarch butterfly)
evgtrinc287602_g1_i1	-0.803742	-0.12313	0.0014224	UNIREF90_G6DA15	Uncharacterized protein	Danaus plexippus (Monarch butterfly)
evgtrinc284147_g2_i4	-0.803354	1.46562	7.16854e-06	UNIREF90_S4PIJ9	Non-LTR retrotransposon CATS	Pararge aegeria (specked wood butterfly)
evgtrinc286230_g2_i2	-0.801297	3.51876	4.4048e-09	UNIREF90_UPI00034FB518	NA	NA
evgtrinc259731_g1_i1	-0.800343	3.26546	6.25677e-08	UNIREF90_G6DKZ2	Putative aldo-ketose reductase 1	Danaus plexippus (Monarch butterfly)
evgtrinc276997_g2_i1	-0.800323	1.64604	1.59308e-06	UNIREF90_J9JIZ7	Uncharacterized protein	Acyrthosiphon pisum (Pea aphid)
evgtrinc289312_g1_i1	-0.799958	3.50229	3.40858e-10	UNIREF90_G6CS14	Uncharacterized protein	Danaus plexippus (Monarch butterfly)
evgtrinc275372_g1_i3	-0.799745	-1.32805	0.00181198	NA	NA	NA
evgtrinc281691_g1_i1	-0.799646	4.09472	7.70419e-14	UNIREF90_G6CYP0	PxProphenoloxidase-activating proteinase 3	Danaus plexippus (Monarch butterfly)
evgtrinc283846_g1_i5	-0.799435	-0.619593	0.000281766	UNIREF90_G6DSG8	Metabotropic glutamate receptor B	Danaus plexippus (Monarch butterfly)
evgtrinc277327_g1_i1	-0.799255	-0.725602	0.0223058	UNIREF90_H9JWP7	Uncharacterized protein	Bombyx mori (Silk moth)
evgtrinc190596_g1_i1	-0.799235	-0.229658	3.01165e-05	NA	NA	NA
evgtrinc254279_g1_i2	-0.799158	-0.185954	0.00343236	UNIREF90_G6DR47	Putative reverse transcriptase	Danaus plexippus (Monarch butterfly)
evgtrinc288759_g1_i3	-0.798646	2.8561	0.0288061	UNIREF90_J9KKA5	Uncharacterized protein	Acyrthosiphon pisum (Pea aphid)
evgtrinc289411_g1_i5	-0.797321	-0.630967	0.0392926	UNIREF90_G6DDE0	Uncharacterized protein	Danaus plexippus (Monarch butterfly)
evgtrinc289225_g1_i1	-0.79674	3.30476	1.38943e-10	UNIREF90_G6D6J4	Putative pol-like protein	Danaus plexippus (Monarch butterfly)
evgtrinc278294_g1_i1	-0.796715	0.149791	5.38475e-05	NA	NA	NA
evgtrinc229165_g1_i1	-0.79648	-1.35143	0.0177373	NA	NA	NA
evgtrinc286766_g2_i3	-0.796404	1.90244	0.000276008	NA	NA	NA
evgtrinc282861_g2_i2	-0.795697	3.00862	2.05193e-11	UNIREF90_V5GR72	Putative RNA-directed DNA polymerase from transposon BS (Fragment)	Anoplophora glabripennis (Asian longhorn beetle) (Anoplophora nobilis)
evgtrinc253468_g2_i1	-0.795512	8.80302	8.387e-05	NA	NA	NA
evgtrinc221627_g1_i1	-0.795408	1.5422	0.0108789	NA	NA	NA
evgtrinc287024_g1_i2	-0.795363	2.01988	4.68513e-05	UNIREF90_Q5KTM2	Reverse transcriptase	Bombyx mori (Silk moth)
evgtrinc282994_g2_i1	-0.795243	3.27474	1.66396e-09	UNIREF90_U5ENG8	Putative reverse transcriptase (Fragment)	Corethrella appendiculata
evgtrinc281183_g3_i1	-0.795082	1.17091	0.00100862	UNIREF90_G6D2Z0	Cuticular protein RR-1 motif 8	Danaus plexippus (Monarch butterfly)
evgtrinc182211_g1_i1	-0.794987	-0.29792	0.00495392	NA	NA	NA
evgtrinc281310_g1_i1	-0.794785	-1.01812	0.00269906	UNIREF90_G6DPX9	Putative ubiquitin-protein ligase bre1	Danaus plexippus (Monarch butterfly)
evgtrinc143752_g1_i1	-0.794708	0.126957	0.0236594	UNIREF90_V5GLZ4	RNA-directed DNA polymerase from mobile element jockey (Fragment)	Anoplophora glabripennis (Asian longhorn beetle) (Anoplophora nobilis)
evgtrinc289397_g2_i5	-0.794673	-0.0368423	0.000617409	UNIREF90_J9KGU1	Uncharacterized protein	Acyrthosiphon pisum (Pea aphid)
evgtrinc221493_g1_i1	-0.794319	-1.3784	0.037465	UNIREF90_G6D7B6	Cuticular protein RR-1 motif 44	Danaus plexippus (Monarch butterfly)
evgtrinc269707_g1_i1	-0.793237	-0.676625	0.00388085	UNIREF90_UPI0003503241	NA	NA
evgtrinc178587_g1_i1	-0.793218	-1.07422	0.00797085	NA	NA	NA
evgtrinc290073_g1_i5	-0.792125	6.14394	1.06293e-05	UNIREF90_H9JY50	Uncharacterized protein	Bombyx mori (Silk moth)
evgtrinc284141_g1_i1	-0.79185	2.19222	3.40112e-07	UNIREF90_G6DA15	Uncharacterized protein	Danaus plexippus (Monarch butterfly)
evgtrinc281628_g2_i3	-0.791534	-1.32296	0.00610307	UNIREF90_H9IXR2	Uncharacterized protein	Bombyx mori (Silk moth)
evgtrinc288166_g2_i2	-0.791014	-1.22842	0.0203161	UNIREF90_UPI00035031D0	NA	NA
evgtrinc239646_g1_i1	-0.790755	-1.17858	0.00729719	NA	NA	NA
evgtrinc288922_g2_i1	-0.790634	1.99843	3.33923e-06	UNIREF90_UPI00034FA4D3	NA	NA
evgtrinc185311_g1_i1	-0.790312	4.50839	7.21793e-13	UNIREF90_V7D0J9	Uncharacterized protein (Fragment)	Phaseolus vulgaris (Kidney bean) (French bean)
evgtrinc281642_g1_i1	-0.790201	2.10639	0.00161097	UNIREF90_G6CXH9	Putative pol-like protein	Danaus plexippus (Monarch butterfly)
evgtrinc67721_g1_i1	-0.789859	1.11028	4.17575e-10	UNIREF90_H9JJG0	Uncharacterized protein	Bombyx mori (Silk moth)
evgtrinc288070_g1_i1	-0.789475	4.72223	6.27921e-15	UNIREF90_G6D8G2	Transferrin	Danaus plexippus (Monarch butterfly)
evgtrinc281777_g1_i8	-0.789273	3.48277	4.5575e-05	UNIREF90_V5GI42	Putative RNA-directed DNA polymerase from transposon BS	Anoplophora glabripennis (Asian longhorn beetle) (Anoplophora nobilis)
evgtrinc287714_g1_i1	-0.789266	-0.425785	0.00282537	UNIREF90_UPI00034FAD40	NA	NA
evgtrinc172374_g1_i1	-0.788851	3.90988	0.000217501	NA	NA	NA
evgtrinc290027_g1_i2	-0.788541	3.07684	1.65089e-10	UNIREF90_G6CIM6	Putative ATP/GTP binding protein 1	Danaus plexippus (Monarch butterfly)
evgtrinc290291_g1_i4	-0.788126	2.68485	2.9926e-06	UNIREF90_G6D943	Uncharacterized protein	Danaus plexippus (Monarch butterfly)
evgtrinc260442_g1_i3	-0.787918	1.05696	1.11947e-07	UNIREF90_G6CXD3	Uncharacterized protein	Danaus plexippus (Monarch butterfly)
evgtrinc287012_g3_i3	-0.787705	0.933184	0.000432714	UNIREF90_G6DR51	Uncharacterized protein	Danaus plexippus (Monarch butterfly)
evgtrinc284572_g1_i1	-0.787138	-0.968452	0.0266657	UNIREF90_G6CKR2	NA	NA
evgtrinc279619_g1_i2	-0.78713	0.248695	0.00211637	UNIREF90_G6CI31	Putative ecdysone oxidase	Danaus plexippus (Monarch butterfly)
evgtrinc273045_g1_i2	-0.786801	2.34961	0.00155823	UNIREF90_G6DJ41	Uncharacterized protein	Danaus plexippus (Monarch butterfly)
evgtrinc288956_g1_i1	-0.786489	1.94563	7.76823e-11	UNIREF90_G6DDV3	GTP binding protein	Danaus plexippus (Monarch butterfly)
evgtrinc283424_g2_i1	-0.786397	1.53295	1.83022e-07	UNIREF90_UPI00034F347D	NA	NA
evgtrinc266488_g1_i2	-0.786391	-1.38997	0.0217123	UNIREF90_G3WJ50	Uncharacterized protein (Fragment)	Sarcophilus harrisii (Tasmanian devil) (Sarcophilus laniarius)
evgtrinc288333_g3_i8	-0.786173	5.36982	2.61487e-18	NA	NA	NA
evgtrinc290157_g3_i2	-0.786104	7.06854	1.51184e-14	UNIREF90_G6DCF2	Unc-5	Danaus plexippus (Monarch butterfly)
evgtrinc289811_g2_i1	-0.786066	3.46331	1.24276e-10	UNIREF90_G6CLP8	Amino acid transporter	Danaus plexippus (Monarch butterfly)
evgtrinc244998_g1_i1	-0.785805	4.05234	3.24968e-10	UNIREF90_G6CHI9	Uncharacterized protein	Danaus plexippus (Monarch butterfly)
evgtrinc284822_g3_i1	-0.785499	3.63479	3.68081e-05	UNIREF90_D7F177	Endonuclease-reverse transcriptase	Bombyx mori (Silk moth)
evgtrinc288397_g1_i1	-0.785303	8.55697	1.64417e-07	UNIREF90_G6CSA5	Uncharacterized protein	Danaus plexippus (Monarch butterfly)
evgtrinc289881_g1_i1	-0.784815	1.17917	4.86612e-06	UNIREF90_G6CW37	Uncharacterized protein	Danaus plexippus (Monarch butterfly)
evgtrinc289602_g5_i1	-0.784746	-0.91008	0.0158442	UNIREF90_G6D500	Uncharacterized protein	Danaus plexippus (Monarch butterfly)
evgtrinc287292_g2_i3	-0.784354	8.8934	1.00064e-28	UNIREF90_G6CN78	Stathmin	Danaus plexippus (Monarch butterfly)
evgtrinc282903_g1_i5	-0.783613	-0.0549898	0.000212938	UNIREF90_V4NHP1	Uncharacterized protein	Pasteurella multocida subsp. multocida P1062
evgtrinc288845_g3_i1	-0.783166	5.22593	9.83552e-23	UNIREF90_B4MIG0	GK22291	Drosophila willistoni (Fruit fly)
evgtrinc257814_g1_i1	-0.783038	-1.1035	0.0447602	UNIREF90_G6D6B6	Chitin deacetylase 1	Danaus plexippus (Monarch butterfly)
evgtrinc289951_g1_i2	-0.783024	3.4636	3.60529e-11	UNIREF90_S4PKE4	AMMECR1-like protein	Pararge aegeria (specked wood butterfly)
evgtrinc235659_g1_i1	-0.782751	3.02018	4.41342e-10	UNIREF90_I4DRJ9	Titin (Fragment)	Papilio polytes (Common mormon) (Swallowtail butterfly)
evgtrinc286445_g1_i4	-0.782303	-0.366511	0.0035202	UNIREF90_D9D5H7	Fatty-acyl CoA reductase 4	Ostrinia nubilalis (European corn borer) (Pyralis nubilalis)
evgtrinc218977_g1_i1	-0.781889	-1.16735	0.000938179	NA	NA	NA
evgtrinc284165_g1_i1	-0.781452	4.07658	6.7077e-16	UNIREF90_G6CQF7	Uncharacterized protein	Danaus plexippus (Monarch butterfly)
evgtrinc287319_g1_i1	-0.781052	0.395901	1.09958e-06	UNIREF90_G6CVB0	Uncharacterized protein	Danaus plexippus (Monarch butterfly)
evgtrinc281066_g2_i1	-0.781002	4.221	5.96499e-12	UNIREF90_C0K3M8	Synaptotagmin I isoform A (Uncharacterized protein)	Bombyx mori (Silk moth)
evgtrinc285148_g1_i3	-0.780879	3.68878	2.43914e-18	UNIREF90_G6CQ93	Uncharacterized protein	Danaus plexippus (Monarch butterfly)
evgtrinc269106_g1_i3	-0.780876	-0.329719	0.0075854	UNIREF90_UPI0003502927	NA	NA
evgtrinc279756_g1_i2	-0.780457	-0.799144	0.0285892	UNIREF90_H9JYD3	Uncharacterized protein	Bombyx mori (Silk moth)
evgtrinc28206_g1_i1	-0.779754	-0.44276	0.0374975	UNIREF90_I4DLU9	Similar to CG12164	Papilio xuthus (Asian swallowtail butterfly)
evgtrinc279045_g1_i1	-0.779679	-1.05613	0.0190945	UNIREF90_G6DR13	Uncharacterized protein	Danaus plexippus (Monarch butterfly)
evgtrinc285748_g1_i3	-0.779387	-1.08823	0.0435598	UNIREF90_Q9BLI3	TRAS5 protein (Fragment)	Bombyx mori (Silk moth)
evgtrinc290548_g1_i4	-0.779242	1.56667	0.000454978	UNIREF90_Q9BLI5	TRAS3 protein	Bombyx mori (Silk moth)
evgtrinc289513_g1_i2	-0.778477	1.54578	0.00940976	UNIREF90_UPI000258EB44	NA	NA
evgtrinc273752_g3_i4	-0.777552	-0.491375	0.000665821	NA	NA	NA
evgtrinc259496_g1_i1	-0.777476	2.49859	2.1083e-06	UNIREF90_G6CXI4	Stretchin-Mlck, isoform A	Danaus plexippus (Monarch butterfly)
evgtrinc255811_g1_i1	-0.775362	-0.325532	0.000251753	UNIREF90_G6DIR4	Esrom	Danaus plexippus (Monarch butterfly)
evgtrinc280867_g1_i3	-0.775267	3.60959	2.34321e-15	NA	NA	NA
evgtrinc277583_g1_i3	-0.774882	1.70905	3.14594e-06	UNIREF90_X1WSW0	Uncharacterized protein	Acyrthosiphon pisum (Pea aphid)
evgtrinc287183_g3_i6	-0.774276	-0.256931	0.020288	UNIREF90_G6DL77	p260	Danaus plexippus (Monarch butterfly)
evgtrinc290101_g1_i1	-0.773918	4.48027	0.000127917	UNIREF90_G6CQ08	Uncharacterized protein	Danaus plexippus (Monarch butterfly)
evgtrinc290609_g1_i1	-0.772039	5.26984	4.31848e-09	UNIREF90_UPI0004CCBA5D	NA	NA
evgtrinc288714_g1_i5	-0.772011	-0.192657	0.000378146	UNIREF90_UPI00034F6D92	NA	NA
evgtrinc287496_g3_i1	-0.770949	-0.0743832	0.0405342	UNIREF90_UPI00034FD3F1	NA	NA
evgtrinc130030_g1_i1	-0.770415	0.00715779	0.00214185	UNIREF90_G6D8C8	Uncharacterized protein	Danaus plexippus (Monarch butterfly)
evgtrinc267870_g1_i1	-0.770072	0.823222	2.64994e-06	NA	NA	NA
evgtrinc153299_g1_i1	-0.76997	1.33709	9.25089e-05	UNIREF90_D2CFU1	Mrg15-like protein	Bombyx mori (Silk moth)
evgtrinc284443_g1_i7	-0.769894	1.06329	6.62105e-05	UNIREF90_G6D9S6	Lipase	Danaus plexippus (Monarch butterfly)
evgtrinc282074_g1_i5	-0.769666	3.02978	0.000507789	NA	NA	NA
evgtrinc272950_g1_i1	-0.769489	1.08992	5.43301e-08	UNIREF90_G6CZY3	Uncharacterized protein	Danaus plexippus (Monarch butterfly)
evgtrinc275855_g1_i1	-0.769367	1.53637	1.649e-08	UNIREF90_G6DT69	Uncharacterized protein	Danaus plexippus (Monarch butterfly)
evgtrinc276101_g1_i2	-0.769015	4.16649	7.60321e-11	NA	NA	NA
evgtrinc283691_g1_i6	-0.768233	1.86975	1.66576e-07	UNIREF90_V5GI42	Putative RNA-directed DNA polymerase from transposon BS	Anoplophora glabripennis (Asian longhorn beetle) (Anoplophora nobilis)
evgtrinc283751_g1_i1	-0.768186	2.69997	7.21793e-13	UNIREF90_J9LGQ9	Uncharacterized protein	Acyrthosiphon pisum (Pea aphid)
evgtrinc283458_g1_i2	-0.767639	2.60961	1.5774e-07	UNIREF90_H9IVC4	Uncharacterized protein	Bombyx mori (Silk moth)
evgtrinc287814_g6_i1	-0.766909	2.50683	8.73364e-08	UNIREF90_G6D5M5	Putative T-box protein	Danaus plexippus (Monarch butterfly)
evgtrinc259934_g1_i1	-0.766671	2.15793	0.000308828	UNIREF90_UPI00034F431B	NA	NA
evgtrinc285531_g4_i1	-0.766237	3.43903	2.3727e-06	UNIREF90_G6D8G9	Sugar transporter 12	Danaus plexippus (Monarch butterfly)
evgtrinc253489_g1_i1	-0.765809	3.77944	7.75326e-09	UNIREF90_S4PA35	Glutathione S-transferase sigma 2	Pararge aegeria (specked wood butterfly)
evgtrinc284489_g1_i2	-0.765804	5.24725	6.02878e-19	UNIREF90_H9JBT8	Uncharacterized protein	Bombyx mori (Silk moth)
evgtrinc290210_g1_i3	-0.765473	0.0580996	0.000684951	UNIREF90_G6DRK4	Uncharacterized protein	Danaus plexippus (Monarch butterfly)
evgtrinc279909_g1_i4	-0.765403	4.29957	4.35528e-05	UNIREF90_G6CT56	Uncharacterized protein	Danaus plexippus (Monarch butterfly)
evgtrinc282238_g1_i2	-0.765083	5.78026	3.86491e-23	UNIREF90_S4PIP0	Ubiquitin-like protein 7	Pararge aegeria (specked wood butterfly)
evgtrinc287739_g1_i5	-0.764831	4.90293	3.83156e-12	UNIREF90_S4PTI4	Reverse transcriptase	Pararge aegeria (specked wood butterfly)
evgtrinc59337_g1_i1	-0.764655	-0.860288	0.0196999	NA	NA	NA
evgtrinc280562_g1_i1	-0.764592	-1.46361	0.017991	UNIREF90_G6CTC7	Protein-tyrosine-phosphatase (EC 3.1.3.48)	Danaus plexippus (Monarch butterfly)
evgtrinc428172_g1_i1	-0.76357	-0.140296	0.000213754	NA	NA	NA
evgtrinc281742_g1_i1	-0.763191	1.38815	7.97842e-06	UNIREF90_G6CKG5	Fasciclin-1	Danaus plexippus (Monarch butterfly)
evgtrinc284960_g1_i1	-0.763046	-0.675851	0.00565559	UNIREF90_T2I5B2	C-opsin	Cupiennius salei (American wandering spider)
evgtrinc285197_g1_i3	-0.762898	2.65861	7.67764e-05	UNIREF90_D7ELQ5	Putative uncharacterized protein	Tribolium castaneum (Red flour beetle)
evgtrinc288912_g2_i1	-0.762743	0.670172	3.78368e-05	UNIREF90_G6DM32	Putative endonuclease and reverse transcriptase-like protein	Danaus plexippus (Monarch butterfly)
evgtrinc273184_g1_i1	-0.762699	5.22374	0.000240422	UNIREF90_UPI0003500BDE	NA	NA
evgtrinc232258_g1_i1	-0.762417	0.378801	0.00468661	UNIREF90_G6CL19	NA	NA
evgtrinc279811_g1_i1	-0.762368	0.493714	9.28686e-06	NA	NA	NA
evgtrinc286224_g1_i1	-0.761249	4.34738	1.25886e-08	UNIREF90_B2DBM9	Similar to CG13676-PA	Papilio xuthus (Asian swallowtail butterfly)
evgtrinc224555_g2_i1	-0.761009	-1.51014	0.042416	NA	NA	NA
evgtrinc288621_g1_i1	-0.760686	3.36805	8.57754e-09	UNIREF90_H9IXK2	Uncharacterized protein	Bombyx mori (Silk moth)
evgtrinc283121_g1_i2	-0.760502	3.5033	3.92633e-12	UNIREF90_UPI00034FDF68	NA	NA
evgtrinc273881_g1_i1	-0.759868	-0.625769	0.00540103	UNIREF90_G6CZH4	Uncharacterized protein	Danaus plexippus (Monarch butterfly)
evgtrinc286568_g1_i1	-0.759021	-1.03964	0.0121891	UNIREF90_I4DLC7	Takeout/JHBP like protein	Papilio xuthus (Asian swallowtail butterfly)
evgtrinc281895_g2_i3	-0.758925	-0.113265	0.00310295	UNIREF90_Q6UV17	Cytochrome P450 (Fragment)	Bombyx mori (Silk moth)
evgtrinc283803_g3_i9	-0.758237	1.45789	0.000247213	UNIREF90_L7MAV1	Putative tick transposon (Fragment)	Rhipicephalus pulchellus
evgtrinc253296_g1_i1	-0.757522	-0.558469	0.00378758	UNIREF90_H9JIB9	Uncharacterized protein	Bombyx mori (Silk moth)
evgtrinc172339_g1_i1	-0.757442	1.45917	0.000348209	NA	NA	NA
evgtrinc253379_g1_i1	-0.757436	2.38612	0.000650533	UNIREF90_UPI00034FFDF3	NA	NA
evgtrinc288301_g1_i2	-0.757296	6.29247	1.09134e-12	UNIREF90_C5H2Y2	Adipokinetic hormone receptor	Manduca sexta (Tobacco hawkmoth) (Tobacco hornworm)
evgtrinc232455_g1_i1	-0.756821	-0.477652	0.00701881	NA	NA	NA
evgtrinc264413_g1_i1	-0.755801	1.45733	7.5815e-07	UNIREF90_G6CSH2	Uncharacterized protein	Danaus plexippus (Monarch butterfly)
evgtrinc290361_g3_i1	-0.754897	4.5018	1.37083e-09	UNIREF90_UPI00034FD44E	NA	NA
evgtrinc288912_g1_i1	-0.754462	3.32305	9.53907e-10	UNIREF90_G6DM32	Putative endonuclease and reverse transcriptase-like protein	Danaus plexippus (Monarch butterfly)
evgtrinc277605_g1_i2	-0.754432	6.61502	2.70368e-05	UNIREF90_H9JAQ7	Uncharacterized protein	Bombyx mori (Silk moth)
evgtrinc283803_g3_i3	-0.754288	3.28754	1.4278e-05	UNIREF90_J9LXS8	Uncharacterized protein	Acyrthosiphon pisum (Pea aphid)
evgtrinc286682_g1_i1	-0.754254	0.946478	0.000110625	NA	NA	NA
evgtrinc115503_g1_i1	-0.754218	-0.109404	0.0036392	NA	NA	NA
evgtrinc290358_g2_i3	-0.753872	1.52457	0.00203693	UNIREF90_Q9BLI5	TRAS3 protein	Bombyx mori (Silk moth)
evgtrinc226710_g1_i3	-0.753743	-0.865639	0.0333746	NA	NA	NA
evgtrinc265276_g2_i1	-0.753532	0.261918	0.00812755	NA	NA	NA
evgtrinc155192_g1_i1	-0.75311	-1.00493	0.0145877	UNIREF90_F1C4B8	Carboxylic ester hydrolase (EC 3.1.1.-)	Plutella xylostella (Diamondback moth) (Plutella maculipennis)
evgtrinc282303_g1_i1	-0.753037	4.5219	0.00555911	UNIREF90_L7X0M9	Transcription initiation factor TFIID subunit 2-like protein	Heliconius erato (crimson-patched longwing)
evgtrinc282801_g1_i1	-0.752938	-0.754378	0.00113121	UNIREF90_G6D477	Uncharacterized protein	Danaus plexippus (Monarch butterfly)
evgtrinc271438_g1_i1	-0.751478	-1.11672	0.00136043	NA	NA	NA
evgtrinc285897_g1_i2	-0.750147	-0.13554	0.00346119	UNIREF90_UPI00034FAD40	NA	NA
evgtrinc282911_g1_i1	-0.750008	2.21346	4.15565e-10	UNIREF90_G6CHK3	Putative CRAL/TRIO domain-containing protein	Danaus plexippus (Monarch butterfly)
evgtrinc289560_g1_i1	-0.749775	4.93442	7.3209e-08	UNIREF90_G6CSN1	Uncharacterized protein	Danaus plexippus (Monarch butterfly)
evgtrinc287077_g2_i1	-0.749051	2.07963	1.78755e-06	UNIREF90_G6DP76	Uncharacterized protein	Danaus plexippus (Monarch butterfly)
evgtrinc237904_g1_i1	-0.74877	4.47896	0.00192209	UNIREF90_UPI00034F625A	NA	NA
evgtrinc212550_g1_i1	-0.74817	6.24295	4.66258e-10	UNIREF90_I4DLF0	Similar to CG14688	Papilio xuthus (Asian swallowtail butterfly)
evgtrinc248373_g1_i1	-0.747809	6.92388	2.28486e-24	NA	NA	NA
evgtrinc289512_g1_i5	-0.747703	-0.35966	0.00043263	UNIREF90_G6DF58	Uncharacterized protein	Danaus plexippus (Monarch butterfly)
evgtrinc289177_g1_i1	-0.747573	0.247844	1.52038e-06	NA	NA	NA
evgtrinc281551_g1_i1	-0.7473	5.50085	1.22975e-26	UNIREF90_G6DJP3	Uncharacterized protein	Danaus plexippus (Monarch butterfly)
evgtrinc260790_g1_i1	-0.747141	6.81181	1.40796e-10	UNIREF90_S4PTH0	Uncharacterized protein	Pararge aegeria (specked wood butterfly)
evgtrinc287991_g1_i1	-0.74641	2.21619	1.29432e-09	UNIREF90_G6CWI9	Cadherin	Danaus plexippus (Monarch butterfly)
evgtrinc282494_g2_i1	-0.745972	6.01726	9.6387e-18	UNIREF90_G6CHT2	Uncharacterized protein	Danaus plexippus (Monarch butterfly)
evgtrinc263714_g1_i1	-0.745865	1.26427	8.21296e-06	UNIREF90_G6DD41	Putative glycine receptor beta	Danaus plexippus (Monarch butterfly)
evgtrinc284693_g1_i1	-0.745567	0.133121	0.0009164	UNIREF90_G6CZY4	Uncharacterized protein	Danaus plexippus (Monarch butterfly)
evgtrinc287836_g5_i2	-0.744979	6.3577	1.66048e-25	UNIREF90_I4DLA6	26S protease regulatory subunit rpt4	Papilio xuthus (Asian swallowtail butterfly)
evgtrinc289119_g7_i1	-0.744933	1.34933	4.06157e-05	UNIREF90_X1WUC4	Uncharacterized protein (Fragment)	Acyrthosiphon pisum (Pea aphid)
evgtrinc287007_g1_i4	-0.744235	0.37963	9.31527e-06	NA	NA	NA
evgtrinc286390_g1_i1	-0.744086	6.6738	2.52585e-10	UNIREF90_B2DBM9	Similar to CG13676-PA	Papilio xuthus (Asian swallowtail butterfly)
evgtrinc274447_g1_i1	-0.743711	5.86654	2.29236e-06	UNIREF90_G6DMJ2	Carboxylic ester hydrolase (EC 3.1.1.-)	Danaus plexippus (Monarch butterfly)
evgtrinc231959_g1_i2	-0.743609	0.251054	0.000542148	NA	NA	NA
evgtrinc249502_g1_i1	-0.743444	6.51577	1.01745e-19	UNIREF90_G6DPI8	DNA-damage inducible protein	Danaus plexippus (Monarch butterfly)
evgtrinc195697_g1_i1	-0.743348	3.27941	0.00750351	UNIREF90_S4P4N0	Uncharacterized protein (Fragment)	Pararge aegeria (specked wood butterfly)
evgtrinc171748_g1_i1	-0.743348	-0.493373	0.0178993	UNIREF90_G6CRN2	Uncharacterized protein	Danaus plexippus (Monarch butterfly)
evgtrinc287174_g1_i1	-0.743006	3.4382	0.00288879	UNIREF90_UPI000350237B	NA	NA
evgtrinc276763_g1_i1	-0.742342	5.90071	9.42457e-13	UNIREF90_G6CHR3	Cellular retinaldehyde-binding protein	Danaus plexippus (Monarch butterfly)
evgtrinc278454_g1_i6	-0.742202	0.972883	6.09878e-05	UNIREF90_UPI00034F3089	NA	NA
evgtrinc286073_g1_i12	-0.741751	-1.22304	0.0305341	NA	NA	NA
evgtrinc289789_g2_i1	-0.74113	4.49144	0.00740949	UNIREF90_G6CHW6	Uncharacterized protein	Danaus plexippus (Monarch butterfly)
evgtrinc268573_g1_i1	-0.740182	2.48516	1.66124e-06	UNIREF90_G6DAM1	Uncharacterized protein	Danaus plexippus (Monarch butterfly)
evgtrinc289845_g3_i2	-0.740125	-1.33151	0.0193471	UNIREF90_G6CJ14	Uncharacterized protein	Danaus plexippus (Monarch butterfly)
evgtrinc289238_g1_i1	-0.739857	6.86076	1.01173e-13	UNIREF90_G6DD12	Uncharacterized protein	Danaus plexippus (Monarch butterfly)
evgtrinc264512_g1_i1	-0.73984	-0.512266	0.000673066	NA	NA	NA
evgtrinc287232_g2_i2	-0.73901	7.03348	9.78524e-21	UNIREF90_H9IWS5	Uncharacterized protein	Bombyx mori (Silk moth)
evgtrinc288775_g1_i1	-0.738819	4.7798	1.70922e-12	UNIREF90_G6CHK3	Putative CRAL/TRIO domain-containing protein	Danaus plexippus (Monarch butterfly)
evgtrinc290494_g4_i1	-0.738741	6.88302	2.12622e-06	UNIREF90_B4H0X0	NA	NA
evgtrinc270950_g1_i7	-0.738658	0.816644	0.000798279	NA	NA	NA
evgtrinc282925_g3_i2	-0.737323	1.66994	5.78639e-05	NA	NA	NA
evgtrinc259625_g2_i1	-0.737171	2.10028	3.56746e-08	UNIREF90_B0WWU9	Protease m1 zinc metalloprotease	Culex quinquefasciatus (Southern house mosquito) (Culex pungens)
evgtrinc282972_g2_i1	-0.736178	0.31695	1.8382e-05	UNIREF90_G6D0V4	Uncharacterized protein	Danaus plexippus (Monarch butterfly)
evgtrinc289656_g1_i1	-0.735258	3.74522	3.84647e-14	UNIREF90_G6CP36	Orthopedia	Danaus plexippus (Monarch butterfly)
evgtrinc289584_g2_i1	-0.734745	1.57509	6.00828e-06	UNIREF90_H9JBZ3	Uncharacterized protein	Bombyx mori (Silk moth)
evgtrinc287081_g1_i4	-0.734023	0.411873	0.012148	UNIREF90_C6Y4D5	Endonuclease-reverse transcriptase HmRTE-e01	Heliconius melpomene (postman butterfly)
evgtrinc276172_g1_i2	-0.734022	8.62736	1.31134e-17	UNIREF90_UPI00034FAD82	NA	NA
evgtrinc281498_g1_i1	-0.733969	6.60353	1.04716e-23	UNIREF90_G6DIR5	Uncharacterized protein	Danaus plexippus (Monarch butterfly)
evgtrinc289959_g1_i3	-0.731995	1.73038	0.00828788	UNIREF90_G6CJW5	Uncharacterized protein	Danaus plexippus (Monarch butterfly)
evgtrinc290522_g2_i3	-0.731858	2.66142	0.000299043	UNIREF90_UPI000329865E	NA	NA
evgtrinc289267_g1_i2	-0.731833	4.91099	0.0286345	UNIREF90_UPI00034FB518	NA	NA
evgtrinc284891_g2_i2	-0.731602	-0.107905	0.000425668	NA	NA	NA
evgtrinc285897_g1_i3	-0.731476	1.0781	0.000182117	UNIREF90_UPI00034FAD40	NA	NA
evgtrinc276374_g1_i1	-0.731454	7.16949	3.81739e-22	UNIREF90_S4P3H8	26S proteasome non-ATPase regulatory subunit 8	Pararge aegeria (specked wood butterfly)
evgtrinc283062_g1_i6	-0.731338	1.00857	0.00912537	UNIREF90_H9JFE7	Uncharacterized protein	Bombyx mori (Silk moth)
evgtrinc289854_g1_i2	-0.73123	5.00168	3.26588e-12	UNIREF90_G6D865	Uncharacterized protein	Danaus plexippus (Monarch butterfly)
evgtrinc271782_g2_i1	-0.730874	5.36078	1.14191e-06	UNIREF90_X1WR10	Uncharacterized protein	Acyrthosiphon pisum (Pea aphid)
evgtrinc289119_g2_i1	-0.730626	2.28011	4.23034e-05	UNIREF90_L7MEQ0	Putative tick transposon (Fragment)	Rhipicephalus pulchellus
evgtrinc284886_g1_i2	-0.729325	1.7071	4.54856e-05	UNIREF90_UPI00034FAD40	NA	NA
evgtrinc282040_g3_i3	-0.729195	-0.781325	0.0222734	NA	NA	NA
evgtrinc279524_g2_i1	-0.729049	0.41974	0.0142613	UNIREF90_H9JTE2	Uncharacterized protein	Bombyx mori (Silk moth)
evgtrinc281685_g2_i1	-0.728755	0.6792	0.0026663	UNIREF90_H9JRY0	Uncharacterized protein	Bombyx mori (Silk moth)
evgtrinc288500_g1_i1	-0.728544	0.238361	4.41461e-05	UNIREF90_G6DK90	Uncharacterized protein	Danaus plexippus (Monarch butterfly)
evgtrinc329533_g1_i1	-0.72784	-0.402124	0.00284414	NA	NA	NA
evgtrinc278193_g1_i2	-0.72753	-0.434592	0.00807899	UNIREF90_F7IYV3	DNA, non-LTR retrotransposon:SARTTc4, complete sequence (Fragment)	Tribolium castaneum (Red flour beetle)
evgtrinc286113_g2_i3	-0.727428	3.59591	7.17888e-05	UNIREF90_M9WMP0	Carboxylic ester hydrolase (EC 3.1.1.-)	Spodoptera exigua (Beet armyworm) (Noctua fulgens)
evgtrinc275127_g1_i2	-0.727227	0.626321	0.000107929	NA	NA	NA
evgtrinc288830_g5_i1	-0.727038	4.52988	5.43036e-10	UNIREF90_H9JND1	Uncharacterized protein	Bombyx mori (Silk moth)
evgtrinc285562_g2_i1	-0.726953	-0.285549	0.000732315	UNIREF90_G6DM93	Uncharacterized protein	Danaus plexippus (Monarch butterfly)
evgtrinc273938_g1_i1	-0.726756	0.974747	0.000359356	UNIREF90_UPI00034F6511	NA	NA
evgtrinc290146_g3_i1	-0.726607	4.48035	8.16182e-12	UNIREF90_G6DNT5	Putative AMP dependent coa ligase	Danaus plexippus (Monarch butterfly)
evgtrinc254007_g1_i2	-0.726517	0.860146	0.00298132	UNIREF90_V5GZC2	Uncharacterized protein (Fragment)	Anoplophora glabripennis (Asian longhorn beetle) (Anoplophora nobilis)
evgtrinc283248_g1_i1	-0.726486	0.529857	9.15643e-06	UNIREF90_UPI00034F4103	NA	NA
evgtrinc277871_g1_i2	-0.726042	0.972465	6.07932e-06	UNIREF90_H9J5K4	Uncharacterized protein	Bombyx mori (Silk moth)
evgtrinc286281_g1_i5	-0.72591	2.34719	3.89038e-09	UNIREF90_S4PY71	Protein MIS12-like protein	Pararge aegeria (specked wood butterfly)
evgtrinc282015_g2_i5	-0.725839	-0.771954	0.00239594	NA	NA	NA
evgtrinc288222_g1_i11	-0.725777	-0.939985	0.0321885	UNIREF90_G6CS35	Uncharacterized protein	Danaus plexippus (Monarch butterfly)
evgtrinc286690_g1_i1	-0.725174	2.4811	2.73498e-05	UNIREF90_UPI00034FDB15	NA	NA
evgtrinc289153_g1_i1	-0.724717	4.60753	2.61437e-12	UNIREF90_G6DC17	Uncharacterized protein	Danaus plexippus (Monarch butterfly)
evgtrinc218161_g1_i1	-0.724247	-0.568559	0.0227592	NA	NA	NA
evgtrinc287527_g4_i1	-0.723554	9.08342	1.84879e-15	UNIREF90_G6DFA0	Putative leucine-rich transmembrane protein	Danaus plexippus (Monarch butterfly)
evgtrinc61826_g1_i1	-0.72347	2.61964	1.11457e-07	NA	NA	NA
evgtrinc284226_g1_i1	-0.723301	-0.0720952	0.030854	UNIREF90_H9JDQ3	Uncharacterized protein	Bombyx mori (Silk moth)
evgtrinc264290_g1_i1	-0.722812	-0.718235	0.0270648	UNIREF90_A0A059PCR0	General odorant-binding protein 2	Dendrolimus tabulaeformis (Chinese pine moth)
evgtrinc287217_g1_i4	-0.722754	0.929751	0.00163294	UNIREF90_UPI0004AADBCB	NA	NA
evgtrinc288948_g1_i3	-0.722616	0.926415	3.07729e-05	UNIREF90_H9J0C0	Uncharacterized protein	Bombyx mori (Silk moth)
evgtrinc267371_g1_i1	-0.721656	-1.2289	0.0133342	NA	NA	NA
evgtrinc259016_g1_i1	-0.721549	6.57707	4.8813e-16	UNIREF90_UPI000440FDC5	NA	NA
evgtrinc347093_g1_i1	-0.721324	1.11727	0.000859503	NA	NA	NA
evgtrinc287237_g2_i2	-0.72092	0.421493	0.019818	NA	NA	NA
evgtrinc290592_g2_i1	-0.720575	2.7308	1.41629e-07	NA	NA	NA
evgtrinc281183_g4_i1	-0.720313	-0.565842	0.0427697	NA	NA	NA
evgtrinc250388_g1_i1	-0.719799	2.9156	4.94815e-05	NA	NA	NA
evgtrinc285053_g1_i1	-0.719652	4.21041	2.44085e-07	UNIREF90_UPI00034FB4C8	NA	NA
evgtrinc279385_g1_i4	-0.719549	3.15122	0.0291266	UNIREF90_S4PI65	Transmembrane protein 223	Pararge aegeria (specked wood butterfly)
evgtrinc246806_g2_i1	-0.718164	1.87589	8.52441e-08	NA	NA	NA
evgtrinc243757_g1_i1	-0.717836	1.58056	0.00119551	UNIREF90_H9JHN2	Uncharacterized protein	Bombyx mori (Silk moth)
evgtrinc268460_g3_i1	-0.717701	0.833423	0.000467683	UNIREF90_F2WZY6	Reverse transcriptase (Fragment)	Quentalia chromana (Silkworm moth)
evgtrinc261870_g1_i2	-0.717427	-0.440239	0.00240082	UNIREF90_G6DQ63	Uncharacterized protein	Danaus plexippus (Monarch butterfly)
evgtrinc286684_g1_i1	-0.716883	4.27572	2.39156e-12	UNIREF90_UPI00034FEF8E	NA	NA
evgtrinc279773_g1_i2	-0.716751	4.78812	3.91856e-09	UNIREF90_U5EQV9	Putative reverse transcriptase (Fragment)	Corethrella appendiculata
evgtrinc285315_g2_i1	-0.716565	0.0856157	0.00080479	UNIREF90_UPI00034F2C68	NA	NA
evgtrinc286219_g1_i3	-0.716366	6.30158	1.14012e-17	UNIREF90_G6CJU4	Otopetrin	Danaus plexippus (Monarch butterfly)
evgtrinc285298_g1_i1	-0.716105	-0.720636	0.0336147	UNIREF90_UPI00034F989E	NA	NA
evgtrinc282274_g3_i1	-0.716056	1.2761	3.08232e-06	UNIREF90_D7GY87	Putative uncharacterized protein	Tribolium castaneum (Red flour beetle)
evgtrinc281267_g1_i1	-0.715881	-0.22825	0.00107299	NA	NA	NA
evgtrinc284025_g2_i2	-0.715801	2.73181	0.00119284	UNIREF90_Q5KTM1	Reverse transcriptase	Bombyx mori (Silk moth)
evgtrinc290198_g2_i3	-0.715081	1.03277	2.77407e-05	NA	NA	NA
evgtrinc271782_g1_i2	-0.715063	3.95818	1.19089e-09	UNIREF90_G6CLU1	Uncharacterized protein	Danaus plexippus (Monarch butterfly)
evgtrinc290204_g1_i1	-0.713411	2.11241	1.32891e-07	UNIREF90_G6DN60	Uncharacterized protein	Danaus plexippus (Monarch butterfly)
evgtrinc286488_g1_i1	-0.713272	-0.449731	0.00966406	UNIREF90_G6D2V4	Lipase	Danaus plexippus (Monarch butterfly)
evgtrinc28128_g1_i1	-0.713057	0.363783	0.00346249	UNIREF90_A0A026W1C2	NA	NA
evgtrinc290255_g2_i1	-0.712936	-0.18524	0.00239295	NA	NA	NA
evgtrinc279258_g1_i5	-0.712773	-0.586738	0.0393833	UNIREF90_J9KC80	Uncharacterized protein	Acyrthosiphon pisum (Pea aphid)
evgtrinc73526_g1_i1	-0.712482	-0.0354219	0.00155241	NA	NA	NA
evgtrinc254328_g1_i1	-0.711806	8.25262	8.72898e-17	UNIREF90_S4PAG7	Glutamyl-tRNA amidotransferase subunit B (Fragment)	Pararge aegeria (specked wood butterfly)
evgtrinc287977_g1_i1	-0.711583	0.71951	0.0332708	UNIREF90_H9JWP7	Uncharacterized protein	Bombyx mori (Silk moth)
evgtrinc284619_g1_i1	-0.71105	-1.24193	0.0170584	UNIREF90_G6CS15	Uncharacterized protein	Danaus plexippus (Monarch butterfly)
evgtrinc289397_g2_i3	-0.711026	-1.28768	0.00930238	NA	NA	NA
evgtrinc285351_g1_i1	-0.710676	7.93519	4.80255e-08	UNIREF90_G6D579	Putative mandelate racemase	Danaus plexippus (Monarch butterfly)
evgtrinc271379_g1_i3	-0.710016	0.410688	0.00712249	NA	NA	NA
evgtrinc286037_g2_i2	-0.709979	5.16236	1.1264e-19	UNIREF90_H9IXF3	Uncharacterized protein	Bombyx mori (Silk moth)
evgtrinc269959_g1_i1	-0.709709	2.19528	0.000319101	UNIREF90_H9J234	Uncharacterized protein	Bombyx mori (Silk moth)
evgtrinc276775_g1_i1	-0.709622	-0.346623	0.032514	UNIREF90_G6DC71	Uncharacterized protein	Danaus plexippus (Monarch butterfly)
evgtrinc278696_g2_i1	-0.70957	8.04004	7.12216e-27	UNIREF90_Q2F5X2	Proteasome subunit alpha type (EC 3.4.25.1)	Danaus plexippus (Monarch butterfly)
evgtrinc268662_g1_i2	-0.70943	-0.409939	0.0407759	UNIREF90_U5KCL7	Aldo-keto reductase (Fragment)	Agrotis ipsilon (Black cutworm moth)
evgtrinc288437_g1_i1	-0.709335	1.7341	0.000956241	UNIREF90_G6CSE2	Uncharacterized protein	Danaus plexippus (Monarch butterfly)
evgtrinc268684_g1_i3	-0.708053	-0.416326	0.00797085	UNIREF90_G6CQ33	Uncharacterized protein	Danaus plexippus (Monarch butterfly)
evgtrinc268031_g1_i1	-0.707892	0.804868	0.0339122	UNIREF90_UPI00034FB518	NA	NA
evgtrinc288606_g1_i2	-0.707751	2.94543	7.6618e-08	UNIREF90_G6DC10	Uncharacterized protein	Danaus plexippus (Monarch butterfly)
evgtrinc63601_g1_i1	-0.707565	1.39388	0.0320102	UNIREF90_H9IW87	Uncharacterized protein	Bombyx mori (Silk moth)
evgtrinc280893_g1_i7	-0.707337	-1.25233	0.00712305	NA	NA	NA
evgtrinc261894_g1_i2	-0.706569	0.134509	0.0214528	UNIREF90_G6DM32	Putative endonuclease and reverse transcriptase-like protein	Danaus plexippus (Monarch butterfly)
evgtrinc280913_g1_i3	-0.706269	2.09383	5.16047e-07	UNIREF90_UPI00034F2EA7	NA	NA
evgtrinc228377_g1_i1	-0.706108	2.6593	1.29966e-09	UNIREF90_H9JER8	Aminopeptidase N-14 (Uncharacterized protein)	Bombyx mori (Silk moth)
evgtrinc284932_g1_i1	-0.705978	8.72258	7.8377e-11	UNIREF90_S4PI99	Muscle M-line assembly protein unc-89 (Fragment)	Pararge aegeria (specked wood butterfly)
evgtrinc49466_g1_i1	-0.705887	9.72661	8.5824e-13	UNIREF90_D2SNV9	Chemosensory protein	Heliothis virescens (Tobacco budworm moth)
evgtrinc284766_g1_i1	-0.705768	1.6917	8.18285e-05	UNIREF90_G6DHT1	Putative MRAS2	Danaus plexippus (Monarch butterfly)
evgtrinc287426_g1_i1	-0.705669	-0.92026	0.00992723	UNIREF90_G6DM65	Putative otopetrin	Danaus plexippus (Monarch butterfly)
evgtrinc283841_g1_i1	-0.704626	3.16137	1.92316e-16	UNIREF90_UPI00034F4828	NA	NA
evgtrinc249580_g1_i1	-0.70449	4.77384	8.63903e-08	UNIREF90_G6CZJ6	Chemosensory protein	Danaus plexippus (Monarch butterfly)
evgtrinc277989_g2_i1	-0.704291	3.1564	1.0072e-08	UNIREF90_G6D3D7	Uncharacterized protein	Danaus plexippus (Monarch butterfly)
evgtrinc284184_g1_i3	-0.703554	1.42641	0.000554186	UNIREF90_D4N2G8	Gag-like protein	Lymantria xylina MNPV
evgtrinc248825_g1_i2	-0.702702	2.66016	0.000112864	UNIREF90_J9JSD1	Innexin	Acyrthosiphon pisum (Pea aphid)
evgtrinc285535_g2_i1	-0.702227	2.84855	1.05273e-05	UNIREF90_G6DFD5	Uncharacterized protein	Danaus plexippus (Monarch butterfly)
evgtrinc267791_g1_i1	-0.702075	12.3962	1.40039e-12	UNIREF90_G6DQV8	NA	NA
evgtrinc285557_g1_i3	-0.700948	4.135	0.0020881	UNIREF90_G6CPN8	Uncharacterized protein	Danaus plexippus (Monarch butterfly)
evgtrinc285063_g3_i2	-0.700503	5.00897	5.26227e-06	UNIREF90_G6D6R7	Uncharacterized protein	Danaus plexippus (Monarch butterfly)
evgtrinc285858_g1_i4	-0.700085	3.43779	1.00572e-06	UNIREF90_UPI0002A49635	NA	NA
evgtrinc115247_g1_i1	-0.6999	1.05213	0.00483854	NA	NA	NA
evgtrinc280775_g1_i5	-0.699716	2.81875	2.42209e-12	NA	NA	NA
evgtrinc250597_g1_i3	-0.699665	-1.20313	0.0148113	NA	NA	NA
evgtrinc284826_g1_i5	-0.69957	-0.826732	0.00409683	UNIREF90_UPI000350286F	NA	NA
evgtrinc279840_g3_i1	-0.699135	1.89652	0.00319551	UNIREF90_UPI00034FC48B	NA	NA
evgtrinc286291_g1_i2	-0.698946	3.69854	1.65813e-11	UNIREF90_UPI00034F5DAC	NA	NA
evgtrinc288864_g2_i2	-0.698715	3.4603	4.79455e-05	NA	NA	NA
evgtrinc254593_g1_i1	-0.698642	-0.859301	0.0159585	NA	NA	NA
evgtrinc283143_g1_i1	-0.69801	0.519866	0.000374633	UNIREF90_UPI00034F3B9F	NA	NA
evgtrinc290367_g1_i3	-0.697533	2.91529	0.00480403	UNIREF90_Q93139	ORF2	Bombyx mori (Silk moth)
evgtrinc288477_g1_i1	-0.697079	1.71434	0.000854052	UNIREF90_UPI00034F58FE	NA	NA
evgtrinc184717_g1_i1	-0.696733	3.54707	0.000160565	NA	NA	NA
evgtrinc285400_g1_i1	-0.694965	4.93338	6.79963e-17	UNIREF90_H9IVL6	Uncharacterized protein	Bombyx mori (Silk moth)
evgtrinc276001_g1_i1	-0.694882	-1.23637	0.0332593	UNIREF90_V5GHM7	Uncharacterized protein (Fragment)	Anoplophora glabripennis (Asian longhorn beetle) (Anoplophora nobilis)
evgtrinc288164_g1_i3	-0.694422	4.85962	3.3509e-13	UNIREF90_H9JT37	Uncharacterized protein	Bombyx mori (Silk moth)
evgtrinc221180_g1_i1	-0.693644	-0.0599627	0.00517177	UNIREF90_K7JA41	Uncharacterized protein (Fragment)	Nasonia vitripennis (Parasitic wasp)
evgtrinc284946_g1_i1	-0.693601	9.5815	4.18963e-17	UNIREF90_G6CXI4	Stretchin-Mlck, isoform A	Danaus plexippus (Monarch butterfly)
evgtrinc286937_g2_i1	-0.693142	7.47716	2.11375e-10	UNIREF90_H9IWR3	Uncharacterized protein	Bombyx mori (Silk moth)
evgtrinc253632_g2_i2	-0.692109	0.579882	0.00593518	UNIREF90_G6CZ69	Uncharacterized protein	Danaus plexippus (Monarch butterfly)
evgtrinc281002_g3_i1	-0.692088	2.35229	2.24585e-07	UNIREF90_UPI0003DEC15A	NA	NA
evgtrinc289506_g2_i2	-0.691703	0.917584	0.00757009	UNIREF90_G6DFU8	Uncharacterized protein	Danaus plexippus (Monarch butterfly)
evgtrinc288143_g2_i2	-0.691671	7.58656	4.07255e-20	UNIREF90_G6DDT5	Uncharacterized protein	Danaus plexippus (Monarch butterfly)
evgtrinc286416_g2_i1	-0.691614	-1.35774	0.0377804	NA	NA	NA
evgtrinc284345_g3_i1	-0.691587	8.44255	1.26489e-37	UNIREF90_O18413	Putative 26s proteasome regulatory complex atpase rpt2	Aedes albopictus (Asian tiger mosquito) (Stegomyia albopicta)
evgtrinc282256_g1_i2	-0.691217	5.6348	4.06131e-11	UNIREF90_S4NXQ1	Putative nuclease HARBI1	Pararge aegeria (specked wood butterfly)
evgtrinc288413_g1_i1	-0.691162	4.51842	0.000566729	UNIREF90_G6CY89	Uncharacterized protein	Danaus plexippus (Monarch butterfly)
evgtrinc270885_g1_i1	-0.690941	0.62515	0.000127008	UNIREF90_G6CTK4	Putative chitin binding peritrophin-A	Danaus plexippus (Monarch butterfly)
evgtrinc289911_g1_i1	-0.69064	-1.12835	0.0398262	UNIREF90_H9IYY2	Uncharacterized protein	Bombyx mori (Silk moth)
evgtrinc290363_g2_i1	-0.690632	4.95563	5.17978e-10	UNIREF90_G6D9D8	Putative ankyrin 2,3/unc44	Danaus plexippus (Monarch butterfly)
evgtrinc232082_g1_i2	-0.689808	0.869438	0.00174423	UNIREF90_B9ZZT0	NA	NA
evgtrinc278445_g2_i1	-0.689151	11.9455	3.26005e-16	UNIREF90_G6DQV8	NA	NA
evgtrinc277747_g1_i2	-0.688695	0.326595	0.000994254	NA	NA	NA
evgtrinc289786_g1_i5	-0.688648	0.317885	0.00482874	UNIREF90_UPI00034FADDC	NA	NA
evgtrinc270319_g1_i2	-0.687945	-1.35576	0.0323434	NA	NA	NA
evgtrinc265547_g1_i1	-0.687885	-1.03519	0.0308397	UNIREF90_G6CZG6	Uncharacterized protein	Danaus plexippus (Monarch butterfly)
evgtrinc279353_g1_i1	-0.687828	8.04266	6.30302e-34	UNIREF90_P35998	26S protease regulatory subunit 7	Fukomys damarensis (Damaraland mole rat) (Cryptomys damarensis)
evgtrinc288755_g1_i1	-0.687653	0.111772	0.00285703	UNIREF90_G3E4N4	Putative uncharacterized protein	Pectinophora gossypiella (Cotton pink bollworm)
evgtrinc287892_g2_i1	-0.686983	1.25866	0.00748399	NA	NA	NA
evgtrinc287131_g1_i1	-0.686898	2.81054	1.77752e-06	UNIREF90_H9JKH6	NA	NA
evgtrinc277344_g1_i1	-0.686669	2.369	3.5965e-08	UNIREF90_G6D3P9	Uncharacterized protein	Danaus plexippus (Monarch butterfly)
evgtrinc110959_g1_i1	-0.686634	0.38002	0.00593637	UNIREF90_UPI00034F88B8	NA	NA
evgtrinc50526_g1_i1	-0.686519	-0.618245	0.0217468	NA	NA	NA
evgtrinc255715_g2_i2	-0.686114	-1.37644	0.0160277	NA	NA	NA
evgtrinc286514_g3_i4	-0.685657	4.38912	6.3338e-05	UNIREF90_D7EKD9	Putative uncharacterized protein	Tribolium castaneum (Red flour beetle)
evgtrinc290204_g2_i2	-0.685634	2.08754	0.00116203	UNIREF90_G6DN60	Uncharacterized protein	Danaus plexippus (Monarch butterfly)
evgtrinc287539_g1_i1	-0.684536	3.49109	0.00474057	UNIREF90_A0A023EZE6	Putative reverse transcriptase (Fragment)	Triatoma infestans (Assassin bug)
evgtrinc281118_g3_i1	-0.682527	1.9468	0.00367408	UNIREF90_G6CQ85	Endonuclease-reverse transcriptase	Danaus plexippus (Monarch butterfly)
evgtrinc283428_g1_i1	-0.682424	1.46701	0.00774531	UNIREF90_Q93139	ORF2	Bombyx mori (Silk moth)
evgtrinc263143_g2_i1	-0.682061	0.928151	0.00503691	UNIREF90_J9JIZ7	Uncharacterized protein	Acyrthosiphon pisum (Pea aphid)
evgtrinc283684_g1_i1	-0.681653	0.772393	0.000688856	NA	NA	NA
evgtrinc290299_g2_i3	-0.680947	1.78291	0.000412946	UNIREF90_G3E4N4	Putative uncharacterized protein	Pectinophora gossypiella (Cotton pink bollworm)
evgtrinc281364_g1_i2	-0.680527	0.353568	0.00117907	UNIREF90_G6DLS9	Uncharacterized protein	Danaus plexippus (Monarch butterfly)
evgtrinc289222_g6_i1	-0.68037	4.18816	0.000232294	UNIREF90_Q65353	ORF B	Autographa californica nuclear polyhedrosis virus (AcMNPV)
evgtrinc281321_g1_i2	-0.68036	1.64273	0.000328941	UNIREF90_UPI00034FD3F1	NA	NA
evgtrinc263199_g1_i2	-0.680327	-0.111646	0.00316026	NA	NA	NA
evgtrinc285885_g1_i1	-0.679993	4.03006	4.32435e-10	UNIREF90_G6D729	Uncharacterized protein	Danaus plexippus (Monarch butterfly)
evgtrinc284562_g1_i3	-0.679441	0.49897	0.000167208	UNIREF90_I4DMS8	Uncharacterized protein	Papilio polytes (Common mormon) (Swallowtail butterfly)
evgtrinc157023_g1_i1	-0.679357	-0.0913931	0.0143872	UNIREF90_D7F177	Endonuclease-reverse transcriptase	Bombyx mori (Silk moth)
evgtrinc260269_g1_i1	-0.679308	5.05006	9.31378e-15	UNIREF90_G6D4N3	Uncharacterized protein	Danaus plexippus (Monarch butterfly)
evgtrinc286167_g3_i1	-0.679037	4.81896	1.04361e-09	NA	NA	NA
evgtrinc287769_g1_i1	-0.67869	10.8039	1.14832e-14	UNIREF90_S4P2K0	Pyruvate kinase (EC 2.7.1.40)	Pararge aegeria (specked wood butterfly)
evgtrinc263049_g1_i1	-0.678573	3.83431	4.92617e-05	NA	NA	NA
evgtrinc248552_g1_i1	-0.67806	5.24989	1.13266e-11	UNIREF90_H9IUZ2	Uncharacterized protein	Bombyx mori (Silk moth)
evgtrinc222862_g1_i1	-0.677116	-1.2593	0.0223059	NA	NA	NA
evgtrinc284552_g1_i1	-0.676957	6.20118	1.62925e-07	UNIREF90_G6CV15	Uncharacterized protein	Danaus plexippus (Monarch butterfly)
evgtrinc290233_g1_i1	-0.676498	6.60505	2.61407e-19	UNIREF90_H9IYZ8	NA	NA
evgtrinc280861_g2_i1	-0.67648	4.12214	5.70121e-07	UNIREF90_G6CLU9	Uncharacterized protein	Danaus plexippus (Monarch butterfly)
evgtrinc284558_g2_i1	-0.676339	3.195	0.0183603	UNIREF90_D7F177	Endonuclease-reverse transcriptase	Bombyx mori (Silk moth)
evgtrinc256854_g1_i2	-0.675318	-0.00345589	0.00270235	UNIREF90_UPI00034F6D45	NA	NA
evgtrinc140179_g1_i3	-0.67488	-0.772403	0.0030943	NA	NA	NA
evgtrinc279696_g1_i2	-0.674795	5.50352	3.61201e-08	NA	NA	NA
evgtrinc289154_g1_i3	-0.674752	6.50839	1.33022e-11	UNIREF90_G6CUD3	Uncharacterized protein	Danaus plexippus (Monarch butterfly)
evgtrinc267794_g1_i3	-0.674285	1.0643	6.00457e-05	UNIREF90_G6DPT5	Hemolymph proteinase 16	Danaus plexippus (Monarch butterfly)
evgtrinc272712_g1_i1	-0.673873	-1.12707	0.0317778	UNIREF90_G6CRK9	Juvenile hormone binding protein an-0921	Danaus plexippus (Monarch butterfly)
evgtrinc279214_g1_i1	-0.673667	-0.622653	0.0168785	UNIREF90_S4NIN9	Transposon BEL-like protein (Fragment)	Pararge aegeria (specked wood butterfly)
evgtrinc288432_g1_i1	-0.67365	5.84371	0.00310034	UNIREF90_UPI0004AB9DD7	NA	NA
evgtrinc284336_g1_i1	-0.673645	2.02703	2.98557e-07	UNIREF90_UPI00034FC22D	NA	NA
evgtrinc239600_g1_i1	-0.673609	6.55109	1.71252e-18	UNIREF90_Q1HQ44	Proteasome subunit alpha type (EC 3.4.25.1)	Papilio xuthus (Asian swallowtail butterfly)
evgtrinc288800_g2_i4	-0.673166	4.31018	4.9476e-05	UNIREF90_Q6UV17	Cytochrome P450 (Fragment)	Bombyx mori (Silk moth)
evgtrinc287245_g1_i1	-0.673156	1.93642	0.0011191	UNIREF90_UPI0004AAFE65	NA	NA
evgtrinc249994_g1_i2	-0.672463	0.0518847	0.0375263	UNIREF90_E2ARC4	Putative uncharacterized protein (Fragment)	Camponotus floridanus (Florida carpenter ant)
evgtrinc283591_g3_i1	-0.672107	5.51528	8.03514e-11	UNIREF90_H9JF65	Tetraspanin	Bombyx mori (Silk moth)
evgtrinc288804_g1_i3	-0.671683	-0.478971	0.0138953	UNIREF90_UPI0003501F4E	NA	NA
evgtrinc280706_g1_i1	-0.671289	4.0596	0.000207633	UNIREF90_G6CU20	Uncharacterized protein	Danaus plexippus (Monarch butterfly)
evgtrinc287313_g3_i1	-0.671213	3.77967	2.46848e-09	UNIREF90_V9IFD5	ABC transporter G family member 20	Apis cerana (Indian honeybee)
evgtrinc287901_g1_i1	-0.670945	-1.29164	0.0459694	UNIREF90_E2AA34	Putative uncharacterized protein	Camponotus floridanus (Florida carpenter ant)
evgtrinc273359_g1_i5	-0.670611	0.289454	0.0158765	NA	NA	NA
evgtrinc268043_g1_i2	-0.67059	0.956042	5.54471e-05	UNIREF90_G6DMK2	Surface antigen BspA	Danaus plexippus (Monarch butterfly)
evgtrinc269340_g1_i1	-0.669451	1.75567	4.10053e-08	NA	NA	NA
evgtrinc262218_g1_i1	-0.669105	-1.46556	0.0403326	UNIREF90_UPI00034FD3F1	NA	NA
evgtrinc374513_g1_i1	-0.66788	0.543228	0.00192702	NA	NA	NA
evgtrinc262967_g1_i1	-0.667844	4.29659	3.98692e-11	UNIREF90_S4PF65	Twist protein	Pararge aegeria (specked wood butterfly)
evgtrinc284046_g1_i1	-0.66784	1.04751	0.000128117	UNIREF90_G6D8Z2	Uncharacterized protein	Danaus plexippus (Monarch butterfly)
evgtrinc248587_g1_i1	-0.667804	-0.108753	0.00680597	UNIREF90_H9JRZ6	Uncharacterized protein	Bombyx mori (Silk moth)
evgtrinc280621_g1_i3	-0.66774	0.160529	0.0341409	UNIREF90_UPI00034F4B94	NA	NA
evgtrinc280348_g1_i2	-0.667474	3.18122	0.036603	UNIREF90_A0A023EYB9	Putative retrotransposon-like family member retr-1-like protein (Fragment)	Triatoma infestans (Assassin bug)
evgtrinc282607_g3_i1	-0.667126	-1.36027	0.0265881	NA	NA	NA
evgtrinc288915_g2_i2	-0.667033	1.96836	0.000202251	UNIREF90_X1X2L3	Uncharacterized protein	Acyrthosiphon pisum (Pea aphid)
evgtrinc286113_g2_i4	-0.666979	1.00515	0.0442572	NA	NA	NA
evgtrinc280199_g1_i1	-0.666939	1.73322	3.65956e-06	UNIREF90_G6DIS3	Uncharacterized protein	Danaus plexippus (Monarch butterfly)
evgtrinc286614_g2_i1	-0.666479	2.24833	8.99569e-05	UNIREF90_G6D2E5	Reverse transcriptase	Danaus plexippus (Monarch butterfly)
evgtrinc285585_g1_i1	-0.66636	5.04408	2.93877e-12	UNIREF90_G6D7L3	Putative TatD DNase domain containing 1	Danaus plexippus (Monarch butterfly)
evgtrinc290299_g1_i2	-0.66631	0.208247	0.0052682	UNIREF90_UPI00034F3089	NA	NA
evgtrinc287808_g1_i2	-0.666229	7.8099	1.05211e-10	UNIREF90_G6CHI7	Uncharacterized protein	Danaus plexippus (Monarch butterfly)
evgtrinc286806_g4_i2	-0.666151	3.41314	4.46367e-05	UNIREF90_T1PJT3	Integrase core domain protein	Musca domestica (House fly)
evgtrinc289722_g4_i1	-0.66586	8.4029	1.95422e-15	UNIREF90_G6DCP2	Microtubule-associated protein futsch	Danaus plexippus (Monarch butterfly)
evgtrinc286037_g3_i1	-0.665462	4.92065	1.14414e-20	UNIREF90_G6CPI5	Uncharacterized protein	Danaus plexippus (Monarch butterfly)
evgtrinc288490_g1_i3	-0.66448	2.81585	1.21877e-07	UNIREF90_A0A087SXG5	Transposon Ty3-I Gag-Pol polyprotein (Fragment)	Stegodyphus mimosarum
evgtrinc280852_g1_i1	-0.664188	10.0788	1.48018e-05	NA	NA	NA
evgtrinc286826_g1_i5	-0.664093	-0.325204	0.00205564	UNIREF90_H9JHG4	Uncharacterized protein	Bombyx mori (Silk moth)
evgtrinc282543_g1_i2	-0.663989	0.74258	0.000517408	UNIREF90_T1TCE0	Period	Bicyclus anynana (squinting bush brown)
evgtrinc229903_g1_i1	-0.663953	4.55078	0.0267258	UNIREF90_G6D1H4	Putative venom acid phosphatase	Danaus plexippus (Monarch butterfly)
evgtrinc286281_g1_i2	-0.66387	2.93064	4.54966e-08	UNIREF90_T1EWY2	Uncharacterized protein	Helobdella robusta (Californian leech)
evgtrinc279032_g1_i1	-0.663779	7.01144	9.01996e-10	UNIREF90_G6D1F7	Uncharacterized protein	Danaus plexippus (Monarch butterfly)
evgtrinc285939_g1_i1	-0.663626	0.927415	0.00475011	NA	NA	NA
evgtrinc287021_g1_i1	-0.66334	0.356148	0.000263404	UNIREF90_G6CHK1	CRAL/TRIO domain-containing protein	Danaus plexippus (Monarch butterfly)
evgtrinc288751_g1_i1	-0.663218	4.45573	1.09798e-08	UNIREF90_G6DJ93	Putative monocarboxylate transporter	Danaus plexippus (Monarch butterfly)
evgtrinc283017_g1_i3	-0.662814	-1.01541	0.0355789	UNIREF90_G6CJV1	NA	NA
evgtrinc289514_g1_i1	-0.662307	4.59913	2.39999e-07	UNIREF90_G6DJS8	Uncharacterized protein	Danaus plexippus (Monarch butterfly)
evgtrinc288242_g2_i2	-0.662223	5.69524	1.87172e-07	UNIREF90_H9JCB9	Uncharacterized protein	Bombyx mori (Silk moth)
evgtrinc284633_g1_i1	-0.662124	12.4186	1.68115e-11	UNIREF90_C7AQP4	NA	NA
evgtrinc284293_g1_i8	-0.661626	2.26852	0.0442131	UNIREF90_G6DIY4	Uncharacterized protein	Danaus plexippus (Monarch butterfly)
evgtrinc286440_g1_i7	-0.661219	6.26867	0.000138995	UNIREF90_UPI00034FDB15	NA	NA
evgtrinc286281_g1_i3	-0.660888	1.91539	6.62243e-06	UNIREF90_T1EUF3	Uncharacterized protein	Helobdella robusta (Californian leech)
evgtrinc289184_g2_i1	-0.660805	1.36678	0.0312254	UNIREF90_D4N2G8	Gag-like protein	Lymantria xylina MNPV
evgtrinc288186_g2_i1	-0.66064	5.08517	6.92618e-06	UNIREF90_G6DDR2	Uncharacterized protein	Danaus plexippus (Monarch butterfly)
evgtrinc169312_g1_i1	-0.660606	0.0756931	1.26724e-05	NA	NA	NA
evgtrinc287888_g4_i2	-0.659594	6.98147	4.22563e-14	UNIREF90_B2DBK3	Similar to CG5304-PA	Papilio xuthus (Asian swallowtail butterfly)
evgtrinc283979_g1_i1	-0.65944	2.77554	1.89574e-11	UNIREF90_H9JNI2	Uncharacterized protein	Bombyx mori (Silk moth)
evgtrinc280436_g2_i4	-0.659409	-0.871836	0.00937361	UNIREF90_G6DQW1	Uncharacterized protein	Danaus plexippus (Monarch butterfly)
evgtrinc258490_g1_i1	-0.659348	-0.767505	0.0292111	NA	NA	NA
evgtrinc242155_g1_i1	-0.659098	-1.20673	0.0123944	NA	NA	NA
evgtrinc289351_g5_i1	-0.658973	4.28482	1.08523e-07	UNIREF90_V5GI42	Putative RNA-directed DNA polymerase from transposon BS	Anoplophora glabripennis (Asian longhorn beetle) (Anoplophora nobilis)
evgtrinc285108_g2_i2	-0.658903	4.3289	0.000188469	UNIREF90_UPI00034FCA72	NA	NA
evgtrinc286749_g5_i2	-0.658545	1.29808	6.4924e-05	NA	NA	NA
evgtrinc263869_g1_i1	-0.658423	3.52269	0.000351412	UNIREF90_B6CAP5	Chitin-binding protein	Spodoptera exigua (Beet armyworm) (Noctua fulgens)
evgtrinc277158_g6_i3	-0.65835	3.51727	5.40415e-07	UNIREF90_G6D6I4	Uncharacterized protein	Danaus plexippus (Monarch butterfly)
evgtrinc285158_g1_i2	-0.658253	8.90542	3.3719e-14	UNIREF90_G6D0Y5	Alpha amylase	Danaus plexippus (Monarch butterfly)
evgtrinc265730_g1_i1	-0.657954	3.14445	0.00181076	UNIREF90_G6D741	Lectin_C	Papilio xuthus (Asian swallowtail butterfly)
evgtrinc286812_g2_i3	-0.657184	4.50089	2.43722e-07	UNIREF90_I4DRF5	Chitin deacetylase-like 5 (Fragment)	Papilio polytes (Common mormon) (Swallowtail butterfly)
evgtrinc279835_g1_i1	-0.656943	0.0698307	0.000246679	UNIREF90_G6CHM0	Uncharacterized protein	Danaus plexippus (Monarch butterfly)
evgtrinc252976_g1_i1	-0.656582	-1.07963	0.0172854	NA	NA	NA
evgtrinc283496_g1_i1	-0.656067	4.76722	2.33764e-09	UNIREF90_G6DG34	Uncharacterized protein	Danaus plexippus (Monarch butterfly)
evgtrinc288220_g1_i1	-0.656058	5.60118	9.14664e-10	UNIREF90_S4PS96	Inter-alpha-trypsin inhibitor heavy chain H5-like protein (Fragment)	Pararge aegeria (specked wood butterfly)
evgtrinc287362_g1_i13	-0.65576	6.20791	4.62653e-35	UNIREF90_G6CJ64	Uncharacterized protein	Danaus plexippus (Monarch butterfly)
evgtrinc244619_g1_i7	-0.655226	-1.27752	0.0408919	UNIREF90_G6CSI3	Uncharacterized protein	Danaus plexippus (Monarch butterfly)
evgtrinc280706_g6_i1	-0.654506	1.59566	0.0335605	UNIREF90_UPI0004AAA77C	NA	NA
evgtrinc287876_g5_i1	-0.654215	0.492835	0.00336077	NA	NA	NA
evgtrinc286321_g2_i1	-0.653793	3.65787	3.55692e-07	UNIREF90_G6DH96	Uncharacterized protein	Danaus plexippus (Monarch butterfly)
evgtrinc249607_g1_i2	-0.653519	0.865447	0.000101359	NA	NA	NA
evgtrinc288094_g1_i1	-0.653505	4.69363	3.03799e-06	UNIREF90_UPI00034FCA72	NA	NA
evgtrinc281946_g3_i1	-0.653449	0.386462	0.00838217	UNIREF90_G6D7G1	Tetraspanin	Danaus plexippus (Monarch butterfly)
evgtrinc286534_g1_i1	-0.653247	6.54337	1.5637e-13	UNIREF90_G6DSH5	Uncharacterized protein	Danaus plexippus (Monarch butterfly)
evgtrinc1598_g1_i2	-0.653137	0.566518	0.000157058	NA	NA	NA
evgtrinc288816_g1_i1	-0.653091	7.03684	2.35303e-07	UNIREF90_G6DCP2	Microtubule-associated protein futsch	Danaus plexippus (Monarch butterfly)
evgtrinc281570_g4_i1	-0.651993	3.54575	0.00047462	UNIREF90_D7F177	Endonuclease-reverse transcriptase	Bombyx mori (Silk moth)
evgtrinc286428_g3_i5	-0.651897	2.4194	1.64694e-07	UNIREF90_G6DHE2	Putative spalt-like protein	Danaus plexippus (Monarch butterfly)
evgtrinc263221_g1_i1	-0.650929	0.852906	0.00184335	UNIREF90_S4PTI4	Reverse transcriptase	Pararge aegeria (specked wood butterfly)
evgtrinc384407_g1_i1	-0.650832	-1.01314	0.0132311	NA	NA	NA
evgtrinc277768_g1_i4	-0.650757	-1.43418	0.030645	UNIREF90_D9HQ95	Seminal fluid protein HACP049	Heliconius melpomene (postman butterfly)
evgtrinc266245_g1_i1	-0.650748	2.41714	0.000777273	UNIREF90_UPI00034F6511	NA	NA
evgtrinc282903_g1_i6	-0.650726	0.185503	0.00109172	UNIREF90_G6D2F6	Trans-sialidase	Danaus plexippus (Monarch butterfly)
evgtrinc267431_g1_i2	-0.650639	-0.390881	0.00924713	UNIREF90_I4DLJ6	Uncharacterized protein	Papilio xuthus (Asian swallowtail butterfly)
evgtrinc290183_g1_i1	-0.650482	0.653806	0.0177374	UNIREF90_UPI00034FAD40	NA	NA
evgtrinc241913_g1_i2	-0.650148	-0.367312	0.0297747	UNIREF90_UPI00034F8FCD	NA	NA
evgtrinc290251_g3_i2	-0.649985	3.56235	1.08679e-09	NA	NA	NA
evgtrinc271879_g1_i1	-0.649791	4.3295	1.71432e-11	UNIREF90_G6D8V9	Uncharacterized protein	Danaus plexippus (Monarch butterfly)
evgtrinc286649_g2_i1	-0.649236	5.96902	6.88728e-07	UNIREF90_G6DK51	Uncharacterized protein	Danaus plexippus (Monarch butterfly)
evgtrinc256953_g1_i2	-0.648875	1.56155	0.0474396	UNIREF90_G6D399	Cuticular protein analogous to peritrophins 1-D	Danaus plexippus (Monarch butterfly)
evgtrinc276883_g1_i2	-0.648632	-0.135279	0.0115938	UNIREF90_G6CYU4	Putative organic cation transporter	Danaus plexippus (Monarch butterfly)
evgtrinc287869_g1_i1	-0.648499	3.83147	0.0370634	UNIREF90_S4P4F2	Serine protease inhibitor 5	Pararge aegeria (specked wood butterfly)
evgtrinc266180_g1_i1	-0.648404	6.1195	9.85403e-15	UNIREF90_H9JEQ0	Uncharacterized protein	Bombyx mori (Silk moth)
evgtrinc282260_g2_i4	-0.648382	4.05448	0.00899671	UNIREF90_H9JTE2	Uncharacterized protein	Bombyx mori (Silk moth)
evgtrinc287375_g1_i6	-0.648323	-0.294984	0.00635283	UNIREF90_G6CK78	Uncharacterized protein	Danaus plexippus (Monarch butterfly)
evgtrinc283539_g3_i3	-0.648069	-1.2008	0.0244612	NA	NA	NA
evgtrinc289170_g1_i4	-0.648038	3.07498	4.98172e-06	UNIREF90_G6D6P1	Sugar transporter protein	Danaus plexippus (Monarch butterfly)
evgtrinc289722_g1_i1	-0.647776	2.24752	0.000983119	NA	NA	NA
evgtrinc287555_g4_i1	-0.647598	1.77148	2.8215e-05	UNIREF90_UPI00034FC13F	NA	NA
evgtrinc286456_g1_i2	-0.646938	3.34736	3.61749e-05	UNIREF90_UPI00034FD616	NA	NA
evgtrinc273364_g1_i1	-0.646801	-1.11665	0.0251008	UNIREF90_G6DH85	Odorant-binding protein 2	Danaus plexippus (Monarch butterfly)
evgtrinc286547_g1_i2	-0.646562	0.607742	0.0313776	UNIREF90_G6DR50	Allantoicase	Danaus plexippus (Monarch butterfly)
evgtrinc276570_g3_i1	-0.646011	0.390375	0.00157626	UNIREF90_Q16J23	AAEL013473-PA	Aedes aegypti (Yellowfever mosquito) (Culex aegypti)
evgtrinc289685_g1_i1	-0.645888	0.0404856	0.0104664	UNIREF90_G6DC27	Uncharacterized protein	Danaus plexippus (Monarch butterfly)
evgtrinc277639_g1_i2	-0.645802	4.29015	2.38783e-11	UNIREF90_H9IXU3	Uncharacterized protein	Bombyx mori (Silk moth)
evgtrinc273944_g1_i2	-0.645751	-0.410236	0.00840613	UNIREF90_G6CJZ0	Uncharacterized protein	Danaus plexippus (Monarch butterfly)
evgtrinc282751_g1_i1	-0.645724	2.05515	5.75279e-05	UNIREF90_UPI00034FA194	NA	NA
evgtrinc287353_g2_i3	-0.645617	1.06242	0.000138475	NA	NA	NA
evgtrinc279593_g1_i1	-0.645494	-0.110637	0.00323246	UNIREF90_G6D2G0	Uncharacterized protein	Danaus plexippus (Monarch butterfly)
evgtrinc287365_g1_i4	-0.645212	3.13357	5.88497e-09	NA	NA	NA
evgtrinc212381_g1_i1	-0.644984	8.15943	9.16171e-10	UNIREF90_G6D3W0	Putative protease inhibitor 4	Danaus plexippus (Monarch butterfly)
evgtrinc189679_g1_i1	-0.644976	-0.722376	0.0332283	UNIREF90_V5H3R1	Uncharacterized protein (Fragment)	Anoplophora glabripennis (Asian longhorn beetle) (Anoplophora nobilis)
evgtrinc285592_g1_i7	-0.644828	2.70184	1.00303e-08	UNIREF90_V5G2A3	Putative RNA-directed DNA polymerase from transposon BS	Anoplophora glabripennis (Asian longhorn beetle) (Anoplophora nobilis)
evgtrinc282100_g1_i2	-0.644555	3.1931	1.35861e-06	UNIREF90_D7F177	Endonuclease-reverse transcriptase	Bombyx mori (Silk moth)
evgtrinc193076_g1_i1	-0.644116	0.915829	6.9449e-06	NA	NA	NA
evgtrinc285635_g1_i4	-0.643523	1.78345	0.0160625	UNIREF90_UPI000350237B	NA	NA
evgtrinc288846_g1_i1	-0.643159	1.51384	0.00420489	UNIREF90_UPI0004CCBA5D	NA	NA
evgtrinc274341_g3_i4	-0.64315	9.59659	5.89327e-13	UNIREF90_C3UZ72	Myofilin variant A	Bombyx mandarina (Wild silk moth) (Wild silkworm)
evgtrinc287670_g2_i1	-0.643005	2.59812	0.0488607	NA	NA	NA
evgtrinc258782_g1_i1	-0.642972	2.57176	5.42387e-05	UNIREF90_G6CKC5	Uncharacterized protein	Danaus plexippus (Monarch butterfly)
evgtrinc282878_g1_i1	-0.642589	0.68465	0.00611706	UNIREF90_G6DBZ3	Scavenger receptor class B member 3	Danaus plexippus (Monarch butterfly)
evgtrinc271527_g1_i2	-0.642242	2.67339	0.00968987	UNIREF90_D7EJJ7	Putative uncharacterized protein	Tribolium castaneum (Red flour beetle)
evgtrinc269512_g1_i3	-0.641156	2.49034	5.49081e-05	UNIREF90_E9IWK3	Putative uncharacterized protein (Fragment)	Solenopsis invicta (Red imported fire ant) (Solenopsis wagneri)
evgtrinc270957_g2_i1	-0.640959	5.14064	2.54758e-11	UNIREF90_G6DT38	Uncharacterized protein	Danaus plexippus (Monarch butterfly)
evgtrinc288767_g1_i1	-0.640681	2.22561	0.00410773	UNIREF90_UPI00034FE01C	NA	NA
evgtrinc282577_g1_i1	-0.640456	-0.360742	0.0364694	UNIREF90_S4P5B1	Alpha-tocopherol transfer protein-like protein	Pararge aegeria (specked wood butterfly)
evgtrinc261274_g1_i1	-0.64032	-0.365536	0.00486375	NA	NA	NA
evgtrinc231964_g1_i1	-0.640274	1.59097	4.71828e-06	UNIREF90_UPI00034F55E6	NA	NA
evgtrinc288646_g3_i3	-0.640264	4.45821	2.46917e-05	UNIREF90_J9KS21	Uncharacterized protein	Acyrthosiphon pisum (Pea aphid)
evgtrinc288300_g1_i1	-0.640263	3.55806	0.00111717	UNIREF90_G6CXP0	Uncharacterized protein	Danaus plexippus (Monarch butterfly)
evgtrinc280036_g1_i1	-0.640134	3.49646	0.00180521	UNIREF90_L7X0M9	Transcription initiation factor TFIID subunit 2-like protein	Heliconius erato (crimson-patched longwing)
evgtrinc288348_g1_i4	-0.63995	1.36562	5.08797e-05	UNIREF90_G6CXY2	Uncharacterized protein	Danaus plexippus (Monarch butterfly)
evgtrinc284053_g1_i1	-0.639674	6.48135	4.29508e-15	UNIREF90_G6CQ59	NA	NA
evgtrinc273183_g1_i2	-0.639613	-0.148834	0.0147434	UNIREF90_C0H6X5	Putative cuticle protein (Uncharacterized protein)	Bombyx mori (Silk moth)
evgtrinc286952_g2_i5	-0.638997	0.454635	0.000290245	UNIREF90_UPI00034F9C7C	NA	NA
evgtrinc285294_g1_i1	-0.638275	1.49144	2.38888e-05	UNIREF90_H9JR27	Uncharacterized protein	Bombyx mori (Silk moth)
evgtrinc289226_g2_i1	-0.637676	3.92455	0.000118597	UNIREF90_A0A034VP82	Copia protein	Bactrocera dorsalis (Oriental fruit fly) (Dacus dorsalis)
evgtrinc285484_g1_i4	-0.637462	-0.671692	0.040006	UNIREF90_UPI00022C8947	NA	NA
evgtrinc136135_g1_i1	-0.637418	0.307789	0.0292959	NA	NA	NA
evgtrinc288351_g2_i3	-0.637253	3.30851	0.00968987	UNIREF90_J2MHP8	RHS repeat-associated core domain protein containing protein (Fragment)	Pseudomonas sp. GM102
evgtrinc272863_g1_i1	-0.636418	6.72219	3.64494e-12	UNIREF90_I7EG48	ML-domain containing secreted protein-like protein	Antheraea yamamai (Japanese oak silkmoth)
evgtrinc277405_g1_i1	-0.636231	0.839465	0.000218796	NA	NA	NA
evgtrinc288589_g1_i1	-0.635909	7.01277	5.83881e-27	UNIREF90_G6DCM4	Uncharacterized protein	Danaus plexippus (Monarch butterfly)
evgtrinc230134_g1_i1	-0.635542	2.01206	1.07658e-05	NA	NA	NA
evgtrinc289252_g1_i1	-0.635416	-0.182207	0.0179732	UNIREF90_A0A068F1Z7	Cytochrome P450 6AE44	Spodoptera frugiperda (Fall armyworm)
evgtrinc288242_g1_i1	-0.63526	10.2458	1.68891e-10	UNIREF90_G6DAZ0	Acetyl-coenzyme A synthetase (EC 6.2.1.1)	Danaus plexippus (Monarch butterfly)
evgtrinc287200_g2_i9	-0.635172	1.08723	0.000142027	UNIREF90_UPI00034F2D2A	NA	NA
evgtrinc288314_g1_i3	-0.63516	1.25414	0.000168515	UNIREF90_UPI00046C0B42	NA	NA
evgtrinc280407_g1_i1	-0.635016	2.73334	1.24304e-05	UNIREF90_UPI00034FA53B	NA	NA
evgtrinc289104_g1_i4	-0.634647	-0.750737	0.0261583	UNIREF90_G6DLE8	Aldehyde oxidase 1	Danaus plexippus (Monarch butterfly)
evgtrinc270040_g1_i3	-0.634367	3.22496	0.00559975	NA	NA	NA
evgtrinc277219_g1_i3	-0.633613	-0.410348	0.00833395	UNIREF90_G6CVY3	Putative mitochondrial ribosomal protein	Danaus plexippus (Monarch butterfly)
evgtrinc290594_g3_i1	-0.632744	6.93306	3.41679e-15	UNIREF90_G6CZB5	Putative pol-like protein	Danaus plexippus (Monarch butterfly)
evgtrinc283568_g1_i2	-0.63249	0.530518	0.0147654	UNIREF90_G3E4N4	Putative uncharacterized protein	Pectinophora gossypiella (Cotton pink bollworm)
evgtrinc278477_g1_i3	-0.63245	5.05984	1.02518e-05	UNIREF90_G6CPX1	Uncharacterized protein	Danaus plexippus (Monarch butterfly)
evgtrinc221960_g1_i2	-0.632089	2.37937	0.000454354	NA	NA	NA
evgtrinc276174_g1_i2	-0.632022	0.360932	0.00269734	UNIREF90_B4NR99	GK24003	Drosophila willistoni (Fruit fly)
evgtrinc284441_g2_i2	-0.631694	1.3998	0.000416122	UNIREF90_G6CU25	Monocyte to macrophage differentiation factor 2	Danaus plexippus (Monarch butterfly)
evgtrinc289680_g2_i1	-0.631678	4.58574	0.0167969	UNIREF90_UPI0004CCBA5D	NA	NA
evgtrinc289015_g1_i1	-0.631602	4.05035	4.56368e-05	UNIREF90_G6CVD8	Luciferase	Danaus plexippus (Monarch butterfly)
evgtrinc241749_g1_i1	-0.63138	6.2432	1.86471e-16	UNIREF90_S4PNZ7	Survival motor neuron protein	Pararge aegeria (specked wood butterfly)
evgtrinc273829_g1_i6	-0.631277	0.747666	0.00226052	UNIREF90_UPI00034F8E15	NA	NA
evgtrinc277544_g1_i2	-0.631274	3.64533	1.70417e-05	UNIREF90_UPI00034FEB19	NA	NA
evgtrinc280380_g1_i1	-0.631174	11.3057	4.45624e-12	UNIREF90_A0A023EY78	Putative pol polyprotein (Fragment)	Triatoma infestans (Assassin bug)
evgtrinc288724_g1_i1	-0.63098	1.50411	6.71717e-07	UNIREF90_G6CLM2	Uncharacterized protein	Danaus plexippus (Monarch butterfly)
evgtrinc290014_g1_i1	-0.630813	4.45713	1.81558e-06	UNIREF90_G6DN18	Serine protease inhibitor	Danaus plexippus (Monarch butterfly)
evgtrinc289100_g1_i1	-0.630783	5.66881	1.19069e-09	UNIREF90_G6DSF0	Uncharacterized protein	Danaus plexippus (Monarch butterfly)
evgtrinc289133_g1_i1	-0.630693	-1.22659	0.0193494	UNIREF90_G6CMX9	Uncharacterized protein	Danaus plexippus (Monarch butterfly)
evgtrinc401426_g1_i1	-0.630363	3.34041	2.83503e-11	UNIREF90_G6DDM0	Putative ankyrin repeat-containing protein	Danaus plexippus (Monarch butterfly)
evgtrinc282246_g1_i1	-0.630292	7.24291	4.68074e-25	UNIREF90_G6DEL1	Uncharacterized protein	Danaus plexippus (Monarch butterfly)
evgtrinc287746_g1_i1	-0.630119	5.34056	1.04566e-18	UNIREF90_G6D4G7	Uncharacterized protein	Danaus plexippus (Monarch butterfly)
evgtrinc265620_g1_i1	-0.630105	-0.781084	0.0212899	UNIREF90_G6CQ70	Uncharacterized protein	Danaus plexippus (Monarch butterfly)
evgtrinc285060_g7_i1	-0.630089	1.58798	0.000549405	UNIREF90_V5GTW8	Putative RNA-directed DNA polymerase from transposon BS (Fragment)	Anoplophora glabripennis (Asian longhorn beetle) (Anoplophora nobilis)
evgtrinc258765_g1_i1	-0.630032	5.34716	4.77143e-15	UNIREF90_H9JRH4	E3 ubiquitin-protein ligase (EC 6.3.2.-)	Bombyx mori (Silk moth)
evgtrinc289982_g1_i1	-0.629609	0.269979	0.0123934	UNIREF90_Q9BLI5	TRAS3 protein	Bombyx mori (Silk moth)
evgtrinc290003_g1_i3	-0.629391	3.81057	0.000296826	UNIREF90_D7F178	Endonuclease-reverse transcriptase	Bombyx mori (Silk moth)
evgtrinc286665_g1_i2	-0.629122	9.67474	1.65891e-07	UNIREF90_G6CJU0	UGT35E1	Danaus plexippus (Monarch butterfly)
evgtrinc283353_g4_i1	-0.629076	6.74848	8.03287e-12	UNIREF90_G6D5Z2	Flavin-containing monooxygenase (EC 1.-.-.-)	Danaus plexippus (Monarch butterfly)
evgtrinc245292_g1_i5	-0.629031	0.07256	0.00933339	UNIREF90_E0R966	IP03213p (Fragment)	Drosophila melanogaster (Fruit fly)
evgtrinc284751_g1_i1	-0.628831	2.74058	4.7152e-06	UNIREF90_G6CTP2	Fibroblast growth factor (FGF)	Danaus plexippus (Monarch butterfly)
evgtrinc290498_g1_i2	-0.628603	3.50316	3.56978e-05	UNIREF90_J9M7J3	Uncharacterized protein	Acyrthosiphon pisum (Pea aphid)
evgtrinc271649_g2_i3	-0.628024	-0.354679	0.00119065	NA	NA	NA
evgtrinc282834_g2_i1	-0.627998	3.22242	0.00061295	UNIREF90_G6DMJ2	Carboxylic ester hydrolase (EC 3.1.1.-)	Danaus plexippus (Monarch butterfly)
evgtrinc290592_g8_i1	-0.627956	3.67889	2.24008e-07	NA	NA	NA
evgtrinc289008_g1_i1	-0.627866	3.06751	3.19424e-05	UNIREF90_G6CR27	Uncharacterized protein	Danaus plexippus (Monarch butterfly)
evgtrinc282163_g2_i1	-0.627461	2.94758	5.08072e-10	UNIREF90_G6DGX2	tRNA (guanine(37)-N1)-methyltransferase (EC 2.1.1.228) (M1G-methyltransferase) (tRNA [GM37] methyltransferase) (tRNA methyltransferase 5 homolog)	Danaus plexippus (Monarch butterfly)
evgtrinc253014_g3_i1	-0.627348	7.11054	0.000809057	UNIREF90_D7F177	Endonuclease-reverse transcriptase	Bombyx mori (Silk moth)
evgtrinc214775_g1_i1	-0.627107	0.0769475	0.00205006	NA	NA	NA
evgtrinc289171_g1_i1	-0.626802	-0.191436	0.0358054	UNIREF90_G6CXP7	Putative pol-like protein	Danaus plexippus (Monarch butterfly)
evgtrinc278541_g1_i3	-0.626582	3.30849	4.49219e-07	UNIREF90_G6CXI0	Uncharacterized protein	Danaus plexippus (Monarch butterfly)
evgtrinc285727_g1_i1	-0.626297	0.0893881	0.00721324	UNIREF90_G6CS15	Uncharacterized protein	Danaus plexippus (Monarch butterfly)
evgtrinc282554_g1_i5	-0.626253	-0.447609	0.0111437	UNIREF90_G6DDT4	Uncharacterized protein	Danaus plexippus (Monarch butterfly)
evgtrinc286973_g1_i1	-0.625888	5.52097	9.7465e-08	UNIREF90_D7F178	Endonuclease-reverse transcriptase	Bombyx mori (Silk moth)
evgtrinc286058_g2_i2	-0.625829	1.15733	2.41543e-05	UNIREF90_UPI00034F468E	NA	NA
evgtrinc326556_g1_i1	-0.62541	-1.20353	0.0262379	UNIREF90_D6WB75	Putative uncharacterized protein	Tribolium castaneum (Red flour beetle)
evgtrinc290167_g3_i1	-0.625119	6.94718	2.27169e-07	UNIREF90_J9LYS0	Uncharacterized protein	Acyrthosiphon pisum (Pea aphid)
evgtrinc286662_g2_i2	-0.625067	6.16979	3.87118e-10	UNIREF90_H9J1U4	Uncharacterized protein	Bombyx mori (Silk moth)
evgtrinc280609_g1_i2	-0.624961	5.22911	2.30164e-08	UNIREF90_H9JW63	Uncharacterized protein	Bombyx mori (Silk moth)
evgtrinc277920_g2_i2	-0.624856	3.77942	2.80813e-05	UNIREF90_H9J2S2	Uncharacterized protein	Bombyx mori (Silk moth)
evgtrinc78946_g1_i1	-0.624788	10.0813	1.4304e-10	UNIREF90_A8QWQ2	Chemosensory protein	Papilio xuthus (Asian swallowtail butterfly)
evgtrinc288115_g2_i2	-0.624366	-0.916433	0.0447875	NA	NA	NA
evgtrinc275899_g1_i1	-0.624277	-0.692158	0.00538698	UNIREF90_G6DBT5	Uncharacterized protein	Danaus plexippus (Monarch butterfly)
evgtrinc204443_g1_i2	-0.624219	0.762039	1.0581e-05	NA	NA	NA
evgtrinc290282_g2_i3	-0.623791	1.83334	0.00166367	UNIREF90_G6CK88	Uncharacterized protein	Danaus plexippus (Monarch butterfly)
evgtrinc285364_g1_i1	-0.623772	3.46211	0.000823354	UNIREF90_D7F178	Endonuclease-reverse transcriptase	Bombyx mori (Silk moth)
evgtrinc285345_g2_i3	-0.623759	6.96644	0.00205445	UNIREF90_A0A023EY78	Putative pol polyprotein (Fragment)	Triatoma infestans (Assassin bug)
evgtrinc288173_g1_i1	-0.62366	1.5678	0.0292127	NA	NA	NA
evgtrinc285197_g1_i2	-0.623154	2.20523	0.000230428	UNIREF90_D7ELQ5	Putative uncharacterized protein	Tribolium castaneum (Red flour beetle)
evgtrinc287931_g1_i1	-0.623058	2.85557	0.000591296	UNIREF90_A0A087SXG5	Transposon Ty3-I Gag-Pol polyprotein (Fragment)	Stegodyphus mimosarum
evgtrinc283361_g1_i1	-0.62263	1.31119	0.000644924	UNIREF90_UPI00034FCA72	NA	NA
evgtrinc21497_g1_i1	-0.622278	-0.94782	0.0344263	UNIREF90_Q03383	Uncharacterized protein	Bombyx mori (Silk moth)
evgtrinc266346_g1_i3	-0.622198	2.87542	2.91878e-07	UNIREF90_B7SVL0	Beta-1,3-glucan recognition protein 3	Pieris rapae (Small white butterfly) (Artogeia rapae)
evgtrinc286841_g1_i1	-0.621965	-0.870605	0.038691	UNIREF90_G6DDS6	Uncharacterized protein	Danaus plexippus (Monarch butterfly)
evgtrinc287711_g1_i1	-0.621891	2.5198	2.75211e-05	UNIREF90_H9JSM8	Uncharacterized protein	Bombyx mori (Silk moth)
evgtrinc285065_g1_i1	-0.621263	0.531819	0.00487473	NA	NA	NA
evgtrinc288815_g4_i4	-0.621113	2.66932	0.00588681	NA	NA	NA
evgtrinc286379_g1_i1	-0.620635	2.78726	1.61964e-06	UNIREF90_H9JER8	Aminopeptidase N-14 (Uncharacterized protein)	Bombyx mori (Silk moth)
evgtrinc284035_g1_i1	-0.620586	1.51148	3.16433e-05	UNIREF90_UPI00034F5033	NA	NA
evgtrinc287155_g5_i1	-0.619999	-0.782237	0.0443607	UNIREF90_Q9XXW0	Reverse transcriptase (Fragment)	Bombyx mori (Silk moth)
evgtrinc281763_g1_i1	-0.619987	4.27048	9.97752e-10	UNIREF90_G6DEN6	Putative collagen and calcium binding EGF domains 1	Danaus plexippus (Monarch butterfly)
evgtrinc286300_g1_i1	-0.619511	2.03656	0.000251158	UNIREF90_UPI00034F8382	NA	NA
evgtrinc290287_g1_i1	-0.619482	3.00782	4.46674e-07	UNIREF90_G6CWP5	Uncharacterized protein	Danaus plexippus (Monarch butterfly)
evgtrinc287594_g1_i4	-0.619475	-0.645275	0.0154571	UNIREF90_UPI00034F776C	NA	NA
evgtrinc282697_g2_i1	-0.619388	4.0136	0.0244037	UNIREF90_A0A023EY30	Putative retrotransposon-like family member retr-1-like protein (Fragment)	Triatoma infestans (Assassin bug)
evgtrinc289228_g1_i2	-0.618066	2.64794	1.11553e-09	UNIREF90_UPI0004ABA3E5	NA	NA
evgtrinc288090_g1_i1	-0.617485	2.13646	0.00208539	UNIREF90_Q1AKH8	Reverse transcriptase family member	Glycine max (Soybean) (Glycine hispida)
evgtrinc280913_g3_i2	-0.616468	2.83546	5.02932e-06	UNIREF90_H9JTE2	Uncharacterized protein	Bombyx mori (Silk moth)
evgtrinc184613_g1_i1	-0.616288	-0.290442	0.0445509	NA	NA	NA
evgtrinc284767_g2_i4	-0.616076	2.86083	9.33981e-09	UNIREF90_A0A067RGZ6	Uncharacterized protein	Zootermopsis nevadensis (Dampwood termite)
evgtrinc279205_g1_i2	-0.616011	2.45	0.00672631	UNIREF90_E5RWY0	Polyhomeotic	Bombyx mori (Silk moth)
evgtrinc287670_g3_i2	-0.615907	7.41844	2.97203e-06	UNIREF90_S4PWH7	ATP-binding cassette transporter subfamily G member Bm3	Pararge aegeria (specked wood butterfly)
evgtrinc280098_g1_i1	-0.615603	8.34501	7.24964e-23	UNIREF90_H9J4D7	Proteasome subunit beta type (EC 3.4.25.1)	Helicoverpa armigera (Cotton bollworm) (Heliothis armigera)
evgtrinc217842_g3_i1	-0.615171	-0.769758	0.00827366	NA	NA	NA
evgtrinc278056_g1_i1	-0.615116	5.67604	3.28644e-08	UNIREF90_H9JXY6	Uncharacterized protein	Bombyx mori (Silk moth)
evgtrinc290363_g3_i1	-0.614679	5.77631	1.40722e-12	UNIREF90_G6D925	Putative hemicentin-1	Danaus plexippus (Monarch butterfly)
evgtrinc277223_g1_i1	-0.614397	3.23144	2.33399e-10	UNIREF90_G6D3Q1	Sugar transporter	Danaus plexippus (Monarch butterfly)
evgtrinc249998_g1_i2	-0.614388	-0.859407	0.0336097	NA	NA	NA
evgtrinc283957_g2_i1	-0.612589	6.55476	1.9359e-13	UNIREF90_G6DLD2	Uncharacterized protein	Danaus plexippus (Monarch butterfly)
evgtrinc186955_g1_i2	-0.612553	0.138652	0.00240978	NA	NA	NA
evgtrinc288428_g1_i1	-0.61253	6.09767	1.53902e-10	UNIREF90_G6DEZ4	Hydroxybutyrate dehydrogenase	Danaus plexippus (Monarch butterfly)
evgtrinc288159_g1_i3	-0.612248	1.77014	0.00517872	UNIREF90_H9IT85	Uncharacterized protein	Bombyx mori (Silk moth)
evgtrinc290495_g1_i1	-0.612048	2.34132	1.93041e-05	UNIREF90_D2A3B1	Putative uncharacterized protein GLEAN_07549	Tribolium castaneum (Red flour beetle)
evgtrinc289513_g1_i1	-0.611801	1.59411	0.0273482	UNIREF90_UPI000258EB44	NA	NA
evgtrinc283388_g1_i1	-0.610971	0.649063	0.000724801	UNIREF90_I4DKN6	Elongation of very long chain fatty acids protein (EC 2.3.1.199) (Very-long-chain 3-oxoacyl-CoA synthase)	Papilio xuthus (Asian swallowtail butterfly)
evgtrinc280778_g1_i1	-0.610906	2.46407	5.54542e-06	UNIREF90_G6D3T6	Aldehyde Dehydrogenase	Danaus plexippus (Monarch butterfly)
evgtrinc243855_g1_i1	-0.610841	-0.921234	0.00503508	NA	NA	NA
evgtrinc262980_g4_i3	-0.610802	1.43277	7.89857e-05	UNIREF90_V5G2A3	Putative RNA-directed DNA polymerase from transposon BS	Anoplophora glabripennis (Asian longhorn beetle) (Anoplophora nobilis)
evgtrinc285047_g1_i1	-0.610755	1.0416	0.000171129	UNIREF90_H9IXU1	Anion exchange protein	Bombyx mori (Silk moth)
evgtrinc277634_g1_i5	-0.610614	2.47018	0.000294593	UNIREF90_R4V1X6	Uncharacterized protein (Fragment)	Coptotermes formosanus (Formosan subterranean termite)
evgtrinc281542_g1_i1	-0.610195	6.62482	0.0113924	UNIREF90_G6CNZ9	Putative PHD finger protein	Danaus plexippus (Monarch butterfly)
evgtrinc282207_g2_i1	-0.610096	1.26781	0.00329779	UNIREF90_Q9BLI5	TRAS3 protein	Bombyx mori (Silk moth)
evgtrinc273147_g1_i1	-0.610049	4.09788	0.00617749	UNIREF90_V5GMW6	Putative RNA-directed DNA polymerase (Fragment)	Anoplophora glabripennis (Asian longhorn beetle) (Anoplophora nobilis)
evgtrinc286675_g3_i10	-0.609983	0.721212	0.0439525	UNIREF90_V5H8T0	Putative jockey ele1 orf2-h 1e-120-j 4 (Fragment)	Ixodes ricinus (Common tick)
evgtrinc285294_g2_i1	-0.60985	0.951728	2.45529e-05	UNIREF90_G6DEH5	Uncharacterized protein	Danaus plexippus (Monarch butterfly)
evgtrinc264641_g1_i1	-0.609492	0.392595	0.00319822	UNIREF90_H9JDU9	Uncharacterized protein	Bombyx mori (Silk moth)
evgtrinc266710_g1_i1	-0.609068	6.17954	1.39091e-10	UNIREF90_S4PX07	Tan protein	Pararge aegeria (specked wood butterfly)
evgtrinc285197_g4_i1	-0.608676	1.76159	4.7806e-05	NA	NA	NA
evgtrinc276512_g1_i3	-0.608559	1.22633	0.000593091	UNIREF90_H9JT36	Uncharacterized protein	Danaus plexippus (Monarch butterfly)
evgtrinc282722_g1_i4	-0.608207	1.89464	0.000853921	UNIREF90_G3E4N4	Putative uncharacterized protein	Pectinophora gossypiella (Cotton pink bollworm)
evgtrinc290495_g1_i4	-0.608111	2.55317	5.26386e-05	UNIREF90_D2A342	Putative uncharacterized protein GLEAN_06998	Tribolium castaneum (Red flour beetle)
evgtrinc236891_g1_i1	-0.607789	2.10312	0.00314755	NA	NA	NA
evgtrinc285047_g2_i1	-0.607557	1.13355	9.44641e-05	UNIREF90_G6DAI9	Anion exchange protein	Danaus plexippus (Monarch butterfly)
evgtrinc290125_g3_i2	-0.607461	0.691281	0.0462655	NA	NA	NA
evgtrinc255075_g1_i2	-0.607458	-0.917092	0.040982	UNIREF90_C0L9D8	Insect intestinal mucin 2	Mamestra configurata (bertha armyworm)
evgtrinc224362_g1_i1	-0.607457	3.38624	7.67829e-06	UNIREF90_A0A087URF7	Uncharacterized protein (Fragment)	Stegodyphus mimosarum
evgtrinc284812_g1_i3	-0.607438	2.07296	5.05798e-05	UNIREF90_G3E4N4	Putative uncharacterized protein	Pectinophora gossypiella (Cotton pink bollworm)
evgtrinc275836_g3_i6	-0.607191	2.17009	1.95764e-05	NA	NA	NA
evgtrinc241048_g1_i1	-0.606533	7.2193	2.99984e-08	UNIREF90_G6D7S4	Serine proteinase-like protein 1	Danaus plexippus (Monarch butterfly)
evgtrinc289602_g2_i3	-0.6058	0.503023	0.0197969	UNIREF90_UPI00034FDA36	NA	NA
evgtrinc265473_g1_i1	-0.605799	5.51667	0.000206227	UNIREF90_G6D0N6	Uncharacterized protein	Danaus plexippus (Monarch butterfly)
evgtrinc317948_g1_i1	-0.605038	-0.578183	0.0498285	UNIREF90_Q4N362	NA	NA
evgtrinc269465_g1_i2	-0.605017	-0.017676	0.00421705	UNIREF90_H9JSD6	Uncharacterized protein	Bombyx mori (Silk moth)
evgtrinc148085_g1_i1	-0.604941	3.29181	0.00043856	NA	NA	NA
evgtrinc279441_g2_i2	-0.604929	-1.36044	0.0292394	UNIREF90_G6D9B9	Uncharacterized protein	Danaus plexippus (Monarch butterfly)
evgtrinc287424_g3_i2	-0.604915	4.49	1.001e-14	UNIREF90_G6DQI4	Putative glycosylphosphatidylinositol-specific phospholipase C	Danaus plexippus (Monarch butterfly)
evgtrinc243803_g1_i1	-0.604762	5.16843	0.00625922	UNIREF90_D7F177	Endonuclease-reverse transcriptase	Bombyx mori (Silk moth)
evgtrinc279879_g1_i1	-0.604694	3.49495	0.000403669	UNIREF90_H9J0A4	Uncharacterized protein	Bombyx mori (Silk moth)
evgtrinc272635_g1_i2	-0.604652	-1.1646	0.0237946	NA	NA	NA
evgtrinc285198_g3_i4	-0.604526	1.41319	0.00120871	UNIREF90_UPI0004CD2D65	NA	NA
evgtrinc278617_g1_i1	-0.604313	5.25698	1.07525e-11	UNIREF90_G6CHV0	Uncharacterized protein	Danaus plexippus (Monarch butterfly)
evgtrinc283323_g1_i1	-0.603589	5.22016	2.81864e-16	UNIREF90_I4DJE3	Easter	Papilio xuthus (Asian swallowtail butterfly)
evgtrinc282005_g1_i2	-0.603083	4.35424	0.00407404	UNIREF90_D7F176	Endonuclease-reverse transcriptase	Bombyx mori (Silk moth)
evgtrinc251800_g2_i1	-0.602959	1.57439	1.3875e-06	NA	NA	NA
evgtrinc171230_g1_i1	-0.602242	6.45418	1.26561e-06	UNIREF90_G6D0Y5	Alpha amylase	Danaus plexippus (Monarch butterfly)
evgtrinc278562_g2_i1	-0.601688	5.70036	0.0282832	UNIREF90_UPI00034F4634	NA	NA
evgtrinc289850_g3_i1	-0.601386	3.38651	0.00344559	UNIREF90_UPI00034F4634	NA	NA
evgtrinc270227_g1_i3	-0.601134	0.966206	0.000165396	UNIREF90_UPI00034F3089	NA	NA
evgtrinc284252_g1_i1	-0.600699	-1.20635	0.0407533	UNIREF90_G6CPU5	TPAputative cuticle protein	Danaus plexippus (Monarch butterfly)
evgtrinc289286_g1_i2	-0.600633	4.19291	6.1928e-05	UNIREF90_J9KFL4	Uncharacterized protein	Acyrthosiphon pisum (Pea aphid)
evgtrinc286605_g1_i1	-0.600151	4.77888	3.116e-08	UNIREF90_G6DIV1	L-threonine dehydrogenase	Danaus plexippus (Monarch butterfly)
evgtrinc285602_g1_i2	-0.600056	7.0478	2.71362e-09	UNIREF90_A0A023EY04	Putative rna-directed dna polymerase from transposon bs (Fragment)	Triatoma infestans (Assassin bug)
evgtrinc284040_g1_i1	-0.59986	8.19576	3.84325e-20	UNIREF90_U4UXV9	Uncharacterized protein (Fragment)	Dendroctonus ponderosae (Mountain pine beetle)
evgtrinc262663_g1_i2	-0.599804	-0.737386	0.028438	NA	NA	NA
evgtrinc267033_g2_i5	-0.599387	8.04525	7.51428e-08	UNIREF90_G6CJJ3	Uncharacterized protein	Danaus plexippus (Monarch butterfly)
evgtrinc280396_g1_i2	-0.599168	1.86469	0.000338405	UNIREF90_G6D0G7	Uncharacterized protein	Danaus plexippus (Monarch butterfly)
evgtrinc211467_g1_i1	-0.598806	-0.530306	0.0479539	NA	NA	NA
evgtrinc269839_g1_i2	-0.598762	3.63663	6.77718e-06	UNIREF90_G6D540	Uncharacterized protein	Danaus plexippus (Monarch butterfly)
evgtrinc284561_g8_i1	-0.598254	2.37899	0.000237892	UNIREF90_G6D023	Uncharacterized protein	Danaus plexippus (Monarch butterfly)
evgtrinc289789_g1_i2	-0.597981	4.93901	0.048689	UNIREF90_G6CHW6	Uncharacterized protein	Danaus plexippus (Monarch butterfly)
evgtrinc279773_g3_i1	-0.597966	7.76512	4.42364e-10	UNIREF90_T1PKV2	Reverse transcriptase (RNA-dependent DNA polymerase)	Musca domestica (House fly)
evgtrinc273555_g1_i1	-0.597714	8.0716	1.78084e-12	UNIREF90_Q1HQB7	Proteasome subunit alpha type (EC 3.4.25.1)	Aedes albopictus (Asian tiger mosquito) (Stegomyia albopicta)
evgtrinc285703_g1_i1	-0.596865	-0.791997	0.028438	UNIREF90_G6DCB6	Uncharacterized protein	Danaus plexippus (Monarch butterfly)
evgtrinc428272_g1_i1	-0.596725	3.72417	1.6092e-09	UNIREF90_H9JPE3	Uncharacterized protein	Bombyx mori (Silk moth)
evgtrinc289654_g1_i4	-0.59659	4.38294	1.45096e-10	UNIREF90_G6DT85	Uncharacterized protein	Danaus plexippus (Monarch butterfly)
evgtrinc278098_g2_i1	-0.596202	-0.557363	0.0246942	UNIREF90_UPI00034FE813	NA	NA
evgtrinc290555_g2_i2	-0.595869	3.03029	1.99878e-06	UNIREF90_G6D2W3	Ca	Danaus plexippus (Monarch butterfly)
evgtrinc276734_g3_i1	-0.595557	0.213879	0.0495495	UNIREF90_UPI00034F2EA7	NA	NA
evgtrinc265181_g1_i4	-0.595441	4.53156	0.00499142	UNIREF90_I4DK25	Uncharacterized protein	Papilio xuthus (Asian swallowtail butterfly)
evgtrinc284924_g1_i1	-0.595411	1.1191	0.00570332	UNIREF90_G6DIV0	Tartan/capricious-like protein	Danaus plexippus (Monarch butterfly)
evgtrinc289351_g5_i3	-0.595369	4.32454	3.48725e-08	UNIREF90_U5ENG8	Putative reverse transcriptase (Fragment)	Corethrella appendiculata
evgtrinc286691_g1_i1	-0.595148	4.99126	3.15286e-11	UNIREF90_G6CM08	Putative serine/threonine-protein kinase	Danaus plexippus (Monarch butterfly)
evgtrinc287183_g1_i1	-0.595081	1.06586	0.00452315	UNIREF90_G6DL77	p260	Danaus plexippus (Monarch butterfly)
evgtrinc290590_g3_i2	-0.594859	5.9873	3.27963e-07	NA	NA	NA
evgtrinc280738_g1_i6	-0.594832	1.46705	0.000580772	UNIREF90_A0S6W9	G protein-coupled receptor	Spodoptera frugiperda (Fall armyworm)
evgtrinc281681_g2_i1	-0.594648	1.50528	0.000156109	NA	NA	NA
evgtrinc288818_g1_i1	-0.594406	1.86975	1.00557e-05	UNIREF90_G6DKH3	Uncharacterized protein	Danaus plexippus (Monarch butterfly)
evgtrinc289070_g1_i1	-0.59432	1.78695	1.5287e-05	UNIREF90_V5GTW8	Putative RNA-directed DNA polymerase from transposon BS (Fragment)	Anoplophora glabripennis (Asian longhorn beetle) (Anoplophora nobilis)
evgtrinc272159_g1_i6	-0.594291	4.77086	0.00510232	UNIREF90_G6CSA5	Uncharacterized protein	Danaus plexippus (Monarch butterfly)
evgtrinc284176_g3_i1	-0.593615	3.92001	3.57569e-06	UNIREF90_G6CQA9	Uncharacterized protein	Danaus plexippus (Monarch butterfly)
evgtrinc287610_g4_i7	-0.593582	2.63879	0.000209444	UNIREF90_L7X0M9	Transcription initiation factor TFIID subunit 2-like protein	Heliconius erato (crimson-patched longwing)
evgtrinc285879_g1_i1	-0.592944	3.89856	1.43302e-10	UNIREF90_G6DR24	Sodium/solute symporter	Danaus plexippus (Monarch butterfly)
evgtrinc288901_g2_i4	-0.592936	1.52941	0.00045784	UNIREF90_UPI00034FD105	NA	NA
evgtrinc286830_g1_i1	-0.592922	2.57739	8.22319e-06	UNIREF90_G6CTB7	Putative tumor suppressor protein	Danaus plexippus (Monarch butterfly)
evgtrinc284056_g2_i2	-0.592715	0.891626	0.00251093	NA	NA	NA
evgtrinc272539_g2_i1	-0.592514	2.60819	8.70913e-06	UNIREF90_H9JFK2	Uncharacterized protein	Bombyx mori (Silk moth)
evgtrinc284790_g1_i1	-0.592092	-0.618763	0.0171414	UNIREF90_G6CIN9	Cuticular protein RR-1 motif 13	Danaus plexippus (Monarch butterfly)
evgtrinc280720_g1_i4	-0.591319	-0.463619	0.0443841	UNIREF90_H9JUP5	Uncharacterized protein	Bombyx mori (Silk moth)
evgtrinc288753_g1_i3	-0.591052	7.94986	3.6165e-16	UNIREF90_G6D3P0	Uncharacterized protein	Danaus plexippus (Monarch butterfly)
evgtrinc287347_g1_i3	-0.590902	3.66175	3.79789e-08	UNIREF90_UPI00034F5535	NA	NA
evgtrinc289275_g2_i1	-0.590863	9.05466	2.83368e-06	UNIREF90_S4P9Q7	Nimrod B	Pararge aegeria (specked wood butterfly)
evgtrinc247706_g1_i1	-0.590545	6.39709	0.000326202	UNIREF90_S4NXQ5	Kruppel-like protein	Pararge aegeria (specked wood butterfly)
evgtrinc248029_g1_i1	-0.590535	1.23548	0.0119562	UNIREF90_UPI00034F4D17	NA	NA
evgtrinc282302_g1_i4	-0.590369	0.944751	0.000128593	UNIREF90_UPI00034F5660	NA	NA
evgtrinc281652_g1_i4	-0.590365	-0.602294	0.0406632	UNIREF90_G6CSZ9	Uncharacterized protein	Danaus plexippus (Monarch butterfly)
evgtrinc212898_g1_i2	-0.590345	-0.757135	0.0150732	UNIREF90_G6CU39	Uncharacterized protein	Danaus plexippus (Monarch butterfly)
evgtrinc289006_g1_i1	-0.589476	3.91618	1.57507e-08	UNIREF90_H9JJJ4	Uncharacterized protein	Bombyx mori (Silk moth)
evgtrinc273998_g1_i1	-0.589246	-0.466917	0.0184965	UNIREF90_UPI0003DE86C2	NA	NA
evgtrinc268912_g1_i2	-0.588597	1.49695	2.17178e-05	NA	NA	NA
evgtrinc283691_g1_i2	-0.588344	4.54556	0.00543195	UNIREF90_U5ENG8	Putative reverse transcriptase (Fragment)	Corethrella appendiculata
evgtrinc286988_g1_i2	-0.587277	8.85437	1.00946e-21	UNIREF90_H9J723	Uncharacterized protein	Bombyx mori (Silk moth)
evgtrinc287452_g1_i1	-0.587116	3.19349	0.0118938	UNIREF90_X1XQX4	Uncharacterized protein	Acyrthosiphon pisum (Pea aphid)
evgtrinc287285_g1_i3	-0.586847	3.54884	6.09166e-07	UNIREF90_G6D7Z4	Putative carbonic anhydrase	Danaus plexippus (Monarch butterfly)
evgtrinc285436_g2_i3	-0.586579	2.46698	1.26526e-05	UNIREF90_I4DK41	Takeout/JHBP like protein	Papilio xuthus (Asian swallowtail butterfly)
evgtrinc283898_g1_i1	-0.586447	5.33421	0.000119441	UNIREF90_I4DMS7	Takeout/JHBP like protein	Papilio polytes (Common mormon) (Swallowtail butterfly)
evgtrinc283618_g1_i6	-0.586081	5.17059	4.5575e-05	UNIREF90_H2L305	Uncharacterized protein (Fragment)	Oryzias latipes (Japanese rice fish) (Japanese killifish)
evgtrinc289434_g2_i1	-0.586022	5.17853	6.14258e-12	UNIREF90_G6CI60	Putative phosphatidylinositol transfer protein	Danaus plexippus (Monarch butterfly)
evgtrinc276577_g1_i1	-0.585903	-0.471642	0.0116188	NA	NA	NA
evgtrinc290193_g1_i1	-0.585488	3.54943	0.00512829	UNIREF90_G6D4W4	Uncharacterized protein	Danaus plexippus (Monarch butterfly)
evgtrinc274317_g3_i5	-0.585407	4.07865	0.0151141	UNIREF90_O96544	Reverse transcriptase (Fragment)	Lymantria dispar (Gypsy moth) (Porthetria dispar)
evgtrinc264713_g2_i1	-0.585402	6.45879	1.47646e-07	UNIREF90_G6DA40	Uncharacterized protein	Danaus plexippus (Monarch butterfly)
evgtrinc289073_g1_i1	-0.585393	6.06454	9.22713e-13	UNIREF90_H9J6J3	Uncharacterized protein	Bombyx mori (Silk moth)
evgtrinc228218_g1_i2	-0.584513	4.02481	8.88163e-05	UNIREF90_S4PFG5	Uncharacterized protein (Fragment)	Pararge aegeria (specked wood butterfly)
evgtrinc288107_g2_i3	-0.58451	6.24181	1.30812e-23	UNIREF90_G6D5V2	Glucosidase	Danaus plexippus (Monarch butterfly)
evgtrinc265369_g1_i1	-0.584347	9.67592	6.83592e-09	UNIREF90_A9NX88	Putative uncharacterized protein	Picea sitchensis (Sitka spruce) (Pinus sitchensis)
evgtrinc288306_g3_i1	-0.583949	2.9114	0.0064914	UNIREF90_A0A023EYX7	Putative rna-directed dna polymerase from transposon bs (Fragment)	Triatoma infestans (Assassin bug)
evgtrinc286310_g1_i7	-0.583819	2.9472	1.43017e-07	UNIREF90_G6DDX7	Uncharacterized protein	Danaus plexippus (Monarch butterfly)
evgtrinc229880_g1_i1	-0.583679	1.79938	1.09599e-05	UNIREF90_G6DHB4	Uncharacterized protein	Danaus plexippus (Monarch butterfly)
evgtrinc240074_g1_i1	-0.583064	1.30047	0.000133871	NA	NA	NA
evgtrinc261740_g1_i1	-0.582271	-0.0231644	0.00660558	UNIREF90_I4DK13	Uncharacterized protein	Papilio xuthus (Asian swallowtail butterfly)
evgtrinc287026_g1_i1	-0.581918	2.02517	0.00954067	UNIREF90_D7GXN9	Putative uncharacterized protein	Tribolium castaneum (Red flour beetle)
evgtrinc284561_g7_i1	-0.581831	2.3626	0.000157183	UNIREF90_G6D023	Uncharacterized protein	Danaus plexippus (Monarch butterfly)
evgtrinc288747_g1_i2	-0.581119	-0.485102	0.00620675	UNIREF90_S4P3H9	Endonuclease-reverse transcriptase (Fragment)	Pararge aegeria (specked wood butterfly)
evgtrinc277902_g2_i5	-0.580887	0.810509	0.0040137	UNIREF90_G6D144	Putative tumor suppressor protein	Danaus plexippus (Monarch butterfly)
evgtrinc285334_g1_i2	-0.580321	7.14366	0.000713712	UNIREF90_G6DE57	Glycerophosphoryl diester phosphodiesterase	Danaus plexippus (Monarch butterfly)
evgtrinc272324_g1_i1	-0.579861	2.83992	6.88135e-05	UNIREF90_H9JXR3	Uncharacterized protein	Bombyx mori (Silk moth)
evgtrinc290283_g5_i1	-0.579855	0.559404	0.00102	UNIREF90_Q8MY38	Gag-like protein	Papilio xuthus (Asian swallowtail butterfly)
evgtrinc280767_g1_i1	-0.579508	5.75986	0.000639765	NA	NA	NA
evgtrinc260960_g1_i1	-0.578984	8.22539	1.0602e-22	UNIREF90_Q9XZC3	NA	NA
evgtrinc285063_g4_i1	-0.578824	3.12943	0.000271181	NA	NA	NA
evgtrinc264626_g1_i1	-0.578774	5.02808	0.00158422	UNIREF90_D7F179	Endonuclease-reverse transcriptase	Bombyx mori (Silk moth)
evgtrinc268746_g1_i1	-0.578573	7.779	1.09301e-20	UNIREF90_Q1HPQ9	Proteasome subunit beta type (EC 3.4.25.1)	Helicoverpa armigera (Cotton bollworm) (Heliothis armigera)
evgtrinc171619_g1_i3	-0.578511	-0.980835	0.0425209	NA	NA	NA
evgtrinc286284_g1_i1	-0.578443	5.11384	1.3118e-05	UNIREF90_G6D054	Aldehyde oxidase 2	Danaus plexippus (Monarch butterfly)
evgtrinc277625_g1_i2	-0.577841	-1.20855	0.0122622	NA	NA	NA
evgtrinc287114_g1_i1	-0.57779	3.30604	1.10018e-05	UNIREF90_UPI00034F7890	NA	NA
evgtrinc277420_g1_i1	-0.577774	-0.532462	0.0287806	UNIREF90_G6DHB7	Polyprotein	Danaus plexippus (Monarch butterfly)
evgtrinc282751_g2_i1	-0.577475	3.17852	2.17962e-05	UNIREF90_UPI00034FA194	NA	NA
evgtrinc273877_g1_i1	-0.57661	5.16481	1.74135e-06	UNIREF90_J9LYS0	Uncharacterized protein	Acyrthosiphon pisum (Pea aphid)
evgtrinc289112_g1_i2	-0.576224	0.50271	0.00278119	UNIREF90_G6CUE3	Uncharacterized protein	Danaus plexippus (Monarch butterfly)
evgtrinc282667_g1_i2	-0.576047	5.89009	0.000989347	UNIREF90_A0A023ESN3	Putative i ele1 orf1-h 1e-20-j4 (Fragment)	Aedes albopictus (Asian tiger mosquito) (Stegomyia albopicta)
evgtrinc280439_g2_i1	-0.575726	5.65653	0.00843713	UNIREF90_D7F179	Endonuclease-reverse transcriptase	Bombyx mori (Silk moth)
evgtrinc286205_g2_i4	-0.575625	5.35287	2.50738e-06	UNIREF90_W8B6W6	Putative RNA-directed DNA polymerase from transposon BS (Fragment)	Ceratitis capitata (Mediterranean fruit fly) (Tephritis capitata)
evgtrinc271960_g1_i2	-0.575472	0.459662	0.000635077	UNIREF90_G6D3I6	Uncharacterized protein	Danaus plexippus (Monarch butterfly)
evgtrinc290318_g2_i1	-0.575314	1.25228	0.00347646	NA	NA	NA
evgtrinc240188_g1_i1	-0.575302	4.70015	0.000105922	UNIREF90_H9JDC4	Uncharacterized protein	Bombyx mori (Silk moth)
evgtrinc290445_g3_i1	-0.575144	4.92368	3.63288e-06	UNIREF90_G6D0N8	Putative paramyosin	Danaus plexippus (Monarch butterfly)
evgtrinc5168_g1_i1	-0.57504	6.9118	2.04377e-10	UNIREF90_S4P4L7	Putative NADH dehydrogenase	Pararge aegeria (specked wood butterfly)
evgtrinc284924_g2_i1	-0.574759	-0.052788	0.00839206	UNIREF90_D6WM91	Tartan/capricious-like protein	Tribolium castaneum (Red flour beetle)
evgtrinc142218_g1_i1	-0.574286	-0.373465	0.0443535	UNIREF90_W5QH27	Uncharacterized protein (Fragment)	Ovis aries (Sheep)
evgtrinc279645_g1_i5	-0.574254	3.25273	4.27999e-06	UNIREF90_UPI0002B47F7B	NA	NA
evgtrinc287814_g9_i1	-0.574161	4.15834	5.53066e-05	UNIREF90_G6CWP9	Uncharacterized protein	Danaus plexippus (Monarch butterfly)
evgtrinc285255_g2_i1	-0.573876	0.830333	0.0024683	UNIREF90_G6CQS7	Uncharacterized protein	Danaus plexippus (Monarch butterfly)
evgtrinc290119_g5_i1	-0.573504	0.31388	0.0106283	NA	NA	NA
evgtrinc287231_g1_i1	-0.572589	2.22107	0.00262328	UNIREF90_G6CJV9	Uncharacterized protein	Danaus plexippus (Monarch butterfly)
evgtrinc278122_g1_i1	-0.572449	3.67765	4.60922e-07	UNIREF90_G6D5K8	Uncharacterized protein	Danaus plexippus (Monarch butterfly)
evgtrinc274217_g1_i1	-0.572065	2.13157	2.16871e-05	UNIREF90_G6CYZ5	Putative glutamate receptor interacting protein 1	Danaus plexippus (Monarch butterfly)
evgtrinc272817_g1_i1	-0.57121	0.28432	0.0226354	UNIREF90_I1VZ16	Allatostatin neuropeptide	Mythimna separata (Oriental armyworm) (Pseudaletia separata)
evgtrinc248964_g1_i1	-0.571192	0.713252	0.00118603	UNIREF90_F2Z7K4	Bmptp-Z and Bmap-A fusion protein alpha	Bombyx mori (Silk moth)
evgtrinc277483_g1_i1	-0.57042	8.47676	6.81077e-17	UNIREF90_Q2F6B7	Cystathionine gamma-lyase	Bombyx mori (Silk moth)
evgtrinc251079_g1_i1	-0.570377	6.42466	3.67966e-07	UNIREF90_G6DIH8	Clustered mitochondria protein homolog	Danaus plexippus (Monarch butterfly)
evgtrinc281804_g3_i2	-0.570369	4.23606	3.86086e-06	NA	NA	NA
evgtrinc267468_g1_i2	-0.570312	-0.24922	0.0367626	UNIREF90_S4PTI4	Reverse transcriptase	Pararge aegeria (specked wood butterfly)
evgtrinc286694_g1_i2	-0.570203	-0.645047	0.0430847	UNIREF90_G6DD26	Uncharacterized protein	Danaus plexippus (Monarch butterfly)
evgtrinc278601_g3_i1	-0.569677	10.3166	4.45746e-13	NA	NA	NA
evgtrinc287624_g2_i3	-0.569623	-0.270485	0.00292911	UNIREF90_H9J044	Tetratricopeptide repeat protein 30	Danaus plexippus (Monarch butterfly)
evgtrinc283255_g1_i1	-0.569601	3.47666	5.28522e-08	UNIREF90_S4P9P2	Autophagy-specific gene 4 protein	Pararge aegeria (specked wood butterfly)
evgtrinc285551_g4_i1	-0.569175	8.65692	1.46398e-10	UNIREF90_UPI00034F9A87	NA	NA
evgtrinc287969_g1_i3	-0.56887	1.43281	0.000684835	UNIREF90_E5LAN2	Phosphotriesterase-like protein (Uncharacterized protein)	Bombyx mori (Silk moth)
evgtrinc277801_g8_i1	-0.568568	7.65646	2.19664e-19	UNIREF90_I4DL81	Proteasome subunit alpha type (EC 3.4.25.1)	Papilio xuthus (Asian swallowtail butterfly)
evgtrinc283725_g1_i3	-0.568406	5.02968	1.62592e-08	UNIREF90_S4PTB2	Dephospho-CoA kinase domain-containing protein	Pararge aegeria (specked wood butterfly)
evgtrinc259318_g1_i1	-0.5682	-0.91913	0.00909167	NA	NA	NA
evgtrinc288252_g1_i1	-0.567646	4.76927	1.56923e-08	UNIREF90_G6DNA2	Uncharacterized protein	Danaus plexippus (Monarch butterfly)
evgtrinc284149_g1_i3	-0.567472	10.1337	3.25082e-10	UNIREF90_S4PYH1	Longitudinals lacking (Fragment)	Papilio xuthus (Asian swallowtail butterfly)
evgtrinc285727_g2_i1	-0.567061	-1.16669	0.0438925	UNIREF90_G6CS15	Uncharacterized protein	Danaus plexippus (Monarch butterfly)
evgtrinc275437_g2_i1	-0.566874	4.92403	7.45802e-09	UNIREF90_S4PBS4	Tryptase	Pararge aegeria (specked wood butterfly)
evgtrinc270429_g3_i3	-0.566607	5.24997	5.26712e-13	UNIREF90_G6DAY2	Uncharacterized protein	Danaus plexippus (Monarch butterfly)
evgtrinc289390_g1_i5	-0.566427	1.6803	1.06629e-05	UNIREF90_G6CWQ3	Uncharacterized protein	Danaus plexippus (Monarch butterfly)
evgtrinc290593_g1_i2	-0.56616	4.91262	1.13726e-06	NA	NA	NA
evgtrinc289102_g1_i1	-0.565635	1.3325	0.0139297	UNIREF90_J9LWV0	Uncharacterized protein	Acyrthosiphon pisum (Pea aphid)
evgtrinc290361_g1_i2	-0.565524	5.16826	2.49931e-10	UNIREF90_G6DI82	Uncharacterized protein	Danaus plexippus (Monarch butterfly)
evgtrinc283118_g1_i1	-0.565291	2.57843	0.00142991	UNIREF90_H9IVB0	Uncharacterized protein	Bombyx mori (Silk moth)
evgtrinc289402_g1_i2	-0.564908	-0.597567	0.00934877	UNIREF90_G6DLB8	Uncharacterized protein	Danaus plexippus (Monarch butterfly)
evgtrinc279488_g1_i1	-0.564621	-0.258681	0.0221938	UNIREF90_UPI000359C23D	NA	NA
evgtrinc286648_g1_i4	-0.564197	1.86626	0.00189469	UNIREF90_S4NKS0	Seroin (Fragment)	Pararge aegeria (specked wood butterfly)
evgtrinc268460_g1_i2	-0.564037	0.928493	0.0014324	UNIREF90_G6DM32	Putative endonuclease and reverse transcriptase-like protein	Danaus plexippus (Monarch butterfly)
evgtrinc279888_g2_i10	-0.563759	3.33137	0.000189472	UNIREF90_A0A069DXF5	Putative crack-3 bf (Fragment)	Panstrongylus megistus
evgtrinc212578_g1_i1	-0.563433	3.74308	3.00743e-05	NA	NA	NA
evgtrinc275313_g2_i2	-0.563097	-0.705014	0.04122	UNIREF90_H9JHG4	Uncharacterized protein	Bombyx mori (Silk moth)
evgtrinc284348_g1_i1	-0.562827	3.73908	0.0371396	UNIREF90_G6D6E1	Putative fruitless	Danaus plexippus (Monarch butterfly)
evgtrinc149979_g1_i1	-0.562742	0.0330681	0.00320067	NA	NA	NA
evgtrinc280261_g1_i3	-0.562434	2.62011	0.00878355	UNIREF90_G3E4N4	Putative uncharacterized protein	Pectinophora gossypiella (Cotton pink bollworm)
evgtrinc288689_g1_i1	-0.562266	2.19429	0.000680979	NA	NA	NA
evgtrinc279389_g1_i1	-0.561752	4.0484	1.55778e-08	UNIREF90_H9JND1	Uncharacterized protein	Bombyx mori (Silk moth)
evgtrinc288162_g1_i1	-0.56149	3.07404	0.0313648	UNIREF90_G6CM62	Uncharacterized protein	Danaus plexippus (Monarch butterfly)
evgtrinc287304_g1_i1	-0.5613	3.91107	0.000258126	UNIREF90_G6CRQ7	Uncharacterized protein	Danaus plexippus (Monarch butterfly)
evgtrinc283819_g1_i1	-0.561191	8.24302	1.80632e-09	UNIREF90_G6CQG6	Uncharacterized protein	Danaus plexippus (Monarch butterfly)
evgtrinc287827_g2_i1	-0.560929	0.61217	0.00779089	UNIREF90_UPI00034FC8DA	NA	NA
evgtrinc285734_g1_i1	-0.56089	4.79818	0.0162154	UNIREF90_G6CSR8	Uncharacterized protein	Danaus plexippus (Monarch butterfly)
evgtrinc273841_g1_i1	-0.560719	5.73183	0.0021559	UNIREF90_G6CI32	Uncharacterized protein	Danaus plexippus (Monarch butterfly)
evgtrinc288387_g2_i2	-0.560432	1.15481	0.0222558	UNIREF90_L7MA61	Putative tick transposon (Fragment)	Rhipicephalus pulchellus
evgtrinc289504_g2_i1	-0.560289	3.98184	1.28328e-06	UNIREF90_G6CK94	Uncharacterized protein	Danaus plexippus (Monarch butterfly)
evgtrinc282065_g1_i1	-0.559932	5.57443	7.27256e-08	UNIREF90_G6CLA0	Uncharacterized protein	Danaus plexippus (Monarch butterfly)
evgtrinc278864_g2_i1	-0.559849	7.60493	1.50204e-18	UNIREF90_H9J1E8	Proteasome subunit beta type (EC 3.4.25.1)	Danaus plexippus (Monarch butterfly)
evgtrinc278601_g3_i2	-0.559843	10.1435	1.03565e-11	NA	NA	NA
evgtrinc287884_g8_i2	-0.559384	4.56669	0.0436961	NA	NA	NA
evgtrinc283782_g1_i1	-0.559262	2.13804	0.00951795	NA	NA	NA
evgtrinc290027_g2_i2	-0.559252	3.45113	1.93427e-06	UNIREF90_G6CIM6	Putative ATP/GTP binding protein 1	Danaus plexippus (Monarch butterfly)
evgtrinc289282_g2_i4	-0.559163	3.39371	3.47564e-06	UNIREF90_J9LYS0	Uncharacterized protein	Acyrthosiphon pisum (Pea aphid)
evgtrinc281815_g1_i5	-0.558946	4.8636	1.00788e-07	UNIREF90_R4G9R0	Uncharacterized protein	Anolis carolinensis (Green anole) (American chameleon)
evgtrinc284683_g1_i1	-0.558814	0.344995	0.000402544	UNIREF90_H9J4F2	Uncharacterized protein	Bombyx mori (Silk moth)
evgtrinc289401_g2_i1	-0.558812	1.97207	0.00041236	UNIREF90_U5EG91	Putative lian-aa1 retrotransposon protein (Fragment)	Corethrella appendiculata
evgtrinc85327_g1_i1	-0.558704	0.817492	0.00179795	UNIREF90_UPI00034FE0ED	NA	NA
evgtrinc231337_g1_i1	-0.558044	2.71555	2.7945e-05	NA	NA	NA
evgtrinc271978_g1_i1	-0.557918	0.887577	0.00428317	UNIREF90_H9JR58	Uncharacterized protein	Bombyx mori (Silk moth)
evgtrinc289269_g1_i2	-0.557745	0.766262	0.00154989	UNIREF90_G6D643	Uncharacterized protein	Danaus plexippus (Monarch butterfly)
evgtrinc282723_g1_i1	-0.557556	2.14659	7.29988e-06	UNIREF90_H9JTZ0	Uncharacterized protein	Danaus plexippus (Monarch butterfly)
evgtrinc290487_g6_i1	-0.557534	7.51323	3.2392e-07	UNIREF90_Q2WGL3	Possible antimicrobial peptide	Bombyx mori (Silk moth)
evgtrinc289779_g1_i1	-0.55721	1.39888	0.000665144	UNIREF90_G6DDV3	GTP binding protein	Danaus plexippus (Monarch butterfly)
evgtrinc289598_g2_i1	-0.556886	3.08962	2.53892e-05	UNIREF90_S4P5K6	Endonuclease-reverse transcriptase	Pararge aegeria (specked wood butterfly)
evgtrinc290045_g4_i1	-0.556781	6.64252	1.70824e-05	UNIREF90_G6CUP7	Uncharacterized protein	Danaus plexippus (Monarch butterfly)
evgtrinc275754_g1_i1	-0.556194	1.20989	0.000631549	NA	NA	NA
evgtrinc267878_g1_i1	-0.55611	5.17604	3.34111e-05	UNIREF90_I4DMG6	Serine protease inhibitor 77Ba	Papilio polytes (Common mormon) (Swallowtail butterfly)
evgtrinc290282_g2_i6	-0.555387	1.02633	0.0165895	UNIREF90_G6CK88	Uncharacterized protein	Danaus plexippus (Monarch butterfly)
evgtrinc284110_g1_i1	-0.555279	6.44095	1.3491e-05	UNIREF90_UPI00034F6511	NA	NA
evgtrinc276159_g1_i1	-0.555118	-0.840324	0.0392595	NA	NA	NA
evgtrinc279327_g1_i1	-0.554838	8.3666	3.027e-08	UNIREF90_S4PK70	Serine protease	Pararge aegeria (specked wood butterfly)
evgtrinc193434_g1_i1	-0.554628	-0.706163	0.0209816	NA	NA	NA
evgtrinc286147_g2_i2	-0.554365	1.75963	0.0242487	NA	NA	NA
evgtrinc319221_g1_i1	-0.55427	0.468801	0.0045603	NA	NA	NA
evgtrinc289845_g1_i1	-0.554084	1.20889	0.00178772	UNIREF90_G6CJ14	Uncharacterized protein	Danaus plexippus (Monarch butterfly)
evgtrinc289995_g2_i2	-0.554036	0.680153	0.0369786	UNIREF90_UPI0004AAA77C	NA	NA
evgtrinc290319_g1_i3	-0.553909	5.21988	4.92968e-06	UNIREF90_X1WQE4	Uncharacterized protein	Acyrthosiphon pisum (Pea aphid)
evgtrinc285848_g1_i7	-0.553471	3.0316	1.2876e-06	UNIREF90_G6D9D7	Putative phosphatidylinositol-4-phosphate 5-kinase, type II, beta isoform 1	Danaus plexippus (Monarch butterfly)
evgtrinc287361_g2_i1	-0.553462	5.35912	2.14976e-09	UNIREF90_G6CIA4	Uncharacterized protein	Danaus plexippus (Monarch butterfly)
evgtrinc288845_g6_i4	-0.55346	5.52201	8.17532e-12	UNIREF90_J9LYS0	Uncharacterized protein	Acyrthosiphon pisum (Pea aphid)
evgtrinc231020_g1_i1	-0.553443	7.75469	2.96563e-07	UNIREF90_G6DPI1	Uncharacterized protein	Danaus plexippus (Monarch butterfly)
[truncated: 4,884 more rows]

## Sheet: thorax_data
gene	season_bias_(log2FC)	expression_(log2CPM)	p_value_(fdr_adjusted)	UniRef90_ID	UniRef90_Protein_name	UniRef90_organism
evgtrinc274050_g1_i1	-4.8131	4.44804	2.10007e-130	UNIREF90_G6CKE1	Urbain	Danaus plexippus (Monarch butterfly)
evgtrinc114672_g1_i1	-4.24456	6.07809	3.71882e-155	UNIREF90_B2DBG7	Cuticular protein CPR3	Papilio xuthus (Asian swallowtail butterfly)
evgtrinc262221_g2_i1	-4.20449	5.80035	5.09173e-69	UNIREF90_G6DJ38	Cuticular protein hypothetical 12	Danaus plexippus (Monarch butterfly)
evgtrinc286589_g3_i1	-4.18975	-0.333983	1.43043e-42	UNIREF90_E9JEH0	Caspase-X (Uncharacterized protein)	Bombyx mori (Silk moth)
evgtrinc171114_g1_i1	-4.17743	5.96397	1.62616e-52	UNIREF90_UPI00044338DF	NA	NA
evgtrinc286348_g2_i1	-3.88564	-0.633423	1.88835e-18	UNIREF90_G6CZJ8	Sensory protein 2	Danaus plexippus (Monarch butterfly)
evgtrinc248830_g1_i2	-3.79807	0.368627	1.21748e-28	UNIREF90_G6DCW8	Cuticular protein CPG14	Danaus plexippus (Monarch butterfly)
evgtrinc280704_g1_i3	-3.7246	-1.41431	1.08379e-13	UNIREF90_G6CMT1	Uncharacterized protein	Danaus plexippus (Monarch butterfly)
evgtrinc288275_g1_i1	-3.5924	0.401165	1.20904e-29	UNIREF90_G6D1L2	Immune-related Hdd1	Danaus plexippus (Monarch butterfly)
evgtrinc258735_g1_i1	-3.36066	5.13506	1.42863e-53	UNIREF90_G6DFL6	Twelve cysteine protein 1	Danaus plexippus (Monarch butterfly)
evgtrinc90420_g1_i1	-3.32741	-0.658838	9.22002e-18	UNIREF90_G6DB23	Cuticular protein CPT2	Danaus plexippus (Monarch butterfly)
evgtrinc289408_g1_i3	-3.09435	-0.805416	3.61956e-24	UNIREF90_G6D371	Uncharacterized protein	Danaus plexippus (Monarch butterfly)
evgtrinc282929_g1_i1	-2.96851	2.48532	1.14913e-61	UNIREF90_G6CPX5	Endchitinase	Danaus plexippus (Monarch butterfly)
evgtrinc267662_g1_i1	-2.96428	-0.762817	1.65557e-08	UNIREF90_G6DAR5	Cuticular protein RR-2 motif 82	Danaus plexippus (Monarch butterfly)
evgtrinc274622_g1_i1	-2.93915	2.80515	6.40269e-58	UNIREF90_D0VEM3	Putative cuticle protein CPR150	Bombyx mori (Silk moth)
evgtrinc288819_g1_i1	-2.89966	6.864	5.00483e-80	UNIREF90_G6CPP0	Beta-galactosidase (EC 3.2.1.23)	Danaus plexippus (Monarch butterfly)
evgtrinc277350_g1_i1	-2.84897	-0.439852	8.24955e-32	UNIREF90_G6DDR2	Uncharacterized protein	Danaus plexippus (Monarch butterfly)
evgtrinc261408_g1_i1	-2.81997	5.27226	8.35351e-38	UNIREF90_M4XYS2	Chemosensory protein 2	Cnaphalocrocis medinalis (rice leaffolder)
evgtrinc272618_g3_i1	-2.79818	-0.222564	2.01113e-13	UNIREF90_D5L0M4	Cytochrome P450 6B46	Manduca sexta (Tobacco hawkmoth) (Tobacco hornworm)
evgtrinc289843_g4_i1	-2.55987	2.47334	3.09961e-57	UNIREF90_G6CVY0	Uncharacterized protein	Danaus plexippus (Monarch butterfly)
evgtrinc286181_g1_i1	-2.55311	-1.42533	4.56092e-14	UNIREF90_G6CLL3	Uncharacterized protein	Danaus plexippus (Monarch butterfly)
evgtrinc238547_g1_i1	-2.51152	3.0815	1.45661e-15	UNIREF90_G6DG43	Cuticular protein RR-1 motif 26	Danaus plexippus (Monarch butterfly)
evgtrinc242884_g1_i1	-2.51056	-0.337649	5.65708e-30	UNIREF90_D6X1G9	Putative uncharacterized protein	Tribolium castaneum (Red flour beetle)
evgtrinc289922_g1_i1	-2.48663	0.962667	3.78445e-54	UNIREF90_G6CPS0	Putative alcohol dehydrogenase	Danaus plexippus (Monarch butterfly)
evgtrinc290042_g2_i1	-2.46454	1.07963	4.53803e-31	UNIREF90_G6DL97	Chitinase-related protein 1	Danaus plexippus (Monarch butterfly)
evgtrinc199225_g1_i1	-2.4598	-0.607334	9.9807e-08	UNIREF90_G6D8G9	Sugar transporter 12	Danaus plexippus (Monarch butterfly)
evgtrinc212440_g1_i1	-2.44648	-1.08475	5.96644e-09	NA	NA	NA
evgtrinc248597_g1_i1	-2.43834	0.400892	4.58039e-32	UNIREF90_G6DJ82	Short-chain dehydrogenase/reductase	Danaus plexippus (Monarch butterfly)
evgtrinc288091_g3_i1	-2.37447	1.08996	1.47227e-35	UNIREF90_F1AAM2	Yellow (Fragment)	Heliconius erato cyrbia
evgtrinc289843_g2_i4	-2.37296	5.96569	3.59349e-85	UNIREF90_UPI00046C0C2C	NA	NA
evgtrinc218161_g1_i1	-2.37042	0.44494	4.08627e-17	NA	NA	NA
evgtrinc290042_g1_i1	-2.35766	1.32495	1.20628e-33	UNIREF90_G6DL97	Chitinase-related protein 1	Danaus plexippus (Monarch butterfly)
evgtrinc269979_g4_i2	-2.35575	-0.420998	3.19553e-09	NA	NA	NA
evgtrinc284897_g2_i1	-2.3504	-1.39901	1.59814e-09	UNIREF90_S4PGT3	Amino acid transporter	Pararge aegeria (specked wood butterfly)
evgtrinc288834_g1_i2	-2.28007	0.0335502	2.37937e-14	UNIREF90_G6CIA8	Uncharacterized protein	Danaus plexippus (Monarch butterfly)
evgtrinc272814_g2_i1	-2.27771	6.9088	6.02237e-18	UNIREF90_C0H6G5	Putative cuticle protein (Uncharacterized protein)	Bombyx mori (Silk moth)
evgtrinc287231_g1_i1	-2.27372	2.74099	6.6445e-18	UNIREF90_G6CJV9	Uncharacterized protein	Danaus plexippus (Monarch butterfly)
evgtrinc288413_g1_i1	-2.21717	-1.2851	8.22451e-08	UNIREF90_G6CY89	Uncharacterized protein	Danaus plexippus (Monarch butterfly)
evgtrinc214696_g1_i1	-2.20492	0.390512	3.14522e-11	NA	NA	NA
evgtrinc287674_g1_i1	-2.19992	10.5929	1.18485e-56	UNIREF90_G6DK39	Uncharacterized protein	Danaus plexippus (Monarch butterfly)
evgtrinc275777_g1_i1	-2.17957	2.53666	2.71711e-25	UNIREF90_G6CNJ4	Cuticular protein CPFL4B	Danaus plexippus (Monarch butterfly)
evgtrinc284897_g1_i1	-2.14864	-1.03951	1.47461e-13	UNIREF90_S4PGT3	Amino acid transporter	Pararge aegeria (specked wood butterfly)
evgtrinc276748_g1_i2	-2.1329	-1.13006	7.11074e-16	NA	NA	NA
evgtrinc273124_g1_i1	-2.08506	1.35273	4.50689e-10	UNIREF90_B2DBM4	Putative cuticular protein	Papilio xuthus (Asian swallowtail butterfly)
evgtrinc283305_g1_i1	-2.0684	-1.44351	5.01653e-06	UNIREF90_G6CIP2	Uncharacterized protein	Danaus plexippus (Monarch butterfly)
evgtrinc273133_g1_i2	-2.04998	-1.45106	1.6056e-06	UNIREF90_UPI00034F9743	NA	NA
evgtrinc279967_g1_i1	-2.02414	1.18516	2.1938e-09	UNIREF90_G6D8G9	Sugar transporter 12	Danaus plexippus (Monarch butterfly)
evgtrinc225705_g1_i1	-2.0136	-0.136381	2.73639e-13	UNIREF90_Q9VTR6	Pericardin	Drosophila melanogaster (Fruit fly)
evgtrinc287401_g4_i1	-1.99531	8.58105	2.17207e-63	UNIREF90_C0H6L3	Putative cuticle protein (Uncharacterized protein)	Bombyx mori (Silk moth)
evgtrinc284367_g1_i1	-1.98737	1.08729	1.99734e-19	UNIREF90_H9J386	Uncharacterized protein	Bombyx mori (Silk moth)
evgtrinc286016_g1_i1	-1.9838	2.39737	1.74954e-13	UNIREF90_G6D479	Angiotensin converting enzyme	Danaus plexippus (Monarch butterfly)
evgtrinc281882_g1_i1	-1.9823	0.405816	1.09181e-16	UNIREF90_G6D4V3	Uncharacterized protein	Danaus plexippus (Monarch butterfly)
evgtrinc258496_g1_i1	-1.95163	2.0955	2.67463e-11	UNIREF90_S4PBM9	Uncharacterized protein	Pararge aegeria (specked wood butterfly)
evgtrinc281615_g1_i1	-1.94757	-1.21178	2.85379e-06	NA	NA	NA
evgtrinc280023_g1_i1	-1.92573	-0.27143	6.72365e-05	NA	NA	NA
evgtrinc284419_g1_i1	-1.92336	-0.526317	5.7933e-15	UNIREF90_G6D4V3	Uncharacterized protein	Danaus plexippus (Monarch butterfly)
evgtrinc216943_g1_i1	-1.9092	3.21143	1.5047e-56	UNIREF90_G6CML2	Uncharacterized protein	Danaus plexippus (Monarch butterfly)
evgtrinc285999_g1_i1	-1.90894	-1.20605	9.30616e-10	UNIREF90_G6CYK7	Putative AMP dependent coa ligase	Danaus plexippus (Monarch butterfly)
evgtrinc275208_g2_i3	-1.90716	0.981315	1.05999e-05	UNIREF90_G6CK07	Sodium-dependent phosphate transporter	Danaus plexippus (Monarch butterfly)
evgtrinc286802_g1_i1	-1.87252	1.09197	5.24745e-21	UNIREF90_A0A068EVK6	NA	NA
evgtrinc285361_g1_i2	-1.85639	4.00281	6.85148e-36	UNIREF90_H9JFA7	Uncharacterized protein	Bombyx mori (Silk moth)
evgtrinc286588_g2_i2	-1.83354	1.37716	1.1087e-18	UNIREF90_G6D6B8	Bmp-induced factor	Danaus plexippus (Monarch butterfly)
evgtrinc263578_g1_i2	-1.82919	0.801533	1.19439e-16	UNIREF90_G6DH27	Uncharacterized protein	Danaus plexippus (Monarch butterfly)
evgtrinc239663_g1_i1	-1.82702	0.84297	7.245e-13	UNIREF90_UPI00034FF681	NA	NA
evgtrinc58340_g1_i1	-1.82578	-0.165276	1.32877e-10	UNIREF90_G6CVL6	Permease of the major facilitator superfamily	Danaus plexippus (Monarch butterfly)
evgtrinc286327_g2_i1	-1.81572	-1.18513	2.17119e-06	UNIREF90_G6DNL0	Uncharacterized protein	Danaus plexippus (Monarch butterfly)
evgtrinc275780_g1_i3	-1.81166	-1.24376	1.92158e-07	UNIREF90_G6D6F6	Uncharacterized protein	Danaus plexippus (Monarch butterfly)
evgtrinc272582_g1_i1	-1.79753	-1.20057	1.2923e-05	UNIREF90_G6DK48	Pupal cuticle protein	Danaus plexippus (Monarch butterfly)
evgtrinc283004_g1_i1	-1.79123	4.05034	1.65258e-11	UNIREF90_G6CIM4	Uncharacterized protein	Danaus plexippus (Monarch butterfly)
evgtrinc265100_g1_i1	-1.78598	4.10004	1.46435e-48	UNIREF90_H9IWI1	Galactose-1-phosphate uridylyltransferase (EC 2.7.7.12)	Bombyx mori (Silk moth)
evgtrinc284696_g1_i1	-1.7703	0.701448	1.87777e-21	UNIREF90_G6DAA6	Putative spliceosome associated protein	Danaus plexippus (Monarch butterfly)
evgtrinc279876_g1_i1	-1.76477	1.36619	4.68049e-14	UNIREF90_G6DB72	Pupal cuticle protein PCP52	Danaus plexippus (Monarch butterfly)
evgtrinc290578_g1_i2	-1.7633	0.639115	1.65936e-12	UNIREF90_Q2MGA5	Polyprotein	Antheraea mylitta (Tasar silkworm)
evgtrinc262706_g1_i2	-1.75242	2.26284	9.29704e-28	UNIREF90_G6D0K7	Lipase	Danaus plexippus (Monarch butterfly)
evgtrinc220858_g1_i1	-1.75193	5.26134	2.91661e-09	UNIREF90_U5KCX1	Chemosensory protein 3	Agrotis ipsilon (Black cutworm moth)
evgtrinc285632_g1_i3	-1.74111	0.149536	3.39948e-07	UNIREF90_A0A075TD77	Odorant receptor (Fragment)	Helicoverpa armigera (Cotton bollworm) (Heliothis armigera)
evgtrinc287159_g1_i1	-1.74085	5.62832	1.28835e-53	UNIREF90_H9JFT3	Uncharacterized protein	Bombyx mori (Silk moth)
evgtrinc284386_g1_i1	-1.73746	1.86963	1.47227e-35	UNIREF90_F1AAP0	Yellow-h3 (Fragment)	Heliconius himera
evgtrinc287581_g2_i4	-1.73226	8.84397	9.27664e-47	UNIREF90_S4PE92	Alanine-glyoxylate aminotransferase	Pararge aegeria (specked wood butterfly)
evgtrinc288578_g1_i1	-1.72916	0.617584	5.54011e-08	UNIREF90_G6DHP2	Uncharacterized protein	Danaus plexippus (Monarch butterfly)
evgtrinc276249_g1_i1	-1.72097	1.58868	8.91706e-22	UNIREF90_G6CZ83	Uncharacterized protein	Danaus plexippus (Monarch butterfly)
evgtrinc254570_g3_i1	-1.71882	-0.111565	5.06444e-12	UNIREF90_G6CPJ9	Uncharacterized protein	Danaus plexippus (Monarch butterfly)
evgtrinc240646_g1_i1	-1.71446	3.1319	1.82487e-34	NA	NA	NA
evgtrinc276258_g2_i1	-1.70714	1.90566	3.9535e-38	UNIREF90_G6D2A5	NA	NA
evgtrinc226789_g1_i1	-1.7062	6.609	6.60375e-20	UNIREF90_G6CNJ2	Putative prominin	Danaus plexippus (Monarch butterfly)
evgtrinc288348_g1_i4	-1.70459	0.56227	2.05685e-20	UNIREF90_G6CXY2	Uncharacterized protein	Danaus plexippus (Monarch butterfly)
evgtrinc269643_g1_i2	-1.69714	5.55073	8.3565e-14	UNIREF90_G6DB73	Cuticular protein hypothetical 2	Danaus plexippus (Monarch butterfly)
evgtrinc287893_g6_i6	-1.69703	11.2372	6.67241e-49	UNIREF90_UPI00034F9AC4	NA	NA
evgtrinc245584_g1_i1	-1.68961	0.0712641	6.92641e-11	NA	NA	NA
evgtrinc286658_g1_i2	-1.68835	-1.34171	2.14581e-06	UNIREF90_H9JKE2	Uncharacterized protein	Bombyx mori (Silk moth)
evgtrinc251735_g1_i2	-1.68828	-1.19474	5.30025e-05	UNIREF90_G6D6C0	Cuticular protein CPR59B	Danaus plexippus (Monarch butterfly)
evgtrinc275812_g1_i1	-1.68667	7.37999	5.17555e-12	NA	NA	NA
evgtrinc110742_g1_i1	-1.66122	0.137694	1.32739e-06	UNIREF90_G6CNP6	Uncharacterized protein	Danaus plexippus (Monarch butterfly)
evgtrinc154056_g1_i1	-1.63999	0.0535475	0.000147853	UNIREF90_C0H6Y6	Putative cuticle protein (Uncharacterized protein)	Bombyx mori (Silk moth)
evgtrinc286627_g1_i3	-1.61239	-0.337142	1.31312e-09	UNIREF90_G6DP75	Disks large-like protein 1	Danaus plexippus (Monarch butterfly)
evgtrinc263921_g1_i3	-1.60562	1.92872	3.08796e-11	UNIREF90_S9YE47	Uncharacterized protein	Camelus ferus (Wild Bactrian camel)
evgtrinc287514_g1_i1	-1.60213	1.47329	2.21892e-24	UNIREF90_G6DML5	Putative Prominin-like protein	Danaus plexippus (Monarch butterfly)
evgtrinc275837_g1_i2	-1.6018	-0.87662	3.67519e-09	NA	NA	NA
evgtrinc288990_g1_i1	-1.58733	4.03882	1.50152e-23	UNIREF90_G6D7M4	Putative roundabout	Danaus plexippus (Monarch butterfly)
evgtrinc270864_g1_i1	-1.58664	-1.03251	7.21163e-07	UNIREF90_G6CPU2	Putative trypsin-like proteinase	Danaus plexippus (Monarch butterfly)
evgtrinc288139_g1_i5	-1.5855	-1.27554	0.000800393	UNIREF90_G6CQ72	Uncharacterized protein	Danaus plexippus (Monarch butterfly)
evgtrinc287514_g5_i1	-1.578	1.53589	6.00855e-28	UNIREF90_G6DML5	Putative Prominin-like protein	Danaus plexippus (Monarch butterfly)
evgtrinc270321_g1_i1	-1.57181	-0.157126	2.73639e-13	UNIREF90_G6CU58	Uncharacterized protein	Danaus plexippus (Monarch butterfly)
evgtrinc284274_g1_i1	-1.55256	-1.09239	9.85835e-06	UNIREF90_H9JIR1	Uncharacterized protein	Bombyx mori (Silk moth)
evgtrinc265556_g1_i1	-1.55111	-0.0288091	1.59276e-11	UNIREF90_C0H6H2	Putative cuticle protein (Uncharacterized protein)	Bombyx mori (Silk moth)
evgtrinc290588_g3_i1	-1.54972	6.13966	7.76339e-50	NA	NA	NA
evgtrinc280681_g1_i1	-1.54949	-1.0835	3.11696e-05	UNIREF90_G6CVT9	Uncharacterized protein	Danaus plexippus (Monarch butterfly)
evgtrinc284420_g2_i3	-1.5384	-0.619883	8.84859e-06	UNIREF90_H9IT24	Uncharacterized protein	Bombyx mori (Silk moth)
evgtrinc172374_g1_i1	-1.52666	4.48831	3.99679e-30	NA	NA	NA
evgtrinc267377_g1_i3	-1.52008	-0.334946	1.4414e-07	NA	NA	NA
evgtrinc282819_g1_i1	-1.51135	2.74111	1.69894e-27	UNIREF90_G6DPT1	Uncharacterized protein	Danaus plexippus (Monarch butterfly)
evgtrinc281124_g1_i1	-1.50945	-1.31142	3.02211e-06	UNIREF90_G6DEB9	Basic helix-loop-helix type transcription factor HLH54F	Danaus plexippus (Monarch butterfly)
evgtrinc203458_g1_i1	-1.50602	0.349458	4.1481e-09	UNIREF90_G9LPP3	UDP-glycosyltransferase UGT33F2	Helicoverpa armigera (Cotton bollworm) (Heliothis armigera)
evgtrinc28206_g1_i1	-1.50483	-0.996933	6.772e-05	UNIREF90_I4DLU9	Similar to CG12164	Papilio xuthus (Asian swallowtail butterfly)
evgtrinc276101_g1_i2	-1.50002	3.74267	4.8106e-38	NA	NA	NA
evgtrinc352439_g1_i1	-1.49011	-0.365378	1.97934e-06	NA	NA	NA
evgtrinc290363_g2_i1	-1.48595	-1.14634	7.30581e-08	UNIREF90_G6D9D8	Putative ankyrin 2,3/unc44	Danaus plexippus (Monarch butterfly)
evgtrinc288393_g1_i1	-1.48426	-0.709862	0.000566714	UNIREF90_UPI0004ABC53D	NA	NA
evgtrinc283766_g1_i1	-1.48305	-0.751268	5.73806e-06	UNIREF90_H9JMV9	Uncharacterized protein	Bombyx mori (Silk moth)
evgtrinc252566_g1_i1	-1.48235	0.987128	2.49178e-11	NA	NA	NA
evgtrinc287435_g1_i1	-1.48105	0.882747	8.85464e-24	UNIREF90_G6DHG3	Uncharacterized protein	Danaus plexippus (Monarch butterfly)
evgtrinc288853_g1_i2	-1.47885	0.700364	3.48484e-15	UNIREF90_UPI00034F9357	NA	NA
evgtrinc289772_g1_i1	-1.47623	1.86684	6.60258e-34	UNIREF90_G6D693	Uncharacterized protein	Danaus plexippus (Monarch butterfly)
evgtrinc288907_g1_i1	-1.47066	2.75134	1.64791e-30	UNIREF90_G6CU67	Uncharacterized protein	Danaus plexippus (Monarch butterfly)
evgtrinc268642_g1_i1	-1.46313	1.6008	3.57854e-16	UNIREF90_G6DAM2	Ecdysteroid regulated protein	Danaus plexippus (Monarch butterfly)
evgtrinc286568_g1_i1	-1.45194	-0.235956	1.1567e-10	UNIREF90_I4DLC7	Takeout/JHBP like protein	Papilio xuthus (Asian swallowtail butterfly)
evgtrinc278531_g1_i1	-1.45061	5.47089	2.22265e-23	UNIREF90_G6DA17	NA	NA
evgtrinc288589_g1_i1	-1.44859	7.69421	4.59857e-58	UNIREF90_G6DCM4	Uncharacterized protein	Danaus plexippus (Monarch butterfly)
evgtrinc193863_g1_i1	-1.43634	0.429163	1.34698e-07	NA	NA	NA
evgtrinc283103_g2_i1	-1.43505	-0.60333	2.55416e-11	UNIREF90_I4DPC5	Adenylate cyclase	Papilio xuthus (Asian swallowtail butterfly)
evgtrinc284428_g1_i2	-1.42742	7.17448	8.59426e-38	UNIREF90_G6DDF2	Zinc finger protein	Danaus plexippus (Monarch butterfly)
evgtrinc271978_g1_i1	-1.42573	1.07225	1.64925e-13	UNIREF90_H9JR58	Uncharacterized protein	Bombyx mori (Silk moth)
evgtrinc281679_g1_i1	-1.42136	1.3544	2.03877e-18	UNIREF90_G6D7R1	Uncharacterized protein	Danaus plexippus (Monarch butterfly)
evgtrinc288735_g1_i1	-1.42023	7.37014	2.90788e-42	UNIREF90_G6CYQ3	Heat shock cognate 70 protein (Fragment)	Plodia interpunctella (Indianmeal moth)
evgtrinc262964_g1_i1	-1.41736	1.17945	3.42416e-08	UNIREF90_G6DSM8	Cuticular protein hypothetical 12	Danaus plexippus (Monarch butterfly)
evgtrinc272515_g1_i2	-1.41054	-1.29424	0.000803149	UNIREF90_G6D832	Tubby-like protein	Danaus plexippus (Monarch butterfly)
evgtrinc289602_g2_i3	-1.39898	-0.831438	0.000336746	UNIREF90_UPI00034FDA36	NA	NA
evgtrinc290350_g1_i1	-1.39693	-0.544706	4.44251e-07	NA	NA	NA
evgtrinc281764_g1_i1	-1.39546	5.31913	3.61917e-51	UNIREF90_Q0QWP3	Cryptochrome 2	Danaus plexippus (Monarch butterfly)
evgtrinc280202_g1_i1	-1.38891	-1.14392	0.000101748	UNIREF90_G6DG99	Uncharacterized protein	Danaus plexippus (Monarch butterfly)
evgtrinc285898_g2_i1	-1.38116	5.0695	3.8781e-13	UNIREF90_G9LPP3	UDP-glycosyltransferase UGT33F2	Helicoverpa armigera (Cotton bollworm) (Heliothis armigera)
evgtrinc280775_g1_i2	-1.37848	2.20272	2.29981e-29	NA	NA	NA
evgtrinc289568_g1_i3	-1.37235	4.68004	3.58054e-38	UNIREF90_UPI00034FBA7A	NA	NA
evgtrinc282348_g1_i1	-1.37231	0.872482	9.47792e-14	UNIREF90_G6CRI5	Uncharacterized protein	Danaus plexippus (Monarch butterfly)
evgtrinc287342_g1_i5	-1.36419	-0.830714	8.40067e-08	UNIREF90_G6D1U7	SV2-like protein 1	Danaus plexippus (Monarch butterfly)
evgtrinc117008_g1_i1	-1.36368	-1.16561	0.00021085	UNIREF90_G6CMK7	Uncharacterized protein	Danaus plexippus (Monarch butterfly)
evgtrinc287761_g2_i7	-1.36365	-0.103564	4.96167e-06	UNIREF90_G6DEM5	Tripartite motif-containing 2 protein-like protein	Danaus plexippus (Monarch butterfly)
evgtrinc289134_g1_i1	-1.36315	1.21101	8.58376e-22	UNIREF90_G6D7V1	Kinesin-like protein	Danaus plexippus (Monarch butterfly)
evgtrinc288912_g2_i2	-1.36267	-0.452958	8.79849e-05	UNIREF90_G6DM32	Putative endonuclease and reverse transcriptase-like protein	Danaus plexippus (Monarch butterfly)
evgtrinc251144_g1_i1	-1.35951	0.407653	0.0115122	NA	NA	NA
evgtrinc280350_g1_i1	-1.35791	-0.223898	3.74381e-09	NA	NA	NA
evgtrinc277525_g2_i2	-1.35704	0.668335	1.17609e-10	UNIREF90_G6DEG6	Uncharacterized protein	Danaus plexippus (Monarch butterfly)
evgtrinc290496_g3_i2	-1.35387	4.44993	5.54403e-51	UNIREF90_G6DML5	Putative Prominin-like protein	Danaus plexippus (Monarch butterfly)
evgtrinc284441_g2_i2	-1.35041	2.06052	1.17145e-13	UNIREF90_G6CU25	Monocyte to macrophage differentiation factor 2	Danaus plexippus (Monarch butterfly)
evgtrinc232509_g1_i1	-1.34962	0.110437	7.19778e-05	UNIREF90_G6CRB1	Uncharacterized protein	Danaus plexippus (Monarch butterfly)
evgtrinc263190_g1_i1	-1.34835	2.32106	2.60527e-07	UNIREF90_G6D491	Juvenile hormone binding protein wdS3-0639	Danaus plexippus (Monarch butterfly)
evgtrinc288051_g1_i2	-1.34284	1.93471	9.15367e-26	UNIREF90_H9IZS4	Uncharacterized protein	Bombyx mori (Silk moth)
evgtrinc285195_g2_i1	-1.34149	5.85856	1.76858e-15	UNIREF90_C0H6Q5	Putative cuticle protein (Uncharacterized protein)	Bombyx mori (Silk moth)
evgtrinc282688_g1_i1	-1.3352	5.07508	6.1317e-32	UNIREF90_G6CJU0	UGT35E1	Danaus plexippus (Monarch butterfly)
evgtrinc271990_g1_i1	-1.33443	6.43384	1.7767e-17	UNIREF90_I4DMP0	NA	NA
evgtrinc284867_g1_i1	-1.32921	0.26496	0.00230372	UNIREF90_S4NX64	Solute carrier family 22 member 21	Pararge aegeria (specked wood butterfly)
evgtrinc428926_g1_i1	-1.32855	8.2448	0.0178281	NA	NA	NA
evgtrinc290001_g1_i1	-1.32558	-0.475798	4.91014e-06	UNIREF90_H9J9Y8	Uncharacterized protein	Bombyx mori (Silk moth)
evgtrinc285436_g2_i3	-1.32427	4.00533	4.66023e-20	UNIREF90_I4DK41	Takeout/JHBP like protein	Papilio xuthus (Asian swallowtail butterfly)
evgtrinc288836_g1_i3	-1.32139	0.0376853	1.87563e-13	NA	NA	NA
evgtrinc374513_g1_i1	-1.32044	0.641379	2.26419e-12	NA	NA	NA
evgtrinc179504_g1_i1	-1.31953	-0.555846	1.01243e-06	NA	NA	NA
evgtrinc287193_g2_i1	-1.31825	-0.2484	2.62241e-06	UNIREF90_G6DA31	Carboxylic ester hydrolase (EC 3.1.1.-)	Danaus plexippus (Monarch butterfly)
evgtrinc288821_g1_i2	-1.31321	3.03357	5.94831e-21	NA	NA	NA
evgtrinc274441_g1_i1	-1.31148	-0.176005	0.00058685	UNIREF90_G6D5I9	Phosphatidylethanolamine-binding protein	Danaus plexippus (Monarch butterfly)
evgtrinc284510_g1_i1	-1.30719	2.82782	6.06983e-34	UNIREF90_G6CNS8	Uncharacterized protein	Danaus plexippus (Monarch butterfly)
evgtrinc281903_g1_i1	-1.30577	-0.959191	9.11993e-07	UNIREF90_G6DRK8	Nuclear receptor GRF	Danaus plexippus (Monarch butterfly)
evgtrinc262951_g1_i1	-1.30456	-1.05957	7.13103e-05	NA	NA	NA
evgtrinc287737_g1_i4	-1.30153	-1.21253	2.99029e-06	UNIREF90_G6DCH4	Uncharacterized protein	Danaus plexippus (Monarch butterfly)
evgtrinc283974_g1_i2	-1.30143	2.21952	2.23157e-15	UNIREF90_UPI00034F5CE3	NA	NA
evgtrinc287850_g1_i1	-1.30094	-0.027286	9.1517e-06	UNIREF90_G6CVT6	Uncharacterized protein	Danaus plexippus (Monarch butterfly)
evgtrinc289141_g2_i4	-1.2995	1.43908	5.95533e-10	UNIREF90_UPI00034F9D60	NA	NA
evgtrinc288276_g4_i2	-1.28902	1.30147	6.50704e-21	UNIREF90_UPI00034F3A64	NA	NA
evgtrinc282038_g1_i1	-1.28677	1.17869	1.72021e-19	UNIREF90_G6CRX4	Uncharacterized protein	Danaus plexippus (Monarch butterfly)
evgtrinc289584_g2_i1	-1.28205	-0.188933	1.13796e-07	UNIREF90_H9JBZ3	Uncharacterized protein	Bombyx mori (Silk moth)
evgtrinc275327_g1_i4	-1.28136	-1.37035	0.000127844	NA	NA	NA
evgtrinc281510_g2_i1	-1.2761	6.44718	1.33083e-12	UNIREF90_I4DKA1	Cuticular protein PxutCPR131	Papilio xuthus (Asian swallowtail butterfly)
evgtrinc285537_g1_i3	-1.27589	1.4836	6.43567e-14	UNIREF90_G6D1A9	Uncharacterized protein	Danaus plexippus (Monarch butterfly)
evgtrinc270863_g1_i1	-1.26819	-1.07458	1.89488e-05	NA	NA	NA
evgtrinc273934_g1_i2	-1.25955	1.36894	2.07774e-06	UNIREF90_G6CNJ3	Cuticular protein CPFL4A	Danaus plexippus (Monarch butterfly)
evgtrinc287783_g1_i2	-1.25298	0.216132	2.39299e-07	UNIREF90_G6DEJ8	Uncharacterized protein	Danaus plexippus (Monarch butterfly)
evgtrinc282610_g3_i1	-1.25273	-0.680855	0.000785788	UNIREF90_G6CKB3	Uncharacterized protein	Danaus plexippus (Monarch butterfly)
evgtrinc289783_g2_i1	-1.25018	1.73971	0.000292572	UNIREF90_G6CUU3	Uncharacterized protein	Danaus plexippus (Monarch butterfly)
evgtrinc58127_g1_i1	-1.24883	-1.06995	0.0133826	UNIREF90_G6DFS3	Cytochrome P450 332A5	Danaus plexippus (Monarch butterfly)
evgtrinc281672_g1_i1	-1.24822	-0.916312	0.000134347	UNIREF90_G6CNS9	Uncharacterized protein	Danaus plexippus (Monarch butterfly)
evgtrinc268807_g1_i2	-1.24468	5.29128	1.26048e-37	UNIREF90_G6DPJ0	Uncharacterized protein	Danaus plexippus (Monarch butterfly)
evgtrinc285042_g1_i1	-1.24421	1.50088	1.26258e-08	UNIREF90_G6DB42	Neuropeptide receptor A20	Danaus plexippus (Monarch butterfly)
evgtrinc286186_g1_i1	-1.24058	-1.26339	0.000876203	UNIREF90_G6D3M5	Uncharacterized protein	Danaus plexippus (Monarch butterfly)
evgtrinc274098_g1_i1	-1.23817	3.99818	1.08692e-23	UNIREF90_G6CP87	Uncharacterized protein	Danaus plexippus (Monarch butterfly)
evgtrinc286957_g1_i1	-1.23198	-0.218663	2.19874e-07	UNIREF90_B3XXL7	Neuropeptide receptor A5	Bombyx mori (Silk moth)
evgtrinc289135_g1_i1	-1.22394	1.38202	6.54568e-18	UNIREF90_H9IVJ0	Uncharacterized protein	Bombyx mori (Silk moth)
evgtrinc281366_g1_i1	-1.22342	4.26798	3.35428e-34	UNIREF90_G6DHL0	Organic cation transporter	Danaus plexippus (Monarch butterfly)
evgtrinc286674_g1_i2	-1.22337	5.72411	5.3647e-49	UNIREF90_G6CT95	Uncharacterized protein	Danaus plexippus (Monarch butterfly)
evgtrinc286078_g1_i1	-1.22238	-1.31275	0.000311964	UNIREF90_G6DD99	Uncharacterized protein	Danaus plexippus (Monarch butterfly)
evgtrinc271217_g1_i1	-1.22118	0.431603	1.55542e-13	UNIREF90_H9IZ34	Uncharacterized protein	Bombyx mori (Silk moth)
evgtrinc289249_g1_i1	-1.22073	0.183744	3.23402e-09	UNIREF90_H9J6R1	Uncharacterized protein	Bombyx mori (Silk moth)
evgtrinc294495_g1_i1	-1.21878	-0.159369	0.00751172	NA	NA	NA
evgtrinc285879_g1_i1	-1.21743	3.52058	8.16958e-36	UNIREF90_G6DR24	Sodium/solute symporter	Danaus plexippus (Monarch butterfly)
evgtrinc281265_g2_i1	-1.21672	0.628951	0.000441596	NA	NA	NA
evgtrinc285112_g1_i5	-1.21561	7.99027	3.99963e-15	UNIREF90_H9JCS2	Uncharacterized protein	Bombyx mori (Silk moth)
evgtrinc272067_g1_i2	-1.21411	-1.20394	0.00111631	UNIREF90_D7F163	Endonuclease-reverse transcriptase	Bombyx mori (Silk moth)
evgtrinc290193_g2_i1	-1.21388	-0.371547	0.000164136	UNIREF90_G6D4W4	Uncharacterized protein	Danaus plexippus (Monarch butterfly)
evgtrinc183792_g1_i1	-1.21186	-0.389243	1.8218e-07	UNIREF90_G6CRB1	Uncharacterized protein	Danaus plexippus (Monarch butterfly)
evgtrinc21254_g1_i1	-1.20556	1.64352	4.72296e-09	NA	NA	NA
evgtrinc247446_g1_i1	-1.20406	1.85773	9.47116e-14	UNIREF90_T1RTD5	Uncharacterized protein	Bombyx mori (Silk moth)
evgtrinc137299_g1_i1	-1.20365	0.0841708	8.83151e-08	UNIREF90_G6CNU1	Cuticular protein RR-1 motif 48	Danaus plexippus (Monarch butterfly)
evgtrinc286132_g1_i2	-1.20148	0.293969	2.29697e-05	UNIREF90_C0H6X4	Putative cuticle protein (Uncharacterized protein)	Bombyx mori (Silk moth)
evgtrinc284126_g3_i1	-1.19854	2.08711	0.00329567	UNIREF90_UPI0004A9E998	NA	NA
evgtrinc287656_g1_i1	-1.19612	2.25977	4.81774e-12	UNIREF90_G6D8D4	Kinesin-like protein	Danaus plexippus (Monarch butterfly)
evgtrinc158224_g1_i1	-1.19327	-0.227521	5.44374e-08	UNIREF90_G6D3D5	Uncharacterized protein	Danaus plexippus (Monarch butterfly)
evgtrinc280617_g1_i5	-1.18906	-0.404146	7.09306e-08	UNIREF90_G6CTT4	Uncharacterized protein	Danaus plexippus (Monarch butterfly)
evgtrinc308030_g1_i1	-1.18632	-0.991772	0.0101922	UNIREF90_H9JKU4	Putative cuticle protein	Bombyx mori (Silk moth)
evgtrinc276570_g3_i1	-1.18616	0.766059	7.91086e-06	UNIREF90_Q16J23	AAEL013473-PA	Aedes aegypti (Yellowfever mosquito) (Culex aegypti)
evgtrinc268565_g2_i1	-1.1859	1.01308	9.88958e-10	UNIREF90_UPI00034FCFD8	NA	NA
evgtrinc283533_g2_i2	-1.18568	0.437804	4.57698e-11	UNIREF90_H9JWL3	Uncharacterized protein	Bombyx mori (Silk moth)
evgtrinc277083_g1_i1	-1.17877	4.35726	1.78917e-28	UNIREF90_Q1KLS0	Transcription factor E74 isoform A	Bombyx mori (Silk moth)
evgtrinc194032_g1_i1	-1.17867	-1.46938	0.000596864	UNIREF90_S4PJP8	Calnexin (Fragment)	Pararge aegeria (specked wood butterfly)
evgtrinc257842_g1_i1	-1.17386	0.49498	1.08464e-09	UNIREF90_G6D7R1	Uncharacterized protein	Danaus plexippus (Monarch butterfly)
evgtrinc264525_g1_i1	-1.17378	0.674051	2.03306e-08	UNIREF90_H9JBF8	Uncharacterized protein	Bombyx mori (Silk moth)
evgtrinc238459_g1_i2	-1.17127	1.4892	8.14011e-12	UNIREF90_UPI0003501C35	NA	NA
evgtrinc286496_g1_i4	-1.17065	-0.909811	0.000836934	UNIREF90_G6CUH7	Caboxypeptidase 4	Danaus plexippus (Monarch butterfly)
evgtrinc288916_g1_i1	-1.17043	6.04358	1.04119e-12	UNIREF90_G6DL85	Uncharacterized protein	Danaus plexippus (Monarch butterfly)
evgtrinc276077_g3_i1	-1.16808	0.365644	5.63737e-05	UNIREF90_D7F171	Endonuclease-reverse transcriptase	Bombyx mori (Silk moth)
evgtrinc429590_g1_i1	-1.16118	0.767142	9.07991e-10	UNIREF90_G6DLI9	Putative Location Of Vulva defective family member	Danaus plexippus (Monarch butterfly)
evgtrinc266253_g2_i2	-1.15732	-0.820219	4.6521e-05	UNIREF90_A0A034V2D7	Uncharacterized protein (Fragment)	Bactrocera dorsalis (Oriental fruit fly) (Dacus dorsalis)
evgtrinc290222_g1_i1	-1.15582	1.2748	7.30723e-13	UNIREF90_UPI00034FA84D	NA	NA
evgtrinc77729_g1_i1	-1.15501	-1.46228	0.000482635	NA	NA	NA
evgtrinc267124_g1_i1	-1.15497	1.37223	1.51515e-09	NA	NA	NA
evgtrinc282230_g1_i7	-1.1539	6.42976	5.12216e-43	UNIREF90_B2CI48	NA	NA
evgtrinc290378_g2_i2	-1.1536	7.47079	2.13441e-32	UNIREF90_Q5W7F4	A disintegrin and metalloproteinase with thrombospondin motifs 1	Bombyx mori (Silk moth)
evgtrinc289509_g1_i2	-1.1529	0.989247	2.1029e-07	UNIREF90_G6CHZ3	Uncharacterized protein	Danaus plexippus (Monarch butterfly)
evgtrinc284124_g2_i1	-1.15225	2.53842	5.37031e-11	UNIREF90_G6DPG3	Amino acid transporter	Danaus plexippus (Monarch butterfly)
evgtrinc277711_g1_i7	-1.14984	-0.879562	6.16591e-05	NA	NA	NA
evgtrinc288724_g1_i1	-1.14915	1.96601	1.41395e-19	UNIREF90_G6CLM2	Uncharacterized protein	Danaus plexippus (Monarch butterfly)
evgtrinc256288_g1_i1	-1.14865	-1.14731	0.000480276	UNIREF90_F6TZR0	Uncharacterized protein	Xenopus tropicalis (Western clawed frog) (Silurana tropicalis)
evgtrinc214049_g2_i1	-1.14789	2.56355	1.87697e-13	UNIREF90_G6DCE0	Uncharacterized protein	Danaus plexippus (Monarch butterfly)
evgtrinc279336_g1_i1	-1.14764	5.16917	2.32246e-15	UNIREF90_UPI00034F3089	NA	NA
evgtrinc289497_g2_i1	-1.14691	1.03115	1.36921e-13	UNIREF90_H9J849	Uncharacterized protein	Bombyx mori (Silk moth)
evgtrinc290554_g1_i3	-1.14665	-0.258975	0.000708579	NA	NA	NA
evgtrinc286604_g2_i1	-1.14116	1.57869	1.35914e-14	UNIREF90_G6CMF2	Uncharacterized protein	Danaus plexippus (Monarch butterfly)
evgtrinc289951_g1_i2	-1.13951	2.81025	1.39368e-10	UNIREF90_S4PKE4	AMMECR1-like protein	Pararge aegeria (specked wood butterfly)
evgtrinc263816_g1_i3	-1.13858	1.41785	0.000142128	UNIREF90_N6SWV5	Uncharacterized protein (Fragment)	Dendroctonus ponderosae (Mountain pine beetle)
evgtrinc288776_g1_i1	-1.13762	-0.0126611	9.73101e-05	UNIREF90_H9J0S6	Putative recombining binding protein suppressor of hairless	Danaus plexippus (Monarch butterfly)
evgtrinc168324_g1_i2	-1.13593	0.941157	0.0186216	UNIREF90_D2A3B4	Putative uncharacterized protein GLEAN_07551	Tribolium castaneum (Red flour beetle)
evgtrinc290111_g1_i2	-1.13371	3.21959	2.99756e-20	UNIREF90_W5VNE1	Metalloendopeptidase (EC 3.4.24.-)	Antheraea pernyi (Chinese oak silk moth)
evgtrinc288126_g1_i1	-1.13355	4.6692	1.43144e-24	UNIREF90_G6CP81	Uncharacterized protein	Danaus plexippus (Monarch butterfly)
evgtrinc286549_g1_i1	-1.13294	6.84837	6.18865e-28	UNIREF90_G6D3W1	Viral-like chitinase	Danaus plexippus (Monarch butterfly)
evgtrinc277495_g1_i3	-1.13257	0.14619	1.30061e-07	NA	NA	NA
evgtrinc277207_g1_i7	-1.13187	-1.38541	0.0110213	UNIREF90_G6DRC9	Sui m 6 allergen	Danaus plexippus (Monarch butterfly)
evgtrinc290363_g3_i1	-1.13174	-0.188884	4.09194e-06	UNIREF90_G6D925	Putative hemicentin-1	Danaus plexippus (Monarch butterfly)
evgtrinc273249_g1_i1	-1.12951	1.78717	5.88303e-09	UNIREF90_G6DMV4	Tetraspanin	Danaus plexippus (Monarch butterfly)
evgtrinc288746_g1_i1	-1.1275	10.8582	1.26941e-17	UNIREF90_UPI00046C06BA	NA	NA
evgtrinc278739_g1_i2	-1.12656	4.27398	4.80993e-17	UNIREF90_G6CQV0	Uncharacterized protein	Danaus plexippus (Monarch butterfly)
evgtrinc288477_g1_i1	-1.1256	0.998853	6.52829e-06	UNIREF90_UPI00034F58FE	NA	NA
evgtrinc287382_g1_i1	-1.12393	3.16331	8.60942e-15	UNIREF90_G6CX65	Uncharacterized protein	Danaus plexippus (Monarch butterfly)
evgtrinc290593_g1_i2	-1.12058	2.61165	1.23732e-08	NA	NA	NA
evgtrinc277144_g1_i1	-1.11892	-1.15762	0.00643241	UNIREF90_S4NQ33	Juvenile hormone binding protein	Pararge aegeria (specked wood butterfly)
evgtrinc290549_g2_i1	-1.11713	1.97245	1.28575e-14	UNIREF90_UPI00034F9525	NA	NA
evgtrinc281488_g2_i1	-1.11607	-0.154913	0.00145233	UNIREF90_G6DSW1	Short-chain dehydrogenase	Danaus plexippus (Monarch butterfly)
evgtrinc279283_g2_i1	-1.11461	-1.01912	0.0219485	NA	NA	NA
evgtrinc288581_g1_i1	-1.11312	-0.178813	0.000203669	UNIREF90_G6D5K5	Uncharacterized protein	Danaus plexippus (Monarch butterfly)
evgtrinc288136_g1_i1	-1.10965	1.85915	2.17826e-07	UNIREF90_H9IWU7	Uncharacterized protein	Bombyx mori (Silk moth)
evgtrinc210163_g1_i1	-1.10829	0.40465	7.32858e-06	UNIREF90_I4DP78	Similar to CG5928	Papilio xuthus (Asian swallowtail butterfly)
evgtrinc287317_g1_i1	-1.10788	-0.964211	0.00571274	UNIREF90_G6CRB1	Uncharacterized protein	Danaus plexippus (Monarch butterfly)
evgtrinc283678_g2_i1	-1.10785	2.32345	5.44414e-13	UNIREF90_G6DFS3	Cytochrome P450 332A5	Danaus plexippus (Monarch butterfly)
evgtrinc277316_g1_i1	-1.10694	0.713581	5.86306e-06	UNIREF90_H9J0T5	Uncharacterized protein	Bombyx mori (Silk moth)
evgtrinc246685_g1_i1	-1.10558	1.19595	0.00104534	NA	NA	NA
evgtrinc277448_g1_i1	-1.10452	-0.918096	0.0026171	UNIREF90_G6CIE7	Putative jnk/sapk-associated protein	Danaus plexippus (Monarch butterfly)
evgtrinc256867_g1_i1	-1.09898	3.33859	1.37703e-12	UNIREF90_S4P1K6	Uncharacterized protein (Fragment)	Pararge aegeria (specked wood butterfly)
evgtrinc286966_g3_i1	-1.09778	6.0619	2.13231e-48	UNIREF90_G6CJP6	Chitin deacetylase 4	Danaus plexippus (Monarch butterfly)
evgtrinc255128_g1_i2	-1.0971	3.43344	5.69329e-16	UNIREF90_S4NNT0	Ubiquitin carboxyl-terminal hydrolase (EC 3.4.19.12)	Pararge aegeria (specked wood butterfly)
evgtrinc277945_g2_i1	-1.09629	5.37996	1.58474e-18	UNIREF90_G6CRT0	Dimethyladenosine transferase	Danaus plexippus (Monarch butterfly)
evgtrinc282056_g1_i1	-1.09384	0.649425	1.20075e-06	UNIREF90_H9IXK5	Uncharacterized protein	Bombyx mori (Silk moth)
evgtrinc282961_g1_i2	-1.09373	-1.24571	0.00507893	UNIREF90_G6CWJ0	Dachsous	Danaus plexippus (Monarch butterfly)
evgtrinc283752_g1_i1	-1.09289	1.27558	0.00766054	NA	NA	NA
evgtrinc232583_g1_i1	-1.09251	0.96207	8.87523e-09	NA	NA	NA
evgtrinc280775_g1_i5	-1.08889	3.27011	5.49625e-16	NA	NA	NA
evgtrinc284124_g1_i2	-1.08749	2.35901	2.35945e-12	UNIREF90_G6DPG3	Amino acid transporter	Danaus plexippus (Monarch butterfly)
evgtrinc290322_g3_i1	-1.08675	4.37413	6.51322e-18	UNIREF90_G6DQ84	Protease m1 zinc metalloprotease	Danaus plexippus (Monarch butterfly)
evgtrinc269669_g1_i1	-1.0851	-0.883223	0.000880147	UNIREF90_Q6VU50	Receptor protein-tyrosine kinase (EC 2.7.10.1)	Manduca sexta (Tobacco hawkmoth) (Tobacco hornworm)
evgtrinc284981_g1_i1	-1.08384	0.0254355	2.24429e-07	UNIREF90_G6CW37	Uncharacterized protein	Danaus plexippus (Monarch butterfly)
evgtrinc282347_g1_i1	-1.08365	7.166	2.91751e-28	UNIREF90_G6CT67	Uncharacterized protein	Danaus plexippus (Monarch butterfly)
evgtrinc143752_g1_i1	-1.08153	-0.575613	0.000550568	UNIREF90_V5GLZ4	RNA-directed DNA polymerase from mobile element jockey (Fragment)	Anoplophora glabripennis (Asian longhorn beetle) (Anoplophora nobilis)
evgtrinc236416_g1_i1	-1.08149	-1.35679	0.000283913	NA	NA	NA
evgtrinc280867_g1_i3	-1.08138	2.80257	4.03051e-14	NA	NA	NA
evgtrinc171267_g1_i1	-1.07982	8.46245	4.78661e-13	UNIREF90_UPI00046C334E	NA	NA
evgtrinc287625_g3_i1	-1.07861	-0.993671	0.0102655	UNIREF90_M4MBJ5	Thiolase 5 (Fragment)	Heliothis virescens (Tobacco budworm moth)
evgtrinc282775_g1_i3	-1.07664	1.14077	5.16105e-09	UNIREF90_G6D718	Uncharacterized protein	Danaus plexippus (Monarch butterfly)
evgtrinc248506_g1_i1	-1.07549	-0.897717	0.000479596	UNIREF90_G6DK50	Cuticular protein RR-2 motif 127	Danaus plexippus (Monarch butterfly)
evgtrinc282040_g3_i3	-1.07519	-1.28989	0.00823915	NA	NA	NA
evgtrinc288213_g1_i2	-1.07465	0.561115	2.93571e-06	UNIREF90_G6CIC0	Uncharacterized protein	Danaus plexippus (Monarch butterfly)
evgtrinc285923_g1_i3	-1.07434	0.677512	6.40415e-07	UNIREF90_G6CRY9	Uncharacterized protein	Danaus plexippus (Monarch butterfly)
evgtrinc284051_g1_i1	-1.0733	3.47114	1.17924e-16	UNIREF90_H9JU02	Uncharacterized protein	Bombyx mori (Silk moth)
evgtrinc283951_g1_i1	-1.07326	1.57048	2.39573e-10	UNIREF90_H9IZB5	Uncharacterized protein	Bombyx mori (Silk moth)
evgtrinc278130_g1_i3	-1.07195	3.61749	2.49699e-23	UNIREF90_S4NTA7	Neutral endopeptidase 24.11	Pararge aegeria (specked wood butterfly)
evgtrinc289971_g2_i3	-1.07118	2.5638	9.44724e-07	UNIREF90_G6CQB5	Chondroitin 4-sulfotransferase	Danaus plexippus (Monarch butterfly)
evgtrinc280342_g1_i1	-1.06996	1.79404	0.00015181	UNIREF90_J9M897	Uncharacterized protein	Acyrthosiphon pisum (Pea aphid)
evgtrinc219769_g1_i1	-1.06739	0.116752	2.95327e-09	UNIREF90_UPI00034FF85D	NA	NA
evgtrinc287886_g1_i1	-1.06647	0.634043	3.14685e-10	UNIREF90_G6DEL2	Putative Polycomb protein Suz12	Danaus plexippus (Monarch butterfly)
evgtrinc286847_g2_i1	-1.06565	2.01981	6.16727e-09	UNIREF90_G6D0V7	Uncharacterized protein	Danaus plexippus (Monarch butterfly)
evgtrinc288946_g2_i3	-1.06463	2.26974	6.33148e-07	UNIREF90_H9JX74	Uncharacterized protein	Bombyx mori (Silk moth)
evgtrinc289076_g1_i1	-1.06463	-1.25517	0.00657918	UNIREF90_S4NHZ8	Uncharacterized protein	Pararge aegeria (specked wood butterfly)
evgtrinc280485_g1_i1	-1.06404	7.68526	3.10036e-18	UNIREF90_G6CQA2	Uncharacterized protein	Danaus plexippus (Monarch butterfly)
evgtrinc110959_g1_i1	-1.06256	0.411963	4.74948e-05	UNIREF90_UPI00034F88B8	NA	NA
evgtrinc288101_g1_i1	-1.05984	-0.14048	5.84642e-06	UNIREF90_G6DJD6	Putative guanylyl cyclase receptor	Danaus plexippus (Monarch butterfly)
evgtrinc281289_g1_i1	-1.05906	0.308419	1.30152e-08	UNIREF90_G6DCE2	Putative lipase	Danaus plexippus (Monarch butterfly)
evgtrinc269106_g1_i3	-1.0587	-0.435254	8.81807e-05	UNIREF90_UPI0003502927	NA	NA
evgtrinc284423_g1_i1	-1.05787	4.70023	1.38939e-34	UNIREF90_G6CWI8	Amino acid transporter	Danaus plexippus (Monarch butterfly)
evgtrinc280605_g1_i2	-1.05712	0.944024	2.65131e-06	UNIREF90_G6D6L7	Uncharacterized protein	Danaus plexippus (Monarch butterfly)
evgtrinc256676_g1_i1	-1.05554	-1.32695	0.000144877	NA	NA	NA
evgtrinc268114_g1_i1	-1.05445	-0.242301	3.50883e-07	UNIREF90_H9J7J0	Uncharacterized protein	Bombyx mori (Silk moth)
evgtrinc287726_g1_i1	-1.05393	5.72939	4.29226e-16	UNIREF90_G9LPR6	UDP-glycosyltransferase UGT46A3	Helicoverpa armigera (Cotton bollworm) (Heliothis armigera)
evgtrinc289275_g2_i1	-1.04662	5.68094	5.92441e-11	UNIREF90_S4P9Q7	Nimrod B	Pararge aegeria (specked wood butterfly)
evgtrinc287084_g1_i1	-1.04452	-0.228667	2.26614e-05	UNIREF90_G6CQS2	Uncharacterized protein	Danaus plexippus (Monarch butterfly)
evgtrinc286167_g3_i1	-1.04351	2.97625	7.31377e-14	NA	NA	NA
evgtrinc212854_g1_i1	-1.04207	3.88781	3.10601e-12	UNIREF90_G6D0I6	4-aminobutyrate aminotransferase	Danaus plexippus (Monarch butterfly)
evgtrinc169414_g1_i1	-1.04162	-1.15361	0.00912925	UNIREF90_G6D3R6	Putative ATP-binding cassette sub-family A member 3	Danaus plexippus (Monarch butterfly)
evgtrinc270316_g1_i1	-1.04098	-0.55679	0.0132554	NA	NA	NA
evgtrinc276763_g1_i1	-1.03714	-0.0793388	0.000196645	UNIREF90_G6CHR3	Cellular retinaldehyde-binding protein	Danaus plexippus (Monarch butterfly)
evgtrinc286020_g1_i3	-1.03657	-1.27487	0.0118875	UNIREF90_G6CJJ5	Uncharacterized protein	Danaus plexippus (Monarch butterfly)
evgtrinc274234_g1_i1	-1.03623	8.49658	2.70965e-20	UNIREF90_G6D6B9	Cuticular protein RR-2 motif 59	Danaus plexippus (Monarch butterfly)
evgtrinc230328_g1_i2	-1.03163	4.01467	1.3665e-12	UNIREF90_G6CT67	Uncharacterized protein	Danaus plexippus (Monarch butterfly)
evgtrinc285823_g4_i1	-1.03116	7.69111	3.87409e-28	UNIREF90_G6CUB8	Tetraspanin	Danaus plexippus (Monarch butterfly)
evgtrinc279418_g1_i1	-1.03088	3.36153	8.21114e-19	UNIREF90_Q2F6B8	NA	NA
evgtrinc280737_g1_i3	-1.02958	-0.486694	2.79299e-05	UNIREF90_G6CZR7	Uncharacterized protein	Danaus plexippus (Monarch butterfly)
evgtrinc289974_g4_i1	-1.0294	2.27401	7.93862e-09	UNIREF90_V5YUE2	2,5-diketo-D-gluconate reductase A	Serratia marcescens
evgtrinc282211_g5_i3	-1.0247	5.61795	1.71908e-18	NA	NA	NA
evgtrinc288594_g1_i6	-1.02458	0.0720236	1.5261e-06	UNIREF90_G6D9U9	Uncharacterized protein	Danaus plexippus (Monarch butterfly)
evgtrinc226127_g1_i1	-1.02416	2.26621	2.45136e-08	UNIREF90_U4UN13	Uncharacterized protein (Fragment)	Dendroctonus ponderosae (Mountain pine beetle)
evgtrinc285571_g1_i1	-1.02262	0.412101	1.87606e-10	UNIREF90_B3XXM3	NA	NA
evgtrinc271879_g1_i1	-1.02205	7.15143	4.68947e-16	UNIREF90_G6D8V9	Uncharacterized protein	Danaus plexippus (Monarch butterfly)
evgtrinc276109_g1_i1	-1.02116	3.48477	3.04032e-17	UNIREF90_S4PNY7	Elongation of very long chain fatty acids protein (EC 2.3.1.199) (Very-long-chain 3-oxoacyl-CoA synthase)	Pararge aegeria (specked wood butterfly)
evgtrinc288100_g2_i1	-1.02098	0.0156815	5.15039e-06	NA	NA	NA
evgtrinc232624_g1_i1	-1.02043	-1.13431	0.000467383	NA	NA	NA
evgtrinc287836_g5_i2	-1.01993	5.04959	5.72285e-17	UNIREF90_I4DLA6	26S protease regulatory subunit rpt4	Papilio xuthus (Asian swallowtail butterfly)
evgtrinc287686_g3_i3	-1.01936	2.87258	0.017306	UNIREF90_D7GXK6	Putative uncharacterized protein	Tribolium castaneum (Red flour beetle)
evgtrinc285999_g2_i1	-1.01766	-0.342636	1.18337e-05	UNIREF90_G6CYK7	Putative AMP dependent coa ligase	Danaus plexippus (Monarch butterfly)
evgtrinc272541_g1_i1	-1.01441	4.4871	9.4528e-21	UNIREF90_S4P8Z5	Uncharacterized protein (Fragment)	Pararge aegeria (specked wood butterfly)
evgtrinc283792_g1_i1	-1.01305	0.429652	0.0002704	UNIREF90_G6D6H5	Spz1B	Danaus plexippus (Monarch butterfly)
evgtrinc283986_g1_i3	-1.01195	0.5531	1.13524e-05	UNIREF90_G6DKM6	Serine protease inhibitor 34	Danaus plexippus (Monarch butterfly)
evgtrinc289881_g1_i1	-1.01015	0.301803	1.83296e-07	UNIREF90_G6CW37	Uncharacterized protein	Danaus plexippus (Monarch butterfly)
evgtrinc289008_g1_i1	-1.00931	-0.833394	0.000829596	UNIREF90_G6CR27	Uncharacterized protein	Danaus plexippus (Monarch butterfly)
evgtrinc268726_g1_i3	-1.00895	-1.00175	0.00274198	UNIREF90_UPI00034F97D4	NA	NA
evgtrinc290152_g2_i1	-1.00878	3.80021	2.6084e-12	UNIREF90_G6DNA0	Putative ubiquitination factor E4	Danaus plexippus (Monarch butterfly)
evgtrinc171362_g1_i1	-1.00867	2.08859	5.30319e-08	UNIREF90_G6D1G4	Uncharacterized protein	Danaus plexippus (Monarch butterfly)
evgtrinc284778_g1_i1	-1.00812	-1.13968	0.000819603	UNIREF90_S4PNC4	Dorsocross2 (Fragment)	Pararge aegeria (specked wood butterfly)
evgtrinc280226_g2_i1	-1.00695	4.63046	1.08966e-20	UNIREF90_D9D5H5	Fatty-acyl CoA reductase 2	Ostrinia nubilalis (European corn borer) (Pyralis nubilalis)
evgtrinc290322_g1_i1	-1.00635	5.06992	5.34038e-17	UNIREF90_G6DQ84	Protease m1 zinc metalloprotease	Danaus plexippus (Monarch butterfly)
evgtrinc236105_g1_i2	-1.00528	3.35537	4.93167e-27	UNIREF90_UPI00017586C8	NA	NA
evgtrinc276163_g1_i7	-1.00393	1.00619	1.74739e-09	NA	NA	NA
evgtrinc276821_g2_i1	-1.00387	1.73971	2.28609e-09	UNIREF90_G9LPP9	UDP-glycosyltransferase UGT39B2	Helicoverpa armigera (Cotton bollworm) (Heliothis armigera)
evgtrinc276951_g1_i1	-1.00296	4.33171	0.000582153	UNIREF90_G6DPP9	Uncharacterized protein	Danaus plexippus (Monarch butterfly)
evgtrinc246802_g1_i1	-1.00228	4.25347	1.0537e-06	UNIREF90_H9JKU4	Putative cuticle protein	Bombyx mori (Silk moth)
evgtrinc283241_g1_i1	-1.00153	1.26948	4.51839e-06	UNIREF90_UPI00034F2E77	NA	NA
evgtrinc278036_g1_i1	-1.0015	5.08521	8.89797e-13	UNIREF90_G6DA82	Uncharacterized protein	Danaus plexippus (Monarch butterfly)
evgtrinc274939_g1_i1	-1.00144	12.188	1.32397e-20	UNIREF90_Q68AX4	NA	NA
evgtrinc282374_g1_i1	-0.998785	0.557269	3.6243e-07	UNIREF90_G6DEI3	Uncharacterized protein	Danaus plexippus (Monarch butterfly)
evgtrinc268662_g1_i2	-0.998518	0.698069	0.00275669	UNIREF90_U5KCL7	Aldo-keto reductase (Fragment)	Agrotis ipsilon (Black cutworm moth)
evgtrinc216671_g1_i1	-0.997532	-0.81939	0.0023809	NA	NA	NA
evgtrinc289409_g1_i1	-0.996784	1.21036	1.68561e-08	NA	NA	NA
evgtrinc263610_g1_i1	-0.996692	-1.00065	0.0106981	UNIREF90_G6DF31	Uncharacterized protein	Danaus plexippus (Monarch butterfly)
evgtrinc419140_g1_i1	-0.995811	-1.41016	0.03795	NA	NA	NA
evgtrinc284050_g1_i1	-0.994773	4.53322	2.45641e-18	UNIREF90_G6CTC0	Uncharacterized protein	Danaus plexippus (Monarch butterfly)
evgtrinc282263_g7_i1	-0.99473	2.48059	1.80928e-06	UNIREF90_Q2QDG2	NA	NA
evgtrinc277625_g1_i2	-0.994447	-0.809431	2.94513e-05	NA	NA	NA
evgtrinc277819_g4_i1	-0.993355	6.96044	1.60162e-14	NA	NA	NA
evgtrinc280757_g1_i1	-0.992346	1.9273	2.5411e-17	UNIREF90_G6DC84	Uncharacterized protein	Danaus plexippus (Monarch butterfly)
evgtrinc287806_g1_i1	-0.992111	-0.412105	0.00591658	UNIREF90_H9IV65	Uncharacterized protein	Bombyx mori (Silk moth)
evgtrinc262306_g1_i1	-0.991458	7.67253	1.17801e-13	UNIREF90_G6CHT7	Cuticular protein hypothetical 30	Danaus plexippus (Monarch butterfly)
evgtrinc284725_g1_i1	-0.990056	3.83539	1.57865e-16	UNIREF90_B0M0V1	Glycerol kinase (EC 2.7.1.30)	Bombyx mori (Silk moth)
evgtrinc272898_g1_i2	-0.989342	-1.35471	0.0323714	NA	NA	NA
evgtrinc289602_g2_i7	-0.989226	-1.28385	0.000734043	UNIREF90_UPI00034FDA36	NA	NA
evgtrinc277569_g2_i1	-0.988425	2.19803	1.35656e-07	UNIREF90_UPI00034F68CB	NA	NA
evgtrinc285406_g3_i4	-0.988401	-0.284111	0.00168153	UNIREF90_G6DCP5	Putative sorting nexin	Danaus plexippus (Monarch butterfly)
evgtrinc256504_g1_i2	-0.988213	-0.865294	0.00123408	NA	NA	NA
evgtrinc288912_g3_i1	-0.987939	0.149259	0.000109918	UNIREF90_G6DM32	Putative endonuclease and reverse transcriptase-like protein	Danaus plexippus (Monarch butterfly)
evgtrinc275886_g1_i1	-0.987811	-1.39362	0.0144201	UNIREF90_G6CQR0	Uncharacterized protein	Danaus plexippus (Monarch butterfly)
evgtrinc184738_g1_i1	-0.987726	1.9107	0.00440515	NA	NA	NA
evgtrinc240188_g1_i1	-0.985966	0.98098	9.38196e-06	UNIREF90_H9JDC4	Uncharacterized protein	Bombyx mori (Silk moth)
evgtrinc288577_g1_i3	-0.98535	-0.571987	0.00405205	UNIREF90_G6CP31	Uncharacterized protein	Danaus plexippus (Monarch butterfly)
evgtrinc287561_g1_i1	-0.984866	6.24113	4.02975e-22	UNIREF90_G6DEX7	Farnesyltransferase beta subunit	Danaus plexippus (Monarch butterfly)
evgtrinc288617_g1_i2	-0.982966	3.97919	1.25902e-25	UNIREF90_G6DSI8	NA	NA
evgtrinc279108_g1_i1	-0.981837	1.89827	1.03877e-09	UNIREF90_H9J014	Uncharacterized protein	Bombyx mori (Silk moth)
evgtrinc284099_g1_i2	-0.981598	-0.217475	4.44655e-05	UNIREF90_G6CWP6	Ecdysis triggering hormone receptor subtype-A	Danaus plexippus (Monarch butterfly)
evgtrinc270186_g1_i2	-0.980801	-0.591871	0.000800745	UNIREF90_A0A067REE8	Tetratricopeptide repeat protein 7B	Zootermopsis nevadensis (Dampwood termite)
evgtrinc280398_g2_i1	-0.980604	-1.0972	0.00104162	UNIREF90_G6DTG8	Uncharacterized protein	Danaus plexippus (Monarch butterfly)
evgtrinc277310_g1_i3	-0.980421	-1.30766	0.00535514	UNIREF90_H9ITW7	Uncharacterized protein	Danaus plexippus (Monarch butterfly)
evgtrinc290157_g3_i2	-0.980252	2.78509	5.73913e-10	UNIREF90_G6DCF2	Unc-5	Danaus plexippus (Monarch butterfly)
evgtrinc188214_g2_i1	-0.979523	4.02197	2.18411e-18	UNIREF90_S4PZW1	Transmembrane protein 216	Pararge aegeria (specked wood butterfly)
evgtrinc289846_g1_i1	-0.979407	4.12021	3.22255e-28	UNIREF90_G6D2Y8	Uncharacterized protein	Danaus plexippus (Monarch butterfly)
evgtrinc289691_g1_i1	-0.977616	2.11002	3.50404e-09	UNIREF90_G6CTK7	Uncharacterized protein	Danaus plexippus (Monarch butterfly)
evgtrinc289851_g2_i1	-0.977484	2.69335	3.26188e-25	UNIREF90_D2A233	Putative uncharacterized protein GLEAN_07047	Tribolium castaneum (Red flour beetle)
evgtrinc286192_g2_i4	-0.976414	0.520252	1.22753e-09	UNIREF90_G6CNL7	Uncharacterized protein	Danaus plexippus (Monarch butterfly)
evgtrinc277827_g1_i1	-0.971246	1.05789	1.63081e-09	UNIREF90_UPI0003502657	NA	NA
evgtrinc290603_g1_i1	-0.970012	4.29685	3.19853e-17	UNIREF90_G6DCR2	Uncharacterized protein	Danaus plexippus (Monarch butterfly)
evgtrinc214205_g1_i2	-0.96841	-0.198858	1.76613e-06	NA	NA	NA
evgtrinc290371_g2_i3	-0.967374	-1.12839	0.00087031	UNIREF90_G6CVU6	Uncharacterized protein	Danaus plexippus (Monarch butterfly)
evgtrinc287888_g4_i2	-0.966377	5.70775	1.46398e-26	UNIREF90_B2DBK3	Similar to CG5304-PA	Papilio xuthus (Asian swallowtail butterfly)
evgtrinc286123_g1_i1	-0.966274	5.78555	5.86501e-43	UNIREF90_G6CR34	Putative microtubule binding protein	Danaus plexippus (Monarch butterfly)
evgtrinc287881_g2_i2	-0.9657	2.80058	3.7512e-06	UNIREF90_G6CXX9	Uncharacterized protein	Danaus plexippus (Monarch butterfly)
evgtrinc286685_g1_i1	-0.964562	1.34896	4.6949e-05	UNIREF90_H9JN11	Uncharacterized protein	Bombyx mori (Silk moth)
evgtrinc280855_g1_i1	-0.963747	8.31673	3.18234e-23	UNIREF90_Q1HPK0	Vesicle amine transport protein	Bombyx mori (Silk moth)
evgtrinc288648_g1_i2	-0.962489	2.20819	1.62087e-11	UNIREF90_A0A068FMN0	Peroxisomal acyl-CoA oxidase (Fragment)	Agrotis segetum (turnip moth)
evgtrinc281455_g1_i4	-0.961984	1.92029	6.4935e-06	UNIREF90_G6D6F6	Uncharacterized protein	Danaus plexippus (Monarch butterfly)
evgtrinc284691_g4_i1	-0.961627	2.38928	0.00160571	UNIREF90_A0A085NBV3	Uncharacterized protein	Trichuris suis (pig whipworm)
evgtrinc285438_g1_i1	-0.960266	4.87299	0.000369143	UNIREF90_G6DMJ2	Carboxylic ester hydrolase (EC 3.1.1.-)	Danaus plexippus (Monarch butterfly)
evgtrinc284423_g2_i1	-0.958515	5.65916	2.82124e-24	UNIREF90_G6CWI8	Amino acid transporter	Danaus plexippus (Monarch butterfly)
evgtrinc264413_g1_i1	-0.958499	0.336595	4.56478e-05	UNIREF90_G6CSH2	Uncharacterized protein	Danaus plexippus (Monarch butterfly)
evgtrinc282581_g1_i8	-0.958455	-0.976083	0.000892425	NA	NA	NA
evgtrinc290574_g1_i1	-0.956834	0.97612	1.37407e-06	UNIREF90_G6D0J6	Uncharacterized protein	Danaus plexippus (Monarch butterfly)
evgtrinc186955_g1_i2	-0.956112	-1.04737	0.00521967	NA	NA	NA
evgtrinc269852_g1_i1	-0.955564	-1.07995	0.0041835	NA	NA	NA
evgtrinc256288_g1_i3	-0.955383	1.46164	2.37281e-09	UNIREF90_Q4DX15	Surface antigen 2 (CA-2), putative	Trypanosoma cruzi (strain CL Brener)
evgtrinc269824_g2_i2	-0.955361	-0.67717	0.0101626	NA	NA	NA
evgtrinc284529_g2_i1	-0.95472	1.10333	2.70178e-10	UNIREF90_UPI00034FE1A8	NA	NA
evgtrinc269011_g1_i1	-0.954547	4.26099	5.63804e-10	UNIREF90_G6D0I6	4-aminobutyrate aminotransferase	Danaus plexippus (Monarch butterfly)
evgtrinc288828_g1_i1	-0.954006	-0.754783	0.00825481	UNIREF90_G6CZK2	Uncharacterized protein	Danaus plexippus (Monarch butterfly)
evgtrinc286208_g1_i1	-0.952769	3.13582	2.15182e-15	UNIREF90_S4PFE5	Deoxynucleoside kinase	Pararge aegeria (specked wood butterfly)
evgtrinc285338_g1_i2	-0.952095	4.64763	2.27587e-23	UNIREF90_G6CZD2	Uncharacterized protein	Danaus plexippus (Monarch butterfly)
evgtrinc190633_g1_i1	-0.952045	-1.06957	0.0037331	NA	NA	NA
evgtrinc274521_g1_i2	-0.950154	-0.386826	5.35921e-07	UNIREF90_S4NNW6	Zinc transporter 2	Pararge aegeria (specked wood butterfly)
evgtrinc249513_g1_i1	-0.948832	-0.785297	2.87412e-05	UNIREF90_G6DGK2	Putative synaptic vesicle protein	Danaus plexippus (Monarch butterfly)
evgtrinc283806_g1_i1	-0.948725	3.41459	5.95683e-09	UNIREF90_G6DCF7	Spermine synthase	Danaus plexippus (Monarch butterfly)
evgtrinc290193_g1_i1	-0.94628	0.286279	2.03028e-06	UNIREF90_G6D4W4	Uncharacterized protein	Danaus plexippus (Monarch butterfly)
evgtrinc290278_g2_i1	-0.946162	-0.179704	0.00163895	UNIREF90_G6DM32	Putative endonuclease and reverse transcriptase-like protein	Danaus plexippus (Monarch butterfly)
evgtrinc287998_g1_i1	-0.945884	4.2729	1.76279e-30	UNIREF90_G6D6Z9	Kal-1 protein	Danaus plexippus (Monarch butterfly)
evgtrinc281641_g2_i2	-0.943679	2.65556	7.77639e-09	UNIREF90_G6DSX0	Putative zinc finger protein	Danaus plexippus (Monarch butterfly)
evgtrinc286224_g1_i1	-0.943477	5.43021	3.42831e-15	UNIREF90_B2DBM9	Similar to CG13676-PA	Papilio xuthus (Asian swallowtail butterfly)
evgtrinc285594_g1_i2	-0.941604	1.94379	1.36075e-06	UNIREF90_H9JXB9	Uncharacterized protein	Bombyx mori (Silk moth)
evgtrinc245167_g1_i1	-0.938865	-1.1869	0.0118993	UNIREF90_H9ISS6	Uncharacterized protein	Danaus plexippus (Monarch butterfly)
evgtrinc283678_g1_i1	-0.938145	0.448822	3.71436e-06	UNIREF90_G6DG09	Cytochrome P450 332A5	Danaus plexippus (Monarch butterfly)
evgtrinc153072_g1_i1	-0.938041	-1.31373	0.0115056	UNIREF90_G6CZ94	Putative tetratricopeptide repeat protein 7B	Danaus plexippus (Monarch butterfly)
evgtrinc285532_g1_i1	-0.934791	2.17619	3.2866e-07	UNIREF90_S4NNA8	RNA-directed DNA polymerase from mobile element jockey (Fragment)	Pararge aegeria (specked wood butterfly)
evgtrinc289200_g1_i3	-0.934326	5.45756	2.5275e-26	UNIREF90_H9JD44	Uncharacterized protein	Bombyx mori (Silk moth)
evgtrinc284018_g1_i1	-0.934041	0.133443	0.000233796	UNIREF90_F8SXW7	G protein alpha subunit	Bombyx mori (Silk moth)
evgtrinc289967_g2_i2	-0.931908	3.33497	4.83317e-23	UNIREF90_H9JKZ3	Uncharacterized protein	Bombyx mori (Silk moth)
evgtrinc289071_g1_i4	-0.9292	5.06171	9.23198e-08	UNIREF90_UPI00046D88A9	NA	NA
evgtrinc157023_g1_i1	-0.928401	0.0928319	0.0127818	UNIREF90_D7F177	Endonuclease-reverse transcriptase	Bombyx mori (Silk moth)
evgtrinc285664_g1_i1	-0.926975	0.609441	1.66187e-08	UNIREF90_G6CR62	Uncharacterized protein	Danaus plexippus (Monarch butterfly)
evgtrinc259386_g1_i1	-0.925924	1.42178	0.0192563	UNIREF90_S4NNZ2	DNA ligase 1 (Fragment)	Pararge aegeria (specked wood butterfly)
evgtrinc239468_g1_i1	-0.925331	-0.18427	1.78632e-05	UNIREF90_UPI00034F996F	NA	NA
evgtrinc288200_g2_i1	-0.925019	6.43632	1.9453e-29	UNIREF90_S4PI76	Farnesyl pyrophosphate syntase	Pararge aegeria (specked wood butterfly)
evgtrinc282051_g1_i1	-0.924543	-1.23308	0.00904435	UNIREF90_H9ITT1	Uncharacterized protein	Bombyx mori (Silk moth)
evgtrinc287665_g3_i6	-0.922641	4.27826	0.0291091	UNIREF90_J9LX18	Uncharacterized protein	Acyrthosiphon pisum (Pea aphid)
evgtrinc288573_g1_i1	-0.92167	6.31344	2.04792e-19	UNIREF90_G6CJ04	Uncharacterized protein	Danaus plexippus (Monarch butterfly)
evgtrinc290014_g1_i1	-0.920447	5.07784	2.02173e-14	UNIREF90_G6DN18	Serine protease inhibitor	Danaus plexippus (Monarch butterfly)
evgtrinc212398_g1_i1	-0.919863	2.18828	1.9449e-07	UNIREF90_G6D4D8	Bombyrin	Danaus plexippus (Monarch butterfly)
evgtrinc287627_g1_i1	-0.919763	-0.0587118	8.47575e-07	UNIREF90_H9J4B6	Uncharacterized protein	Bombyx mori (Silk moth)
evgtrinc284456_g1_i1	-0.918507	0.898224	3.79705e-09	UNIREF90_H9IW67	Uncharacterized protein	Bombyx mori (Silk moth)
evgtrinc283248_g1_i1	-0.91811	-0.311544	9.04451e-07	UNIREF90_UPI00034F4103	NA	NA
evgtrinc193432_g1_i1	-0.917907	1.83648	8.69821e-08	UNIREF90_I4DJU8	Troponin C	Papilio xuthus (Asian swallowtail butterfly)
evgtrinc287178_g1_i3	-0.917508	3.1568	6.56228e-18	UNIREF90_S4PWQ0	HD domain-containing protein 2	Pararge aegeria (specked wood butterfly)
evgtrinc288901_g2_i4	-0.916748	-1.39167	0.0186493	UNIREF90_UPI00034FD105	NA	NA
evgtrinc284951_g1_i1	-0.916542	6.11839	1.20925e-18	UNIREF90_H9ITK2	Uncharacterized protein	Bombyx mori (Silk moth)
evgtrinc289228_g1_i2	-0.916357	1.56212	2.37047e-09	UNIREF90_UPI0004ABA3E5	NA	NA
evgtrinc287749_g1_i1	-0.915943	0.863049	5.16533e-07	UNIREF90_G6CLL3	Uncharacterized protein	Danaus plexippus (Monarch butterfly)
evgtrinc287167_g1_i1	-0.913508	6.05761	1.25574e-22	UNIREF90_G6CRB7	Putative outspread	Danaus plexippus (Monarch butterfly)
evgtrinc285848_g1_i7	-0.91347	4.55588	2.01649e-16	UNIREF90_G6D9D7	Putative phosphatidylinositol-4-phosphate 5-kinase, type II, beta isoform 1	Danaus plexippus (Monarch butterfly)
evgtrinc288048_g1_i1	-0.912798	0.497388	8.76411e-05	UNIREF90_I4DMG6	Serine protease inhibitor 77Ba	Papilio polytes (Common mormon) (Swallowtail butterfly)
evgtrinc288104_g2_i1	-0.912252	-0.702273	0.00128212	UNIREF90_UPI00034F49A1	NA	NA
evgtrinc287877_g1_i2	-0.911694	4.19455	5.71959e-09	UNIREF90_H9JPM4	Uncharacterized protein	Bombyx mori (Silk moth)
evgtrinc290363_g1_i3	-0.911537	0.450248	3.87113e-06	UNIREF90_H9JIJ3	Uncharacterized protein	Bombyx mori (Silk moth)
evgtrinc287021_g1_i1	-0.91049	0.153204	3.2866e-07	UNIREF90_G6CHK1	CRAL/TRIO domain-containing protein	Danaus plexippus (Monarch butterfly)
evgtrinc285262_g1_i1	-0.908197	1.05663	1.24688e-05	UNIREF90_G6DLQ4	Uncharacterized protein	Danaus plexippus (Monarch butterfly)
evgtrinc247246_g1_i1	-0.907479	3.75526	1.40691e-05	UNIREF90_G6CNQ0	Ionotropic glutamate receptor subunit ia	Danaus plexippus (Monarch butterfly)
evgtrinc275061_g1_i4	-0.906815	-0.0464373	1.05314e-06	UNIREF90_H9JTB4	Uncharacterized protein	Bombyx mori (Silk moth)
evgtrinc285250_g1_i1	-0.905632	5.58886	9.61919e-06	UNIREF90_UPI0003501CA9	NA	NA
evgtrinc290220_g2_i1	-0.904978	4.79045	3.42416e-08	UNIREF90_UPI0003501D85	NA	NA
evgtrinc256348_g1_i1	-0.904683	2.78232	1.3241e-14	UNIREF90_G6CNY8	Uncharacterized protein	Danaus plexippus (Monarch butterfly)
evgtrinc283707_g1_i1	-0.903996	0.569105	1.3522e-05	UNIREF90_U5EL41	Innexin	Corethrella appendiculata
evgtrinc288071_g1_i2	-0.903521	-1.11332	0.000370693	UNIREF90_G6DT80	Putative band 4.1-like protein 4A	Danaus plexippus (Monarch butterfly)
evgtrinc289039_g1_i1	-0.903479	1.92994	7.4167e-12	UNIREF90_G6DHJ7	Uncharacterized protein	Danaus plexippus (Monarch butterfly)
evgtrinc274988_g1_i4	-0.902736	-0.303224	0.00109074	UNIREF90_G6DG01	Uncharacterized protein	Danaus plexippus (Monarch butterfly)
evgtrinc281856_g1_i6	-0.899826	-0.768825	0.0029591	UNIREF90_H9J587	Uncharacterized protein	Bombyx mori (Silk moth)
evgtrinc289573_g2_i1	-0.899309	9.66653	1.88835e-18	UNIREF90_S4NWM3	Uncharacterized protein (Fragment)	Pararge aegeria (specked wood butterfly)
evgtrinc191236_g1_i1	-0.898993	-0.864364	0.000794289	UNIREF90_G6CPI4	Putative follistatin	Danaus plexippus (Monarch butterfly)
evgtrinc67721_g1_i1	-0.898659	3.51596	1.06289e-11	UNIREF90_H9JJG0	Uncharacterized protein	Bombyx mori (Silk moth)
evgtrinc290299_g2_i3	-0.8986	0.791385	0.000796155	UNIREF90_G3E4N4	Putative uncharacterized protein	Pectinophora gossypiella (Cotton pink bollworm)
evgtrinc288713_g1_i6	-0.897844	0.544492	2.04691e-06	UNIREF90_G6DH12	Non-specific protein-tyrosine kinase (EC 2.7.10.2)	Danaus plexippus (Monarch butterfly)
evgtrinc290001_g2_i1	-0.896736	-0.225066	0.00298985	UNIREF90_G6D6M2	Uncharacterized protein	Danaus plexippus (Monarch butterfly)
evgtrinc285386_g1_i4	-0.89638	1.70794	4.68049e-14	UNIREF90_UPI00034F2B13	NA	NA
evgtrinc284310_g1_i2	-0.895881	5.34067	3.35836e-16	UNIREF90_G6CP88	Uncharacterized protein	Danaus plexippus (Monarch butterfly)
evgtrinc282745_g1_i1	-0.894497	2.99196	1.52099e-13	UNIREF90_G6CSV3	Putative WD repeat domain 45	Danaus plexippus (Monarch butterfly)
evgtrinc284153_g1_i1	-0.893167	3.36742	6.45105e-14	UNIREF90_G6CWP6	Ecdysis triggering hormone receptor subtype-A	Danaus plexippus (Monarch butterfly)
evgtrinc276322_g1_i1	-0.892352	5.48299	0.0128405	UNIREF90_J9LQR3	Uncharacterized protein	Acyrthosiphon pisum (Pea aphid)
evgtrinc287496_g3_i1	-0.892346	-1.1767	0.0111262	UNIREF90_UPI00034FD3F1	NA	NA
evgtrinc450861_g1_i1	-0.891909	-1.12149	0.00296258	UNIREF90_UPI00034F38B0	NA	NA
evgtrinc289299_g1_i1	-0.890596	7.3421	8.40874e-19	UNIREF90_G6CUW9	Uncharacterized protein	Danaus plexippus (Monarch butterfly)
evgtrinc272522_g1_i1	-0.890352	2.42037	1.0098e-09	UNIREF90_G6DG52	Uncharacterized protein	Danaus plexippus (Monarch butterfly)
evgtrinc286030_g1_i3	-0.890069	-1.44892	0.0208554	UNIREF90_G6D4Z6	Lipase	Danaus plexippus (Monarch butterfly)
evgtrinc280735_g1_i2	-0.887413	-0.580348	0.00735305	UNIREF90_I4DMS6	Uncharacterized protein	Papilio polytes (Common mormon) (Swallowtail butterfly)
evgtrinc285211_g1_i1	-0.887306	-0.305707	0.000236939	UNIREF90_G6CVA8	Uncharacterized protein	Danaus plexippus (Monarch butterfly)
evgtrinc290417_g1_i4	-0.887159	3.02443	3.44534e-07	UNIREF90_G6D760	Anoctamin	Danaus plexippus (Monarch butterfly)
evgtrinc227299_g1_i2	-0.886741	4.48703	6.23898e-21	UNIREF90_UPI00021A87ED	NA	NA
evgtrinc288410_g3_i2	-0.885505	0.0492349	2.85379e-06	UNIREF90_UPI00046C3AD5	NA	NA
evgtrinc190412_g1_i1	-0.885395	-0.982056	0.0110781	UNIREF90_Q3V5Y4	Non-LTR retrotransposon CATS (Fragment)	Bombyx mori (Silk moth)
evgtrinc290459_g1_i1	-0.881475	1.8024	1.05266e-10	UNIREF90_A0A023J7Q5	Apaf-1S (Apoptotic protease-activating factor-1)	Plutella xylostella (Diamondback moth) (Plutella maculipennis)
evgtrinc274428_g1_i1	-0.880101	-1.09997	0.000473084	UNIREF90_G6D283	Putative SV2-like protein 1	Danaus plexippus (Monarch butterfly)
evgtrinc283332_g2_i1	-0.877788	-0.436487	0.000960722	UNIREF90_G6D1E3	Guanylate cyclase (EC 4.6.1.2)	Danaus plexippus (Monarch butterfly)
evgtrinc274812_g1_i1	-0.877469	1.9216	1.61813e-11	UNIREF90_G6DAV1	Uncharacterized protein	Danaus plexippus (Monarch butterfly)
evgtrinc288314_g1_i3	-0.87717	1.40444	0.000555172	UNIREF90_UPI00046C0B42	NA	NA
evgtrinc85327_g1_i1	-0.876829	1.47112	3.37223e-11	UNIREF90_UPI00034FE0ED	NA	NA
evgtrinc285514_g2_i1	-0.876317	2.07976	2.75045e-13	UNIREF90_S4PRY9	NA	NA
evgtrinc284312_g2_i1	-0.873974	-1.18395	0.00386409	UNIREF90_G6CHQ1	Adenosine deaminase related growth factor	Danaus plexippus (Monarch butterfly)
evgtrinc172337_g1_i1	-0.871577	10.777	1.5847e-11	UNIREF90_H9JB48	Uncharacterized protein	Bombyx mori (Silk moth)
evgtrinc281447_g1_i2	-0.870795	1.1058	8.15641e-06	UNIREF90_G6CHJ9	Putative CRAL/TRIO domain-containing protein	Danaus plexippus (Monarch butterfly)
evgtrinc276479_g1_i1	-0.87036	1.21157	1.54005e-10	UNIREF90_H9JNI9	Uncharacterized protein	Bombyx mori (Silk moth)
evgtrinc283984_g3_i1	-0.869609	0.971278	3.13598e-05	UNIREF90_B6ZIV8	Globin (Uncharacterized protein)	Bombyx mori (Silk moth)
evgtrinc274070_g1_i1	-0.869312	0.257542	0.000177713	UNIREF90_UPI0003502927	NA	NA
evgtrinc289006_g1_i1	-0.868916	5.29371	7.07263e-18	UNIREF90_H9JJJ4	Uncharacterized protein	Bombyx mori (Silk moth)
evgtrinc279408_g2_i1	-0.868786	-0.621146	0.00527523	UNIREF90_G6DBX2	Uncharacterized protein	Danaus plexippus (Monarch butterfly)
evgtrinc231992_g1_i1	-0.868669	2.16306	4.70655e-07	UNIREF90_UPI00034F3E3B	NA	NA
evgtrinc289766_g1_i3	-0.867936	3.86682	0.00014927	UNIREF90_UPI00034FDB15	NA	NA
evgtrinc262872_g1_i1	-0.867311	-0.507653	0.00745112	UNIREF90_B2DBL1	Cuticular protein CPR59B	Papilio xuthus (Asian swallowtail butterfly)
evgtrinc286813_g2_i1	-0.866574	3.03712	8.2414e-18	UNIREF90_G6DRZ4	Uncharacterized protein	Danaus plexippus (Monarch butterfly)
evgtrinc239334_g1_i1	-0.866289	-0.573955	0.00884951	NA	NA	NA
evgtrinc146264_g1_i1	-0.86514	0.189928	0.0210885	NA	NA	NA
evgtrinc283975_g1_i2	-0.86472	2.42281	7.03074e-11	UNIREF90_UPI00034FB422	NA	NA
evgtrinc289536_g1_i1	-0.863874	3.78692	2.82724e-11	UNIREF90_J7EI43	Carboxylic ester hydrolase (EC 3.1.1.-)	Melitaea cinxia (Glanville fritillary) (Papilio cinxia)
evgtrinc290031_g1_i1	-0.862141	-0.0537826	9.36888e-07	UNIREF90_H9JD71	Uncharacterized protein	Bombyx mori (Silk moth)
evgtrinc288292_g1_i1	-0.861897	2.57909	0.000240473	UNIREF90_Q2MGA5	Polyprotein	Antheraea mylitta (Tasar silkworm)
evgtrinc282414_g1_i1	-0.860622	0.0230468	0.000427877	UNIREF90_G6CRS9	Putative transportin 1	Danaus plexippus (Monarch butterfly)
evgtrinc287466_g1_i1	-0.85899	7.19842	0.000548557	UNIREF90_UPI00046BBC8E	NA	NA
evgtrinc289366_g1_i1	-0.858458	4.37746	1.72021e-19	UNIREF90_G6CIY4	Abc transporter	Danaus plexippus (Monarch butterfly)
evgtrinc285805_g1_i2	-0.85813	3.64069	3.26188e-25	UNIREF90_G6D4P6	2-hydroxyphytanoyl-CoA lyase	Danaus plexippus (Monarch butterfly)
evgtrinc289084_g1_i3	-0.85798	-0.0950584	0.000776374	UNIREF90_H9JEG7	Uncharacterized protein	Bombyx mori (Silk moth)
evgtrinc286448_g1_i1	-0.856337	2.20887	5.44557e-06	UNIREF90_G6CYE5	Uncharacterized protein	Danaus plexippus (Monarch butterfly)
evgtrinc284019_g1_i1	-0.855835	4.53773	3.99349e-13	UNIREF90_G6D9U3	Uncharacterized protein	Danaus plexippus (Monarch butterfly)
evgtrinc288299_g2_i2	-0.855234	3.53581	2.26732e-14	UNIREF90_G6CVS5	Uncharacterized protein	Danaus plexippus (Monarch butterfly)
evgtrinc285785_g2_i2	-0.854164	-1.22182	0.00751422	NA	NA	NA
evgtrinc282157_g1_i1	-0.854106	3.96144	3.37902e-17	UNIREF90_G6DA79	Cadherin	Danaus plexippus (Monarch butterfly)
evgtrinc288073_g1_i9	-0.85391	1.76555	0.0305791	UNIREF90_S4NIJ2	Gag-pol polyprotein (Fragment)	Pararge aegeria (specked wood butterfly)
evgtrinc288894_g1_i2	-0.853594	4.78107	2.62852e-30	UNIREF90_G6D1H1	Putative Trk-like receptor tyrosine kinase	Danaus plexippus (Monarch butterfly)
evgtrinc287148_g1_i1	-0.852996	2.61526	1.64359e-06	UNIREF90_G6DJX2	Mitochondrial aldehyde dehydrogenase	Danaus plexippus (Monarch butterfly)
evgtrinc258398_g1_i2	-0.851819	1.55418	0.00672451	UNIREF90_G6CS21	Uncharacterized protein	Danaus plexippus (Monarch butterfly)
evgtrinc290408_g1_i1	-0.851469	1.72661	2.11333e-09	UNIREF90_G6DD57	Transporter	Danaus plexippus (Monarch butterfly)
evgtrinc280700_g1_i1	-0.849473	2.47008	4.82932e-14	UNIREF90_G6CZY6	Uncharacterized protein	Danaus plexippus (Monarch butterfly)
evgtrinc286390_g1_i1	-0.849288	7.84767	5.86845e-14	UNIREF90_B2DBM9	Similar to CG13676-PA	Papilio xuthus (Asian swallowtail butterfly)
evgtrinc290549_g3_i3	-0.848882	4.68742	3.54723e-21	UNIREF90_UPI00034F9525	NA	NA
evgtrinc288622_g2_i1	-0.848833	4.76229	9.03859e-22	UNIREF90_G6DBH5	Fasciclin II transmembrane isoform	Danaus plexippus (Monarch butterfly)
evgtrinc289795_g1_i3	-0.848422	2.94896	0.0187656	NA	NA	NA
evgtrinc279062_g1_i1	-0.84829	4.16527	1.51781e-20	UNIREF90_G6DAS9	Elongation of very long chain fatty acids protein (EC 2.3.1.199) (Very-long-chain 3-oxoacyl-CoA synthase)	Danaus plexippus (Monarch butterfly)
evgtrinc288584_g2_i1	-0.847897	-1.05949	0.00789968	UNIREF90_A7BJS5	Protein argonaute	Samia ricini (Indian eri silkmoth) (Samia cynthia ricini)
evgtrinc279756_g1_i1	-0.847823	-0.602509	0.00011833	UNIREF90_H9JYD3	Uncharacterized protein	Bombyx mori (Silk moth)
evgtrinc285192_g2_i2	-0.845803	-0.961605	0.00701218	UNIREF90_G6CV31	Uncharacterized protein	Danaus plexippus (Monarch butterfly)
evgtrinc279806_g1_i2	-0.842962	0.0366197	0.000474233	UNIREF90_G6DPH5	Alhambra, isoform A	Danaus plexippus (Monarch butterfly)
evgtrinc284085_g1_i2	-0.839577	2.74818	2.04382e-06	UNIREF90_H9JNE5	Uncharacterized protein	Bombyx mori (Silk moth)
evgtrinc288624_g1_i1	-0.83922	-1.26903	0.013328	UNIREF90_G6CUI3	Uncharacterized protein	Danaus plexippus (Monarch butterfly)
evgtrinc21262_g1_i1	-0.837608	-0.820552	0.0103446	NA	NA	NA
evgtrinc284561_g3_i1	-0.837564	2.4135	7.67697e-08	UNIREF90_H9J8X5	Uncharacterized protein	Bombyx mori (Silk moth)
evgtrinc191221_g1_i1	-0.837195	7.12119	4.72379e-12	UNIREF90_G6CPU6	Cuticular protein CPR54	Danaus plexippus (Monarch butterfly)
evgtrinc288883_g1_i2	-0.836311	4.5655	1.2302e-25	UNIREF90_UPI00034FBFCB	NA	NA
evgtrinc274904_g1_i2	-0.835287	1.67476	0.0031155	UNIREF90_G6D4P9	NA	NA
evgtrinc290505_g2_i1	-0.834834	2.5344	0.000300447	UNIREF90_Q26489	Endoprotease FURIN	Spodoptera frugiperda (Fall armyworm)
evgtrinc271836_g1_i3	-0.8343	-1.11043	0.00499751	UNIREF90_G6D1E3	Guanylate cyclase (EC 4.6.1.2)	Danaus plexippus (Monarch butterfly)
evgtrinc288354_g1_i9	-0.833147	0.986303	4.34537e-06	UNIREF90_G6DA48	Hemocyte-specific integrin alpha subunit 1	Danaus plexippus (Monarch butterfly)
evgtrinc281223_g3_i2	-0.83174	1.39115	0.000495039	NA	NA	NA
evgtrinc54833_g1_i1	-0.828776	1.58346	1.15205e-09	UNIREF90_H9JJG0	Uncharacterized protein	Bombyx mori (Silk moth)
evgtrinc21125_g1_i1	-0.828656	1.20676	7.99301e-09	UNIREF90_G6CIA1	Uncharacterized protein	Danaus plexippus (Monarch butterfly)
evgtrinc250463_g1_i1	-0.827836	7.72411	4.93525e-13	UNIREF90_S4PE05	Cytochrome c heme lyase	Pararge aegeria (specked wood butterfly)
evgtrinc149980_g1_i1	-0.827729	0.656752	1.76476e-08	UNIREF90_G6CXD5	Putative calpain-c	Danaus plexippus (Monarch butterfly)
evgtrinc288231_g2_i1	-0.827537	-1.2711	0.0156779	UNIREF90_G6D9I9	Dystrobrevin	Danaus plexippus (Monarch butterfly)
evgtrinc277856_g1_i1	-0.826378	3.87405	1.91386e-20	UNIREF90_G6DPC5	Putative gemin 5	Danaus plexippus (Monarch butterfly)
evgtrinc283576_g1_i1	-0.825729	-0.0107542	0.000629462	NA	NA	NA
evgtrinc266507_g1_i1	-0.825681	7.09984	5.28169e-14	UNIREF90_H9JEF2	Control protein HCTL023 (Fragment)	Eueides isabella (Isabella's longwing butterfly)
evgtrinc48329_g1_i1	-0.825676	-0.201469	0.000187512	NA	NA	NA
evgtrinc182672_g1_i1	-0.824885	2.44015	0.000815129	UNIREF90_G6CVL0	Cuticular protein hypothetical 23	Danaus plexippus (Monarch butterfly)
evgtrinc72894_g1_i1	-0.822311	1.07681	3.52054e-08	NA	NA	NA
evgtrinc285848_g1_i6	-0.822111	0.165799	6.47418e-05	UNIREF90_S5VE98	Putative polyketide synthase	Streptomyces collinus
evgtrinc285420_g1_i1	-0.821277	1.33641	8.87523e-09	UNIREF90_UPI00034FB715	NA	NA
evgtrinc286204_g1_i1	-0.819481	2.92237	1.7644e-08	UNIREF90_G6D3S3	Uncharacterized protein	Danaus plexippus (Monarch butterfly)
evgtrinc289909_g7_i1	-0.819324	5.51932	2.96499e-27	UNIREF90_G6DCC2	Uncharacterized protein	Danaus plexippus (Monarch butterfly)
evgtrinc284561_g8_i1	-0.819021	2.94456	2.4421e-08	UNIREF90_G6D023	Uncharacterized protein	Danaus plexippus (Monarch butterfly)
evgtrinc276590_g1_i1	-0.817411	-0.122853	0.0272528	UNIREF90_D6WE31	Putative uncharacterized protein	Tribolium castaneum (Red flour beetle)
evgtrinc286991_g2_i3	-0.815024	0.774561	9.51993e-05	NA	NA	NA
evgtrinc280456_g1_i2	-0.81498	1.93658	7.22341e-11	UNIREF90_G6D4U3	Putative phosphatidate phosphatase	Danaus plexippus (Monarch butterfly)
evgtrinc290574_g2_i1	-0.812306	-0.939076	0.00794034	UNIREF90_G6D0J6	Uncharacterized protein	Danaus plexippus (Monarch butterfly)
evgtrinc284031_g4_i2	-0.810732	1.55973	5.09836e-07	UNIREF90_G6DII4	Uncharacterized protein	Danaus plexippus (Monarch butterfly)
evgtrinc281698_g1_i2	-0.810542	2.60393	4.19483e-11	NA	NA	NA
evgtrinc289118_g2_i1	-0.81034	-0.522508	0.00278663	UNIREF90_G6D5D8	Putative alcohol dehydrogenase	Danaus plexippus (Monarch butterfly)
evgtrinc285838_g2_i2	-0.809933	1.0647	4.85964e-06	UNIREF90_G6CV71	Uncharacterized protein	Danaus plexippus (Monarch butterfly)
evgtrinc279811_g1_i1	-0.809868	0.988815	2.31823e-06	NA	NA	NA
evgtrinc286959_g2_i1	-0.809581	1.49599	7.9482e-05	UNIREF90_H9J9W3	Uncharacterized protein	Bombyx mori (Silk moth)
evgtrinc286882_g3_i1	-0.809406	0.751292	3.08235e-08	UNIREF90_S4NN93	Steroid dehydrogenase	Pararge aegeria (specked wood butterfly)
evgtrinc290381_g1_i2	-0.807886	2.95434	2.88685e-16	UNIREF90_G6CYW9	Uncharacterized protein	Danaus plexippus (Monarch butterfly)
evgtrinc286438_g2_i1	-0.807766	2.91613	5.01782e-05	UNIREF90_G6DG70	Uncharacterized protein	Danaus plexippus (Monarch butterfly)
evgtrinc289443_g1_i2	-0.807673	5.18122	3.97652e-21	UNIREF90_G6DFP0	Putative PDZ domain containing 3	Danaus plexippus (Monarch butterfly)
evgtrinc272999_g2_i2	-0.807223	4.67018	0.00228428	UNIREF90_S4P282	DNA ligase 1 (Fragment)	Pararge aegeria (specked wood butterfly)
evgtrinc287955_g1_i1	-0.805954	1.12872	2.23501e-05	UNIREF90_H9JFY5	Uncharacterized protein	Bombyx mori (Silk moth)
evgtrinc287021_g1_i2	-0.804803	-1.15939	0.00273979	UNIREF90_G6CHK1	CRAL/TRIO domain-containing protein	Danaus plexippus (Monarch butterfly)
evgtrinc285516_g1_i1	-0.804764	0.514547	0.0083704	UNIREF90_G6CUU2	Uncharacterized protein	Danaus plexippus (Monarch butterfly)
evgtrinc280322_g2_i2	-0.804195	1.70742	5.17555e-12	UNIREF90_G6CYE0	Uncharacterized protein	Danaus plexippus (Monarch butterfly)
evgtrinc283312_g4_i3	-0.80412	3.52226	1.17017e-06	UNIREF90_S4PUX0	Metaxin-2 (Fragment)	Pararge aegeria (specked wood butterfly)
evgtrinc288188_g3_i1	-0.804097	-0.061175	3.33853e-05	UNIREF90_H9JF17	Uncharacterized protein	Bombyx mori (Silk moth)
evgtrinc278696_g2_i1	-0.803802	5.40035	2.7053e-21	UNIREF90_Q2F5X2	Proteasome subunit alpha type (EC 3.4.25.1)	Danaus plexippus (Monarch butterfly)
evgtrinc288864_g2_i2	-0.803667	5.72117	0.00432297	NA	NA	NA
evgtrinc275930_g2_i5	-0.803414	0.676271	3.46158e-07	UNIREF90_S4P3V8	Nuclear pore complex protein Nup133	Pararge aegeria (specked wood butterfly)
evgtrinc284751_g1_i1	-0.803368	3.2439	1.21858e-16	UNIREF90_G6CTP2	Fibroblast growth factor (FGF)	Danaus plexippus (Monarch butterfly)
evgtrinc280771_g2_i2	-0.802609	1.17012	0.000262015	UNIREF90_S4NNA8	RNA-directed DNA polymerase from mobile element jockey (Fragment)	Pararge aegeria (specked wood butterfly)
evgtrinc288062_g1_i1	-0.801753	-1.31154	0.0138756	UNIREF90_G6D7L6	Uncharacterized protein	Danaus plexippus (Monarch butterfly)
evgtrinc286889_g1_i1	-0.800486	-1.09604	0.0158529	UNIREF90_G6D9D2	Disco-related protein	Danaus plexippus (Monarch butterfly)
evgtrinc286166_g1_i1	-0.800134	8.63006	1.40668e-08	UNIREF90_H9JIV1	Uncharacterized protein	Bombyx mori (Silk moth)
evgtrinc286929_g2_i3	-0.799994	-0.0164716	0.00202781	UNIREF90_G6CYU4	Putative organic cation transporter	Danaus plexippus (Monarch butterfly)
evgtrinc287947_g1_i2	-0.799554	3.04207	3.41224e-09	UNIREF90_D2A0Q4	Polypeptide N-acetylgalactosaminyltransferase (EC 2.4.1.-) (Protein-UDP acetylgalactosaminyltransferase)	Tribolium castaneum (Red flour beetle)
evgtrinc287523_g1_i1	-0.799414	1.07833	3.2751e-05	UNIREF90_F1AAP1	Yellow-h2	Heliconius melpomene (postman butterfly)
evgtrinc283956_g1_i2	-0.799364	-0.836337	0.00100567	UNIREF90_G6D896	NA	NA
evgtrinc285854_g1_i1	-0.799325	2.49498	8.05439e-12	UNIREF90_G6DD11	Uncharacterized protein	Danaus plexippus (Monarch butterfly)
evgtrinc277375_g3_i1	-0.796896	-1.35665	0.00972577	NA	NA	NA
evgtrinc229759_g1_i2	-0.796443	-1.30263	0.0457483	NA	NA	NA
evgtrinc277675_g2_i1	-0.796416	5.09738	1.24448e-10	UNIREF90_G6D4K7	Uncharacterized protein	Danaus plexippus (Monarch butterfly)
evgtrinc289911_g1_i1	-0.79339	-0.123283	0.000245299	UNIREF90_H9IYY2	Uncharacterized protein	Bombyx mori (Silk moth)
evgtrinc280006_g1_i1	-0.793242	4.9062	1.18334e-15	UNIREF90_S4P9Z9	Zinc finger protein on ecdysone puffs (Fragment)	Pararge aegeria (specked wood butterfly)
evgtrinc375214_g1_i1	-0.793182	-1.01695	0.0329262	NA	NA	NA
evgtrinc281095_g1_i1	-0.79277	1.8152	1.16824e-05	UNIREF90_G6CWQ6	Uncharacterized protein	Danaus plexippus (Monarch butterfly)
evgtrinc290105_g1_i1	-0.792307	0.547852	4.30331e-05	UNIREF90_UPI00034F7D76	NA	NA
evgtrinc245292_g1_i5	-0.791973	1.06942	0.000265318	UNIREF90_E0R966	IP03213p (Fragment)	Drosophila melanogaster (Fruit fly)
evgtrinc270833_g1_i1	-0.790575	-1.02299	0.0216438	UNIREF90_G6CVG7	Uncharacterized protein	Danaus plexippus (Monarch butterfly)
evgtrinc278993_g1_i3	-0.790297	0.0769179	0.00330832	UNIREF90_G6DCD7	Uncharacterized protein	Danaus plexippus (Monarch butterfly)
evgtrinc283452_g1_i3	-0.790235	0.372142	0.000826801	UNIREF90_G6DGQ0	Piezo-type mechanosensitive ion channel component	Danaus plexippus (Monarch butterfly)
evgtrinc192025_g1_i1	-0.789913	4.81365	6.12245e-09	UNIREF90_H9IUG2	Uncharacterized protein	Bombyx mori (Silk moth)
evgtrinc282852_g1_i1	-0.789549	10.3889	1.18285e-14	UNIREF90_G6DLT8	Projectin-like protein	Danaus plexippus (Monarch butterfly)
evgtrinc287720_g3_i1	-0.788966	1.90465	3.79459e-13	UNIREF90_H9JWC3	NA	NA
evgtrinc286438_g3_i1	-0.788493	4.12786	3.28534e-05	UNIREF90_G6DG70	Uncharacterized protein	Danaus plexippus (Monarch butterfly)
evgtrinc374649_g1_i1	-0.788451	0.198021	0.00162097	NA	NA	NA
evgtrinc281257_g1_i1	-0.783898	-0.194821	5.97987e-05	UNIREF90_G6DBJ1	NA	NA
evgtrinc286596_g1_i1	-0.783635	-0.680957	0.000508225	UNIREF90_UPI0003503442	NA	NA
evgtrinc289190_g3_i1	-0.782395	-0.52235	0.0021283	UNIREF90_G6DSQ4	Uncharacterized protein	Danaus plexippus (Monarch butterfly)
evgtrinc286885_g2_i1	-0.782237	3.81903	2.0879e-07	UNIREF90_G6CS09	Uncharacterized protein	Danaus plexippus (Monarch butterfly)
evgtrinc290520_g1_i4	-0.782115	-0.365958	0.00969332	UNIREF90_G6D9R1	Uncharacterized protein	Danaus plexippus (Monarch butterfly)
evgtrinc214775_g1_i1	-0.780983	-0.0552418	0.000301766	NA	NA	NA
evgtrinc265007_g1_i1	-0.780092	5.80864	3.08158e-09	UNIREF90_S4NNN6	UDP-galactose transporter	Pararge aegeria (specked wood butterfly)
evgtrinc280107_g1_i1	-0.780063	3.85755	1.5178e-06	UNIREF90_C0JP36	UDP-N-acetylglucosamine pyrophosphorylase	Spodoptera exigua (Beet armyworm) (Noctua fulgens)
evgtrinc284308_g2_i1	-0.779387	-0.619703	0.00925691	NA	NA	NA
evgtrinc290521_g1_i3	-0.779024	1.55977	1.88005e-05	UNIREF90_Q65353	ORF B	Autographa californica nuclear polyhedrosis virus (AcMNPV)
evgtrinc285438_g2_i1	-0.779018	5.94723	0.00458264	UNIREF90_G6D125	Carboxylic ester hydrolase (EC 3.1.1.-)	Danaus plexippus (Monarch butterfly)
evgtrinc275704_g1_i1	-0.77781	-0.914285	0.0125612	UNIREF90_G6DI74	Putative discs large protein	Danaus plexippus (Monarch butterfly)
evgtrinc278158_g2_i6	-0.777392	0.244592	0.0356678	NA	NA	NA
evgtrinc287200_g2_i4	-0.777299	3.41605	1.00034e-13	UNIREF90_G6DT49	Putative goliath E3 ubiquitin ligase	Danaus plexippus (Monarch butterfly)
evgtrinc280605_g2_i1	-0.777245	0.434768	0.00201627	UNIREF90_H9J1C7	Anoctamin	Bombyx mori (Silk moth)
evgtrinc279354_g2_i1	-0.776331	-1.34651	0.00846808	UNIREF90_G6DJU0	Alpha2 macroglobulin isoform 2	Danaus plexippus (Monarch butterfly)
evgtrinc283751_g1_i1	-0.775942	1.05173	2.63732e-07	UNIREF90_J9LGQ9	Uncharacterized protein	Acyrthosiphon pisum (Pea aphid)
evgtrinc284363_g1_i1	-0.775401	3.51981	9.1651e-12	UNIREF90_G6D6Z0	Lipase	Danaus plexippus (Monarch butterfly)
evgtrinc290328_g1_i1	-0.774739	4.66055	1.59197e-09	UNIREF90_G6D5Z0	Uncharacterized protein	Danaus plexippus (Monarch butterfly)
evgtrinc286436_g3_i2	-0.773459	6.44617	5.79764e-14	UNIREF90_G6DRV4	SNF4/AMP-activated protein kinase gamma subunit	Danaus plexippus (Monarch butterfly)
evgtrinc268783_g1_i1	-0.773322	-0.738524	0.0106033	NA	NA	NA
evgtrinc271719_g1_i1	-0.773105	5.25624	1.3156e-09	UNIREF90_H9JJ78	Uncharacterized protein	Bombyx mori (Silk moth)
evgtrinc283634_g1_i1	-0.772632	3.97969	1.09604e-14	UNIREF90_G6D6P9	Uncharacterized protein	Danaus plexippus (Monarch butterfly)
evgtrinc266346_g1_i3	-0.772228	-1.12983	0.00393492	UNIREF90_B7SVL0	Beta-1,3-glucan recognition protein 3	Pieris rapae (Small white butterfly) (Artogeia rapae)
evgtrinc273592_g1_i2	-0.772132	2.38339	4.72874e-08	UNIREF90_H9JCJ6	Uncharacterized protein	Bombyx mori (Silk moth)
evgtrinc243744_g1_i1	-0.771596	0.139901	0.00103301	UNIREF90_G6CIN7	Uncharacterized protein	Danaus plexippus (Monarch butterfly)
evgtrinc279774_g1_i1	-0.771452	0.176529	0.00149669	UNIREF90_G6DL34	Putative Tubby	Danaus plexippus (Monarch butterfly)
evgtrinc280432_g1_i1	-0.769496	3.03697	1.484e-05	UNIREF90_G6CZC6	Uncharacterized protein	Danaus plexippus (Monarch butterfly)
evgtrinc279882_g1_i2	-0.769154	5.89116	4.6692e-05	NA	NA	NA
evgtrinc284294_g1_i1	-0.768586	3.12091	1.64169e-11	UNIREF90_G6DJN1	Uncharacterized protein	Danaus plexippus (Monarch butterfly)
evgtrinc287448_g1_i5	-0.767915	0.619069	3.78186e-05	UNIREF90_G6DA48	Hemocyte-specific integrin alpha subunit 1	Danaus plexippus (Monarch butterfly)
evgtrinc287456_g3_i1	-0.767711	1.70923	4.4017e-09	UNIREF90_G6CWW3	Monocarboxylate transporter	Danaus plexippus (Monarch butterfly)
evgtrinc181855_g1_i1	-0.766667	-1.19018	0.014972	NA	NA	NA
evgtrinc278474_g1_i1	-0.766198	0.201838	0.000112524	UNIREF90_UPI0002C66966	NA	NA
evgtrinc276933_g1_i2	-0.765919	-0.375713	0.000178711	NA	NA	NA
evgtrinc168917_g1_i1	-0.764837	-0.0911773	0.000225275	UNIREF90_G6D5T6	Uncharacterized protein	Danaus plexippus (Monarch butterfly)
evgtrinc401461_g1_i1	-0.763883	2.92877	3.53977e-07	NA	NA	NA
evgtrinc280093_g1_i1	-0.763753	-0.53024	0.00636545	UNIREF90_G6DH21	Putative TATA-binding protein-associated factor 172	Danaus plexippus (Monarch butterfly)
evgtrinc281998_g2_i1	-0.763682	2.44057	2.82792e-06	NA	NA	NA
evgtrinc287139_g1_i3	-0.763344	-0.396688	0.000884807	UNIREF90_G6CVE2	Uncharacterized protein	Danaus plexippus (Monarch butterfly)
evgtrinc276993_g3_i1	-0.761727	2.55112	1.79016e-07	UNIREF90_S4NI73	Protease inhibitor 1 (Fragment)	Pararge aegeria (specked wood butterfly)
evgtrinc285071_g3_i1	-0.760594	0.0270146	4.78878e-06	UNIREF90_S4NIK2	Uncharacterized protein	Pararge aegeria (specked wood butterfly)
evgtrinc289845_g3_i2	-0.760375	0.648023	0.0058873	UNIREF90_G6CJ14	Uncharacterized protein	Danaus plexippus (Monarch butterfly)
evgtrinc284176_g2_i1	-0.760057	7.03685	5.76816e-23	UNIREF90_G6CQA9	Uncharacterized protein	Danaus plexippus (Monarch butterfly)
evgtrinc268898_g1_i1	-0.759344	0.0549579	0.00454826	NA	NA	NA
evgtrinc283340_g1_i2	-0.759175	3.97319	0.0450319	UNIREF90_UPI00034F9A02	NA	NA
evgtrinc290514_g1_i2	-0.758975	1.35477	7.04826e-07	UNIREF90_G6CZW4	Putative anaphase promoting complex subunit 1	Danaus plexippus (Monarch butterfly)
evgtrinc281641_g1_i1	-0.758657	2.73684	5.19347e-11	UNIREF90_S4P9C4	Splicing factor 1 (Fragment)	Pararge aegeria (specked wood butterfly)
evgtrinc290608_g1_i1	-0.75785	1.50841	0.000377191	UNIREF90_G6DP18	Putative ATP-binding cassette	Danaus plexippus (Monarch butterfly)
evgtrinc284920_g1_i1	-0.757654	5.32371	1.36187e-10	UNIREF90_G6CRB6	Putative outspread	Danaus plexippus (Monarch butterfly)
evgtrinc277849_g1_i1	-0.75763	3.83086	1.91189e-13	UNIREF90_S4NN86	Drop dead	Pararge aegeria (specked wood butterfly)
evgtrinc287777_g1_i1	-0.757149	3.1871	6.41891e-12	UNIREF90_G6CPN4	Uncharacterized protein	Danaus plexippus (Monarch butterfly)
evgtrinc289812_g1_i1	-0.756547	5.40923	4.90221e-12	UNIREF90_G6DI43	Brain chitinase and chia	Danaus plexippus (Monarch butterfly)
evgtrinc284272_g1_i1	-0.756103	0.914314	7.44001e-05	UNIREF90_D4N2G8	Gag-like protein	Lymantria xylina MNPV
evgtrinc284638_g1_i1	-0.755978	2.10533	4.14895e-07	UNIREF90_G6DT68	Uncharacterized protein	Danaus plexippus (Monarch butterfly)
evgtrinc127699_g1_i2	-0.755138	1.89349	0.0289225	NA	NA	NA
evgtrinc289202_g1_i4	-0.754909	5.17163	2.54368e-13	UNIREF90_G6DLI9	Putative Location Of Vulva defective family member	Danaus plexippus (Monarch butterfly)
evgtrinc281617_g1_i1	-0.754847	3.57263	0.00917468	UNIREF90_A0A085NK58	Uncharacterized protein	Trichuris suis (pig whipworm)
evgtrinc288033_g1_i3	-0.754612	-0.34396	0.0164631	UNIREF90_UPI00034FA290	NA	NA
evgtrinc284226_g1_i1	-0.754287	-1.01053	0.0455078	UNIREF90_H9JDQ3	Uncharacterized protein	Bombyx mori (Silk moth)
evgtrinc281798_g1_i2	-0.753966	0.417923	5.87576e-05	UNIREF90_S4PDV8	alpha-1,2-Mannosidase (EC 3.2.1.-)	Pararge aegeria (specked wood butterfly)
evgtrinc288249_g1_i2	-0.75365	1.10602	1.50664e-05	UNIREF90_G6D9W1	Putative Growth arrest-specific protein 1	Danaus plexippus (Monarch butterfly)
evgtrinc173714_g2_i1	-0.753553	6.79006	4.18596e-07	UNIREF90_S4PD39	26S proteasome non-ATPase regulatory subunit 13	Pararge aegeria (specked wood butterfly)
evgtrinc265000_g1_i1	-0.752414	1.77399	3.04157e-06	UNIREF90_S4PB74	Uncharacterized protein (Fragment)	Pararge aegeria (specked wood butterfly)
evgtrinc283198_g1_i1	-0.752125	0.68168	9.73753e-05	UNIREF90_G6CVU5	Uncharacterized protein	Danaus plexippus (Monarch butterfly)
evgtrinc283255_g1_i1	-0.751745	2.13327	1.61406e-12	UNIREF90_S4P9P2	Autophagy-specific gene 4 protein	Pararge aegeria (specked wood butterfly)
evgtrinc277801_g8_i1	-0.751696	5.10262	2.98658e-17	UNIREF90_I4DL81	Proteasome subunit alpha type (EC 3.4.25.1)	Papilio xuthus (Asian swallowtail butterfly)
evgtrinc289062_g1_i1	-0.751154	2.31772	4.05789e-06	UNIREF90_G6D841	Cysteine proteinase inhibitor	Danaus plexippus (Monarch butterfly)
evgtrinc275958_g1_i1	-0.750854	2.64844	3.34453e-10	UNIREF90_I4DJC6	Uncharacterized protein	Papilio xuthus (Asian swallowtail butterfly)
evgtrinc282541_g1_i5	-0.750583	1.50839	0.0208889	NA	NA	NA
evgtrinc277920_g2_i2	-0.750549	2.40247	5.16227e-05	UNIREF90_H9J2S2	Uncharacterized protein	Bombyx mori (Silk moth)
evgtrinc285960_g2_i1	-0.750524	0.245571	0.00291156	UNIREF90_G6DA22	Uncharacterized protein	Danaus plexippus (Monarch butterfly)
evgtrinc264959_g1_i1	-0.750208	3.11321	2.03075e-14	UNIREF90_G6DQL7	Uncharacterized protein	Danaus plexippus (Monarch butterfly)
evgtrinc290204_g1_i1	-0.749619	5.03543	2.38851e-11	UNIREF90_G6DN60	Uncharacterized protein	Danaus plexippus (Monarch butterfly)
evgtrinc260442_g1_i3	-0.747607	1.27701	4.86293e-07	UNIREF90_G6CXD3	Uncharacterized protein	Danaus plexippus (Monarch butterfly)
evgtrinc284769_g1_i1	-0.747121	2.69332	3.79716e-10	UNIREF90_G6DQC2	Uncharacterized protein	Danaus plexippus (Monarch butterfly)
evgtrinc290278_g3_i1	-0.746501	-0.75305	0.029592	UNIREF90_G6DM32	Putative endonuclease and reverse transcriptase-like protein	Danaus plexippus (Monarch butterfly)
evgtrinc284864_g2_i2	-0.745593	6.39905	3.59807e-09	UNIREF90_G6CJP4	Discs large 1, isoform L	Danaus plexippus (Monarch butterfly)
evgtrinc283957_g2_i1	-0.74548	1.8444	1.89404e-08	UNIREF90_G6DLD2	Uncharacterized protein	Danaus plexippus (Monarch butterfly)
evgtrinc288418_g1_i1	-0.745137	1.84892	0.000480621	UNIREF90_O18498	alpha-1,2-Mannosidase (EC 3.2.1.-)	Spodoptera frugiperda (Fall armyworm)
evgtrinc290220_g1_i2	-0.745132	6.10497	2.19874e-07	UNIREF90_G6CM46	Sluggish A, isoform A	Danaus plexippus (Monarch butterfly)
evgtrinc148016_g1_i1	-0.743362	0.0503806	0.00303221	NA	NA	NA
evgtrinc185053_g1_i1	-0.741789	-1.34369	0.00334863	NA	NA	NA
evgtrinc286146_g1_i4	-0.741275	0.137243	0.000953969	UNIREF90_UPI00034FD9EC	NA	NA
evgtrinc288825_g2_i2	-0.741151	2.67704	1.23634e-06	UNIREF90_G6CNR3	Uncharacterized protein	Danaus plexippus (Monarch butterfly)
evgtrinc288543_g1_i1	-0.740967	5.14694	1.16258e-13	UNIREF90_G6CL77	Uncharacterized protein	Danaus plexippus (Monarch butterfly)
evgtrinc288649_g1_i3	-0.740842	0.0152362	0.00339197	UNIREF90_UPI0003501248	NA	NA
evgtrinc288751_g1_i1	-0.740565	3.03254	9.88033e-05	UNIREF90_G6DJ93	Putative monocarboxylate transporter	Danaus plexippus (Monarch butterfly)
evgtrinc288867_g3_i3	-0.740041	2.51265	3.33963e-12	UNIREF90_G6CRB1	Uncharacterized protein	Danaus plexippus (Monarch butterfly)
evgtrinc279486_g4_i4	-0.73955	2.84489	5.02579e-12	UNIREF90_H9J5F5	Uncharacterized protein	Bombyx mori (Silk moth)
evgtrinc262563_g1_i1	-0.739211	0.768051	0.0101524	UNIREF90_S4PW79	Uncharacterized protein	Pararge aegeria (specked wood butterfly)
evgtrinc281919_g2_i1	-0.739092	5.31218	2.18773e-15	UNIREF90_G6D504	Organic cation transporter	Danaus plexippus (Monarch butterfly)
evgtrinc285063_g4_i1	-0.739046	2.06165	0.000671798	NA	NA	NA
evgtrinc168029_g1_i1	-0.737776	-0.932313	0.00641837	NA	NA	NA
evgtrinc282571_g1_i1	-0.737628	3.03969	5.32567e-07	UNIREF90_UPI00034F78C2	NA	NA
evgtrinc196882_g1_i2	-0.737441	-0.844609	0.0035181	NA	NA	NA
evgtrinc289792_g1_i2	-0.736772	6.16503	5.33887e-09	UNIREF90_D7R262	Putative sugar transporter protein 5	Bombyx mori (Silk moth)
evgtrinc276025_g1_i1	-0.736745	3.01754	8.48073e-08	UNIREF90_S4PJP8	Calnexin (Fragment)	Pararge aegeria (specked wood butterfly)
evgtrinc279076_g1_i2	-0.736739	9.38805	3.42786e-08	UNIREF90_G6CXR2	Cuticular protein glycine-rich 13	Danaus plexippus (Monarch butterfly)
evgtrinc289617_g1_i1	-0.735586	6.99457	9.51187e-16	UNIREF90_G6CP37	Uncharacterized protein	Danaus plexippus (Monarch butterfly)
evgtrinc272324_g3_i3	-0.735402	6.55336	2.38479e-08	NA	NA	NA
evgtrinc278242_g4_i1	-0.735224	-0.405121	0.0479768	UNIREF90_E2ARC4	Putative uncharacterized protein (Fragment)	Camponotus floridanus (Florida carpenter ant)
evgtrinc183984_g1_i1	-0.734936	2.19887	5.6556e-05	UNIREF90_F6QPT8	Uncharacterized protein	Monodelphis domestica (Gray short-tailed opossum)
evgtrinc231317_g1_i1	-0.734764	2.38084	7.50264e-11	UNIREF90_G6D2D6	NA	NA
evgtrinc288979_g1_i1	-0.733837	1.80797	2.46036e-05	UNIREF90_G6D8H7	Putative nfrkb	Danaus plexippus (Monarch butterfly)
evgtrinc290399_g3_i1	-0.733701	3.14565	0.000127195	UNIREF90_G6DF77	Uncharacterized protein	Danaus plexippus (Monarch butterfly)
evgtrinc283105_g1_i1	-0.733539	-0.694491	0.00533941	UNIREF90_G6CRQ3	Uncharacterized protein	Danaus plexippus (Monarch butterfly)
evgtrinc286192_g2_i2	-0.733341	0.251911	0.00023493	UNIREF90_T1JA44	Uncharacterized protein	Strigamia maritima (European centipede) (Geophilus maritimus)
evgtrinc248373_g1_i1	-0.733251	7.47346	2.47788e-12	NA	NA	NA
evgtrinc274964_g2_i1	-0.733205	9.07764	2.19334e-05	NA	NA	NA
evgtrinc287868_g1_i1	-0.732371	2.56099	0.000101746	UNIREF90_G6D6H0	Putative heparan sulfate n-deacetylase/n-sulfotransferase	Danaus plexippus (Monarch butterfly)
evgtrinc282369_g1_i2	-0.732306	1.37614	0.0304819	UNIREF90_G6CK88	Uncharacterized protein	Danaus plexippus (Monarch butterfly)
evgtrinc182023_g1_i1	-0.73226	-0.911672	0.0337231	NA	NA	NA
evgtrinc259783_g1_i1	-0.731534	4.75811	6.72274e-18	UNIREF90_G6DET3	Uncharacterized protein	Danaus plexippus (Monarch butterfly)
evgtrinc240503_g1_i1	-0.731186	10.2929	2.45271e-16	UNIREF90_H9J940	Uncharacterized protein	Bombyx mori (Silk moth)
evgtrinc282355_g1_i8	-0.730952	-0.55343	8.60402e-05	NA	NA	NA
evgtrinc287670_g3_i2	-0.730837	3.54424	5.57268e-13	UNIREF90_S4PWH7	ATP-binding cassette transporter subfamily G member Bm3	Pararge aegeria (specked wood butterfly)
evgtrinc283910_g1_i3	-0.730568	-0.842158	0.0087235	NA	NA	NA
evgtrinc282747_g1_i1	-0.730405	0.518012	0.0165045	UNIREF90_UPI00034FDB15	NA	NA
evgtrinc288571_g1_i1	-0.729528	0.170351	0.000123176	UNIREF90_H9IZK6	Uncharacterized protein	Bombyx mori (Silk moth)
evgtrinc272814_g1_i1	-0.72952	11.2568	1.79515e-07	UNIREF90_C0H6G5	Putative cuticle protein (Uncharacterized protein)	Bombyx mori (Silk moth)
evgtrinc279932_g1_i1	-0.729007	2.36777	0.0132013	UNIREF90_S4NTC9	Leucine-rich transmembrane protein	Pararge aegeria (specked wood butterfly)
evgtrinc278593_g1_i4	-0.728943	3.19899	3.6553e-08	UNIREF90_H9J948	Uncharacterized protein	Bombyx mori (Silk moth)
evgtrinc284131_g1_i1	-0.72876	5.15766	1.73353e-10	UNIREF90_G6DDD9	Uncharacterized protein	Danaus plexippus (Monarch butterfly)
evgtrinc286422_g1_i1	-0.728743	5.82983	8.80878e-15	UNIREF90_I4DNZ3	Vitellogenin (Fragment)	Papilio xuthus (Asian swallowtail butterfly)
evgtrinc206849_g2_i2	-0.728237	0.0866746	0.000288772	UNIREF90_G6D1R7	Uncharacterized protein	Danaus plexippus (Monarch butterfly)
evgtrinc242084_g1_i1	-0.72765	1.17758	0.000207068	NA	NA	NA
evgtrinc287559_g1_i1	-0.727467	1.92187	2.78525e-07	UNIREF90_G6DBS0	Uncharacterized protein	Danaus plexippus (Monarch butterfly)
evgtrinc285862_g3_i2	-0.72719	4.03807	0.00381409	UNIREF90_UPI00034FCA72	NA	NA
evgtrinc51013_g1_i1	-0.726974	3.11425	6.3618e-08	UNIREF90_G6DPG9	Uncharacterized protein	Danaus plexippus (Monarch butterfly)
evgtrinc289680_g2_i1	-0.726952	2.55742	6.57603e-06	UNIREF90_UPI0004CCBA5D	NA	NA
evgtrinc271996_g1_i1	-0.726582	-1.08793	0.033157	UNIREF90_G6CVN1	Cuticular protein RR-1 motif 36	Danaus plexippus (Monarch butterfly)
evgtrinc289289_g1_i3	-0.726505	3.74476	1.31312e-09	UNIREF90_UPI00035030D3	NA	NA
evgtrinc287800_g1_i3	-0.726255	0.234074	3.34573e-06	UNIREF90_G6D0K9	Putative zinc finger protein	Danaus plexippus (Monarch butterfly)
evgtrinc250313_g1_i1	-0.725892	10.3757	4.42051e-11	UNIREF90_Q9U4Z0	Putative uncharacterized protein	Manduca sexta (Tobacco hawkmoth) (Tobacco hornworm)
evgtrinc267123_g1_i1	-0.725705	0.397831	3.41582e-05	UNIREF90_G6CHM2	Uncharacterized protein	Danaus plexippus (Monarch butterfly)
evgtrinc276300_g2_i1	-0.724803	3.71913	0.0336114	UNIREF90_UPI00034FDB15	NA	NA
evgtrinc247253_g1_i1	-0.724582	-1.33537	0.023522	UNIREF90_G6DJW4	Uncharacterized protein	Danaus plexippus (Monarch butterfly)
evgtrinc289972_g1_i2	-0.724539	-1.12598	0.0424883	UNIREF90_G6CWG6	Putative rho-gtpase-activating protein	Danaus plexippus (Monarch butterfly)
evgtrinc282335_g2_i1	-0.72401	6.61678	2.39697e-13	UNIREF90_G6DIC6	Pyridoxal-5'-phosphate-dependent protein beta subunit	Danaus plexippus (Monarch butterfly)
evgtrinc281566_g1_i1	-0.723941	0.652874	0.0351949	UNIREF90_G6CJS3	Uncharacterized protein	Danaus plexippus (Monarch butterfly)
evgtrinc281146_g1_i1	-0.723172	4.14323	7.53961e-12	UNIREF90_G6DN91	Uncharacterized protein	Danaus plexippus (Monarch butterfly)
evgtrinc272155_g1_i1	-0.722066	1.58478	6.17651e-07	UNIREF90_H9JVP5	Serine/threonine-protein kinase receptor (EC 2.7.11.30)	Bombyx mori (Silk moth)
evgtrinc280917_g1_i5	-0.721777	1.04271	2.57699e-05	UNIREF90_G6CRE1	eIF2B-beta protein	Danaus plexippus (Monarch butterfly)
evgtrinc279088_g1_i1	-0.721696	3.21909	1.29295e-05	UNIREF90_G6CI82	Mitochondrial 18 kDa protein	Danaus plexippus (Monarch butterfly)
evgtrinc289909_g5_i3	-0.721623	3.52112	0.00475055	UNIREF90_S4PBK8	Meiotically up-regulated gene 71 protein	Pararge aegeria (specked wood butterfly)
evgtrinc287828_g1_i2	-0.72135	3.64221	5.00199e-07	UNIREF90_G6DTQ5	Elongation of very long chain fatty acids protein (EC 2.3.1.199) (Very-long-chain 3-oxoacyl-CoA synthase)	Danaus plexippus (Monarch butterfly)
evgtrinc282542_g1_i9	-0.721319	-0.52821	0.0102666	UNIREF90_UPI0003500C7F	NA	NA
evgtrinc274651_g1_i1	-0.721093	-0.992578	0.0309291	UNIREF90_UPI00034FFF21	NA	NA
evgtrinc289058_g2_i1	-0.720299	-0.949174	0.0393922	UNIREF90_G6CKN9	Uncharacterized protein	Danaus plexippus (Monarch butterfly)
evgtrinc289996_g2_i1	-0.71984	4.62047	1.48149e-08	UNIREF90_H9J9Q7	Uncharacterized protein	Bombyx mori (Silk moth)
evgtrinc288559_g4_i2	-0.719708	-0.530238	0.0121279	NA	NA	NA
evgtrinc125756_g1_i1	-0.719555	2.87529	0.000369143	UNIREF90_H9JXG0	Uncharacterized protein	Bombyx mori (Silk moth)
evgtrinc281002_g3_i1	-0.719439	4.15893	5.11207e-21	UNIREF90_UPI0003DEC15A	NA	NA
evgtrinc285621_g1_i1	-0.71872	0.962423	0.000717457	UNIREF90_G6D6K9	Putative Zinc finger protein 28	Danaus plexippus (Monarch butterfly)
evgtrinc285061_g1_i1	-0.718712	1.10469	7.4188e-06	UNIREF90_G6CHJ5	Apyrase	Danaus plexippus (Monarch butterfly)
evgtrinc270057_g1_i1	-0.717735	4.64511	1.4314e-13	UNIREF90_G6CWX5	Uncharacterized protein	Danaus plexippus (Monarch butterfly)
evgtrinc115289_g1_i1	-0.717388	2.85123	1.25165e-11	UNIREF90_S4PMG4	Uncharacterized protein	Pararge aegeria (specked wood butterfly)
evgtrinc284173_g1_i5	-0.716996	0.395666	0.00604302	UNIREF90_G6CZP0	Uncharacterized protein	Danaus plexippus (Monarch butterfly)
evgtrinc272229_g1_i1	-0.716465	-1.08863	0.00762257	UNIREF90_G6DKB5	Uncharacterized protein	Danaus plexippus (Monarch butterfly)
evgtrinc288616_g1_i1	-0.715654	0.102014	0.000237673	UNIREF90_G6D3P4	Metalloendopeptidase (EC 3.4.24.-)	Danaus plexippus (Monarch butterfly)
evgtrinc281108_g1_i1	-0.715571	1.96106	9.89869e-08	UNIREF90_I6TFN4	Lipase (Fragment)	Bicyclus anynana (squinting bush brown)
evgtrinc272863_g1_i1	-0.714856	7.02744	1.8811e-10	UNIREF90_I7EG48	ML-domain containing secreted protein-like protein	Antheraea yamamai (Japanese oak silkmoth)
evgtrinc289105_g1_i5	-0.71454	2.16075	0.000814692	UNIREF90_G6CW02	Diacylglycerol kinase (DAG kinase) (EC 2.7.1.107)	Danaus plexippus (Monarch butterfly)
evgtrinc289497_g1_i3	-0.71454	2.61296	1.16758e-17	UNIREF90_G6CRM9	Uncharacterized protein	Danaus plexippus (Monarch butterfly)
evgtrinc290315_g1_i1	-0.71391	3.81839	1.53128e-10	UNIREF90_G6CY39	Uncharacterized protein	Danaus plexippus (Monarch butterfly)
evgtrinc285911_g1_i1	-0.71388	1.04657	0.00176914	UNIREF90_G6DGJ9	Alkaline phosphatase (EC 3.1.3.1)	Danaus plexippus (Monarch butterfly)
evgtrinc290540_g1_i1	-0.713864	8.04319	1.14237e-13	UNIREF90_H9JLR9	Uncharacterized protein	Bombyx mori (Silk moth)
evgtrinc284176_g3_i1	-0.713774	4.81714	3.51514e-17	UNIREF90_G6CQA9	Uncharacterized protein	Danaus plexippus (Monarch butterfly)
evgtrinc288980_g1_i2	-0.713503	-1.12179	0.0164601	UNIREF90_G6DJB7	Putative UNC93A protein	Danaus plexippus (Monarch butterfly)
evgtrinc280878_g1_i1	-0.712993	1.13596	1.98238e-05	UNIREF90_UPI00034F9488	NA	NA
evgtrinc290422_g2_i1	-0.712686	-0.501325	0.0207927	NA	NA	NA
evgtrinc288156_g1_i1	-0.712542	1.31676	6.40963e-07	UNIREF90_UPI00035012BC	NA	NA
evgtrinc288758_g2_i2	-0.712102	4.65569	2.3214e-18	UNIREF90_G6CRV6	Uncharacterized protein	Danaus plexippus (Monarch butterfly)
evgtrinc290445_g3_i1	-0.712003	4.39812	7.62055e-09	UNIREF90_G6D0N8	Putative paramyosin	Danaus plexippus (Monarch butterfly)
evgtrinc290332_g3_i1	-0.710553	2.84387	5.66182e-16	NA	NA	NA
evgtrinc1249_g1_i1	-0.710393	1.25155	1.1886e-08	NA	NA	NA
evgtrinc278568_g1_i2	-0.710383	-0.316571	0.0123335	UNIREF90_P35464	Diuretic hormone receptor (DH-R)	Manduca sexta (Tobacco hawkmoth) (Tobacco hornworm)
evgtrinc290337_g1_i3	-0.710068	1.95246	2.81498e-05	UNIREF90_G6CNE0	Adenylate cyclase type ix	Danaus plexippus (Monarch butterfly)
evgtrinc276728_g2_i2	-0.709808	2.76262	3.33962e-16	UNIREF90_G6CXW9	Uncharacterized protein	Danaus plexippus (Monarch butterfly)
evgtrinc187021_g1_i1	-0.709444	-1.18052	0.0255645	NA	NA	NA
evgtrinc290592_g2_i1	-0.709116	0.677766	2.14408e-06	NA	NA	NA
evgtrinc285255_g2_i1	-0.709059	-0.441672	0.00158512	UNIREF90_G6CQS7	Uncharacterized protein	Danaus plexippus (Monarch butterfly)
evgtrinc265576_g1_i2	-0.708992	-0.272097	0.000603487	NA	NA	NA
evgtrinc285399_g1_i2	-0.708865	-0.583347	0.015539	UNIREF90_G6DGJ3	Sugar transporter	Danaus plexippus (Monarch butterfly)
evgtrinc289701_g1_i2	-0.708828	2.49908	2.13227e-06	UNIREF90_G6CZ04	Uncharacterized protein	Danaus plexippus (Monarch butterfly)
evgtrinc287448_g1_i2	-0.708759	-1.19269	0.0359808	UNIREF90_G6CKV8	Hemocyte-specific integrin alpha subunit 1	Danaus plexippus (Monarch butterfly)
evgtrinc290080_g1_i1	-0.708499	5.16355	7.65279e-10	UNIREF90_H9JND0	Uncharacterized protein	Danaus plexippus (Monarch butterfly)
evgtrinc277250_g1_i1	-0.708483	5.22915	2.71416e-11	UNIREF90_G6D270	Cuticular protein analogous to peritrophins 3-D1	Danaus plexippus (Monarch butterfly)
evgtrinc283496_g1_i1	-0.708224	7.22244	3.3106e-18	UNIREF90_G6DG34	Uncharacterized protein	Danaus plexippus (Monarch butterfly)
evgtrinc289600_g1_i1	-0.708029	0.242166	0.00826367	UNIREF90_S4P913	Bipolar kinesin KRP-130 (Fragment)	Pararge aegeria (specked wood butterfly)
evgtrinc288233_g1_i1	-0.707847	8.68707	2.25047e-14	UNIREF90_G6CVR9	NA	NA
evgtrinc281742_g1_i1	-0.707804	3.36748	2.1397e-05	UNIREF90_G6CKG5	Fasciclin-1	Danaus plexippus (Monarch butterfly)
evgtrinc287890_g1_i1	-0.707798	2.58349	7.28042e-07	UNIREF90_G6DNB6	Uncharacterized protein	Danaus plexippus (Monarch butterfly)
evgtrinc288702_g2_i2	-0.707729	4.38009	1.65557e-08	UNIREF90_UPI00034F4C86	NA	NA
evgtrinc285751_g1_i1	-0.707303	2.51222	0.0232672	NA	NA	NA
evgtrinc282419_g1_i1	-0.706558	1.39712	0.00203379	NA	NA	NA
evgtrinc287732_g1_i1	-0.706424	2.40714	5.1467e-07	UNIREF90_G6D3G4	Uncharacterized protein	Danaus plexippus (Monarch butterfly)
evgtrinc5637_g1_i1	-0.705381	1.45176	5.24886e-08	NA	NA	NA
evgtrinc286371_g1_i1	-0.704617	8.7798	1.03369e-13	UNIREF90_G6DFQ2	Uncharacterized protein	Danaus plexippus (Monarch butterfly)
evgtrinc269169_g1_i1	-0.704415	6.1122	7.38205e-22	UNIREF90_E2BWH6	NA	NA
evgtrinc256492_g1_i3	-0.704015	-0.215848	0.000104838	NA	NA	NA
evgtrinc284171_g1_i1	-0.703788	-0.123283	0.0005424	UNIREF90_G6CII4	Putative zinc finger protein 426	Danaus plexippus (Monarch butterfly)
evgtrinc270117_g2_i3	-0.703781	0.076109	0.00362165	UNIREF90_H9JIL1	Rab30 protein	Fopius arisanus
evgtrinc277685_g1_i1	-0.703607	-1.17222	0.0212281	UNIREF90_G6DFT7	Putative Heparan sulfate glucosamine 3-O-sulfotransferase 5	Danaus plexippus (Monarch butterfly)
evgtrinc285535_g2_i1	-0.703483	1.69593	7.0931e-07	UNIREF90_G6DFD5	Uncharacterized protein	Danaus plexippus (Monarch butterfly)
evgtrinc281339_g1_i1	-0.703289	-0.876805	0.032302	UNIREF90_G6D7Y7	Neuroendocrine protein 7b2	Danaus plexippus (Monarch butterfly)
evgtrinc265035_g1_i1	-0.702612	5.37302	1.01655e-10	UNIREF90_G6CXJ3	Putative zinc-dependent alcohol dehydrogenase	Danaus plexippus (Monarch butterfly)
evgtrinc282515_g4_i2	-0.702151	-0.408023	0.0290085	NA	NA	NA
evgtrinc288678_g1_i1	-0.701641	5.46259	9.92408e-08	UNIREF90_H9JF19	CTP synthase (EC 6.3.4.2) (UTP--ammonia ligase)	Bombyx mori (Silk moth)
evgtrinc268746_g1_i1	-0.701147	5.31742	2.95883e-19	UNIREF90_Q1HPQ9	Proteasome subunit beta type (EC 3.4.25.1)	Helicoverpa armigera (Cotton bollworm) (Heliothis armigera)
evgtrinc273314_g1_i1	-0.700108	-1.02816	0.0367467	UNIREF90_G6DBG1	Uncharacterized protein	Danaus plexippus (Monarch butterfly)
evgtrinc258093_g1_i3	-0.700097	-0.244994	0.040185	NA	NA	NA
evgtrinc287195_g6_i1	-0.699893	1.21034	1.484e-05	UNIREF90_UPI00034F3458	NA	NA
evgtrinc265673_g2_i1	-0.699504	5.64552	3.98472e-09	UNIREF90_G6CIF5	Putative cAMP-dependent protein kinase catalytic subunit	Danaus plexippus (Monarch butterfly)
evgtrinc286428_g2_i1	-0.699326	0.711829	4.92617e-07	NA	NA	NA
evgtrinc78946_g1_i1	-0.698725	9.31103	1.19345e-05	UNIREF90_A8QWQ2	Chemosensory protein	Papilio xuthus (Asian swallowtail butterfly)
evgtrinc290589_g2_i1	-0.698693	1.85565	9.90096e-08	NA	NA	NA
evgtrinc286810_g3_i1	-0.698569	6.65365	6.31728e-13	UNIREF90_G6DB91	Uncharacterized protein	Danaus plexippus (Monarch butterfly)
evgtrinc290218_g2_i1	-0.697715	5.59909	2.51481e-11	UNIREF90_UPI00034FE827	NA	NA
evgtrinc267066_g1_i1	-0.697018	1.39481	0.00134412	UNIREF90_G6DRK5	Putative ribonucleoprotein	Danaus plexippus (Monarch butterfly)
evgtrinc288607_g2_i3	-0.696733	0.671788	3.81407e-05	UNIREF90_A9CQL1	Sid-1-like protein3	Bombyx mori (Silk moth)
evgtrinc263374_g1_i2	-0.696699	1.20639	0.00163237	UNIREF90_G6CIE4	Uncharacterized protein	Danaus plexippus (Monarch butterfly)
evgtrinc213108_g1_i1	-0.696417	-0.785225	0.0258225	UNIREF90_C0H6W8	Putative cuticle protein (Uncharacterized protein)	Bombyx mori (Silk moth)
evgtrinc289441_g1_i1	-0.695944	4.22814	1.32855e-13	UNIREF90_G6DDH7	Uncharacterized protein	Danaus plexippus (Monarch butterfly)
evgtrinc287429_g2_i1	-0.695406	0.48758	3.90722e-06	NA	NA	NA
evgtrinc288461_g2_i3	-0.694712	3.94054	1.02102e-09	UNIREF90_G6D6D6	Putative angiomotin	Danaus plexippus (Monarch butterfly)
evgtrinc278645_g2_i1	-0.694591	-0.527751	0.0230651	NA	NA	NA
evgtrinc110771_g1_i1	-0.694349	8.75528	2.81565e-09	NA	NA	NA
evgtrinc232291_g1_i2	-0.693489	-0.466542	0.000968253	NA	NA	NA
evgtrinc177392_g1_i1	-0.693468	0.405686	0.0346656	NA	NA	NA
evgtrinc289168_g1_i5	-0.69306	-1.05796	0.0106061	UNIREF90_G6DI73	Uncharacterized protein	Danaus plexippus (Monarch butterfly)
evgtrinc248826_g1_i1	-0.692763	3.73887	9.52486e-06	UNIREF90_H6VTQ7	DnaJ-17	Bombyx mori (Silk moth)
evgtrinc279049_g1_i2	-0.692704	1.52242	3.49557e-06	UNIREF90_G6CPJ9	Uncharacterized protein	Danaus plexippus (Monarch butterfly)
evgtrinc281969_g1_i1	-0.692349	0.37842	0.0366206	UNIREF90_UPI00034F241E	NA	NA
evgtrinc288621_g1_i1	-0.691626	3.48755	1.53462e-05	UNIREF90_H9IXK2	Uncharacterized protein	Bombyx mori (Silk moth)
evgtrinc288908_g1_i2	-0.691351	4.24956	5.03238e-10	UNIREF90_G6D372	Uncharacterized protein	Danaus plexippus (Monarch butterfly)
evgtrinc276260_g1_i1	-0.690154	10.6386	3.41494e-18	UNIREF90_H9JUN1	Phosphoglyceromutase	Danaus plexippus (Monarch butterfly)
evgtrinc285148_g1_i3	-0.690065	5.3597	1.51133e-08	UNIREF90_G6CQ93	Uncharacterized protein	Danaus plexippus (Monarch butterfly)
evgtrinc289501_g2_i1	-0.689613	0.736667	1.73508e-05	UNIREF90_G6DL20	Uncharacterized protein	Danaus plexippus (Monarch butterfly)
evgtrinc287566_g2_i2	-0.688592	2.99881	4.57579e-12	UNIREF90_UPI00034F581C	NA	NA
evgtrinc286323_g2_i1	-0.688149	3.27953	7.55359e-10	UNIREF90_UPI00034FADE7	NA	NA
evgtrinc287267_g2_i1	-0.687907	0.0713122	0.00197698	UNIREF90_G6DN61	Uncharacterized protein	Danaus plexippus (Monarch butterfly)
evgtrinc249998_g1_i2	-0.687854	-0.53653	0.00963342	NA	NA	NA
evgtrinc167059_g1_i1	-0.687333	2.62237	3.84915e-08	NA	NA	NA
evgtrinc285774_g3_i2	-0.687178	6.33594	8.79027e-12	NA	NA	NA
evgtrinc206215_g1_i1	-0.68705	-0.0443107	0.00305699	NA	NA	NA
evgtrinc276213_g2_i1	-0.686974	-1.21753	0.0158423	NA	NA	NA
evgtrinc277581_g1_i6	-0.686923	-0.565905	0.0027888	UNIREF90_G6CTV2	Uncharacterized protein	Danaus plexippus (Monarch butterfly)
evgtrinc287429_g1_i2	-0.686703	1.18545	1.65251e-05	UNIREF90_UPI00035002D5	NA	NA
evgtrinc282501_g1_i1	-0.686465	-0.957115	0.0255497	UNIREF90_G6CXB1	Uncharacterized protein	Danaus plexippus (Monarch butterfly)
evgtrinc281902_g1_i1	-0.68573	-1.08774	0.0278362	UNIREF90_G6CJU2	Uncharacterized protein	Danaus plexippus (Monarch butterfly)
evgtrinc288073_g1_i3	-0.685301	1.8692	0.0184509	UNIREF90_G6D6Z7	Voltage-gated ion channel	Danaus plexippus (Monarch butterfly)
evgtrinc266148_g1_i1	-0.685267	3.2228	1.31346e-08	UNIREF90_G6CP22	Uncharacterized protein	Danaus plexippus (Monarch butterfly)
evgtrinc290241_g3_i2	-0.685132	-0.960226	0.0194718	UNIREF90_G6DM90	Uncharacterized protein	Danaus plexippus (Monarch butterfly)
evgtrinc224362_g1_i1	-0.684991	4.5975	9.40629e-12	UNIREF90_A0A087URF7	Uncharacterized protein (Fragment)	Stegodyphus mimosarum
evgtrinc290540_g2_i1	-0.683837	9.22799	4.07327e-20	NA	NA	NA
evgtrinc289333_g1_i3	-0.683787	2.55949	7.45172e-06	UNIREF90_G6CSY4	Uncharacterized protein	Danaus plexippus (Monarch butterfly)
evgtrinc285514_g1_i1	-0.683646	3.99121	1.52654e-09	UNIREF90_S4PRY9	NA	NA
evgtrinc286991_g3_i1	-0.683438	3.42126	8.83807e-08	UNIREF90_G6D5Z0	Uncharacterized protein	Danaus plexippus (Monarch butterfly)
evgtrinc289432_g2_i3	-0.682796	4.40524	5.49789e-08	UNIREF90_UPI00046C3209	NA	NA
evgtrinc282536_g1_i4	-0.68254	3.37398	7.53545e-11	UNIREF90_G6CNM0	Putative tomosyn	Danaus plexippus (Monarch butterfly)
evgtrinc285066_g2_i1	-0.681838	3.47255	1.94015e-13	UNIREF90_UPI00035008C0	NA	NA
evgtrinc288300_g1_i1	-0.681278	2.47613	0.000142479	UNIREF90_G6CXP0	Uncharacterized protein	Danaus plexippus (Monarch butterfly)
evgtrinc281224_g1_i1	-0.680432	2.48614	2.16609e-06	UNIREF90_S4PWN7	Uncharacterized protein	Pararge aegeria (specked wood butterfly)
evgtrinc288488_g1_i7	-0.680383	9.41623	3.31354e-13	UNIREF90_G6CX71	Uncharacterized protein	Danaus plexippus (Monarch butterfly)
evgtrinc275213_g1_i1	-0.680352	6.58662	3.35749e-11	UNIREF90_G6DHA2	Bax inhibitor-1-like protein	Danaus plexippus (Monarch butterfly)
evgtrinc290181_g2_i1	-0.680163	2.94754	3.41213e-09	UNIREF90_H9J2Q1	Uncharacterized protein (Fragment)	Bombyx mori (Silk moth)
evgtrinc285091_g1_i1	-0.680066	2.78332	1.57475e-09	UNIREF90_H9IYL1	Uncharacterized protein (Fragment)	Bombyx mori (Silk moth)
evgtrinc265264_g1_i2	-0.680054	-0.121828	0.0037867	NA	NA	NA
evgtrinc286959_g1_i1	-0.678946	3.34207	1.21749e-06	UNIREF90_G6DSR6	Cell surface protein chaoptin	Danaus plexippus (Monarch butterfly)
evgtrinc286818_g1_i1	-0.678758	-0.684675	0.000239657	UNIREF90_A0A068EVJ0	Cytochrome P450 CYP341B2	Helicoverpa armigera (Cotton bollworm) (Heliothis armigera)
evgtrinc287837_g2_i1	-0.678754	0.721939	0.000319499	UNIREF90_G6DQN3	Uncharacterized protein	Danaus plexippus (Monarch butterfly)
evgtrinc286367_g1_i1	-0.678264	2.8783	2.2452e-08	UNIREF90_H9JAH4	Uncharacterized protein	Bombyx mori (Silk moth)
evgtrinc253762_g1_i1	-0.678209	5.67042	9.94638e-12	UNIREF90_G6DTF8	Uncharacterized protein	Danaus plexippus (Monarch butterfly)
evgtrinc286227_g3_i2	-0.67814	5.9502	4.97715e-07	UNIREF90_G6CYU5	Uncharacterized protein	Danaus plexippus (Monarch butterfly)
evgtrinc287989_g1_i4	-0.677317	3.36991	2.9417e-07	UNIREF90_G6D4U1	Uncharacterized protein	Danaus plexippus (Monarch butterfly)
evgtrinc67633_g1_i1	-0.676701	-0.943839	0.0123066	NA	NA	NA
evgtrinc285325_g3_i2	-0.676243	0.426235	0.0026219	UNIREF90_G6CKS8	Uncharacterized protein	Danaus plexippus (Monarch butterfly)
evgtrinc210247_g1_i1	-0.67622	-0.554144	0.0127034	UNIREF90_G6CRB1	Uncharacterized protein	Danaus plexippus (Monarch butterfly)
evgtrinc231918_g1_i1	-0.676175	-0.157248	0.00257047	UNIREF90_G6DLY1	Uncharacterized protein	Danaus plexippus (Monarch butterfly)
evgtrinc283109_g3_i1	-0.675621	1.64129	3.89019e-05	UNIREF90_UPI0003500F27	NA	NA
evgtrinc286287_g1_i1	-0.675051	3.34404	6.59774e-13	UNIREF90_S4P9C3	Uncharacterized protein	Pararge aegeria (specked wood butterfly)
evgtrinc286696_g1_i1	-0.674564	-0.875251	0.0223918	UNIREF90_G6DSN4	Uncharacterized protein	Danaus plexippus (Monarch butterfly)
evgtrinc177383_g1_i2	-0.674444	0.238435	0.0059519	NA	NA	NA
evgtrinc285956_g2_i2	-0.674347	-1.23011	0.0348343	UNIREF90_G6CJV5	Cytochrome P450 301B1	Danaus plexippus (Monarch butterfly)
evgtrinc290205_g1_i1	-0.673754	1.38616	2.23066e-05	NA	NA	NA
evgtrinc284561_g7_i1	-0.673593	2.85874	2.98958e-08	UNIREF90_G6D023	Uncharacterized protein	Danaus plexippus (Monarch butterfly)
evgtrinc284706_g1_i4	-0.673264	0.682498	1.56447e-06	UNIREF90_H9J0X0	Uncharacterized protein	Bombyx mori (Silk moth)
evgtrinc282625_g1_i1	-0.672701	5.57682	1.68651e-11	UNIREF90_S4PG15	KH domain-containing protein	Pararge aegeria (specked wood butterfly)
evgtrinc282072_g1_i1	-0.671982	-0.737763	0.0286277	UNIREF90_J7FKN6	Cytochrome CYP367B6	Spodoptera littoralis (Egyptian cotton leafworm)
evgtrinc279156_g1_i1	-0.67197	-0.66667	0.00216675	UNIREF90_UPI00034FF342	NA	NA
evgtrinc262560_g1_i1	-0.67092	1.58332	4.44445e-05	NA	NA	NA
evgtrinc285920_g1_i1	-0.670916	2.61406	1.26098e-05	UNIREF90_G6CVV2	NA	NA
evgtrinc234165_g1_i1	-0.670333	1.09757	0.00439179	UNIREF90_C0H6J8	Putative cuticle protein (Uncharacterized protein)	Bombyx mori (Silk moth)
evgtrinc183478_g1_i1	-0.669133	0.819904	0.0082358	UNIREF90_D4N2G8	Gag-like protein	Lymantria xylina MNPV
evgtrinc283195_g1_i7	-0.669115	-0.800568	0.0186696	UNIREF90_G6CTM1	Uncharacterized protein	Danaus plexippus (Monarch butterfly)
evgtrinc287979_g2_i4	-0.669021	-0.337089	0.0161965	UNIREF90_G6DGN0	Ribosomal protein S6 kinase (EC 2.7.11.1)	Danaus plexippus (Monarch butterfly)
evgtrinc273764_g1_i1	-0.668948	1.92358	2.5904e-06	UNIREF90_Q402D8	Uncharacterized protein	Bombyx mori (Silk moth)
evgtrinc242006_g1_i2	-0.668849	1.97089	0.000219151	UNIREF90_G6CJ57	Putative myosin	Danaus plexippus (Monarch butterfly)
evgtrinc165561_g1_i1	-0.668036	5.7596	8.49547e-05	NA	NA	NA
evgtrinc287991_g1_i1	-0.667652	2.8912	2.11526e-13	UNIREF90_G6CWI9	Cadherin	Danaus plexippus (Monarch butterfly)
evgtrinc283219_g1_i3	-0.666887	-0.0921313	0.00687544	UNIREF90_G6CRI2	Pre-mRNA-splicing factor ISY1-like protein	Danaus plexippus (Monarch butterfly)
evgtrinc287905_g1_i1	-0.66672	1.40285	3.43038e-07	UNIREF90_G6CX27	Putative BRAF35/HDAC2 complex	Danaus plexippus (Monarch butterfly)
evgtrinc290159_g1_i1	-0.666464	3.4758	2.87997e-07	UNIREF90_G6DFQ5	Uncharacterized protein	Danaus plexippus (Monarch butterfly)
evgtrinc277923_g1_i1	-0.66566	1.87323	1.90681e-06	UNIREF90_G6CHV7	Uncharacterized protein	Danaus plexippus (Monarch butterfly)
evgtrinc268912_g1_i2	-0.665406	1.39467	1.6653e-05	NA	NA	NA
evgtrinc288433_g1_i2	-0.665389	3.82866	2.70977e-12	UNIREF90_H9J001	Uncharacterized protein	Bombyx mori (Silk moth)
evgtrinc283756_g2_i1	-0.665364	3.36738	4.48494e-05	UNIREF90_G6CWQ1	Uncharacterized protein	Danaus plexippus (Monarch butterfly)
evgtrinc285593_g4_i1	-0.665283	1.22414	2.16619e-07	NA	NA	NA
evgtrinc259709_g1_i1	-0.665223	3.90007	1.54757e-10	UNIREF90_G6CJV6	Uncharacterized protein	Danaus plexippus (Monarch butterfly)
evgtrinc283941_g1_i2	-0.664841	3.40278	0.000144877	UNIREF90_C0J8I1	Serpin-32 (Uncharacterized protein)	Bombyx mori (Silk moth)
evgtrinc287591_g1_i2	-0.66481	7.75992	1.47179e-09	UNIREF90_S4NZK7	Myosin heavy chain (Fragment)	Pararge aegeria (specked wood butterfly)
evgtrinc276805_g3_i1	-0.66405	-1.16236	0.0364942	UNIREF90_UPI00034FE91F	NA	NA
evgtrinc290072_g5_i1	-0.663485	1.22723	3.04157e-06	UNIREF90_H9JWH1	Uncharacterized protein	Bombyx mori (Silk moth)
evgtrinc238600_g1_i1	-0.663315	2.63029	1.10257e-08	UNIREF90_S4PY92	Tetracycline resistance	Pararge aegeria (specked wood butterfly)
evgtrinc290031_g2_i1	-0.662373	1.18268	6.4517e-09	UNIREF90_H9JD71	Uncharacterized protein	Bombyx mori (Silk moth)
evgtrinc281448_g3_i1	-0.662159	3.89063	1.23008e-06	UNIREF90_H9ITA8	Uncharacterized protein	Bombyx mori (Silk moth)
evgtrinc289782_g1_i1	-0.662094	1.06885	7.26626e-05	UNIREF90_Q9NDN0	NA	NA
evgtrinc281535_g1_i1	-0.661271	1.80862	3.81838e-05	UNIREF90_H9J6U6	Uncharacterized protein	Bombyx mori (Silk moth)
evgtrinc283681_g4_i1	-0.661221	5.16228	7.70092e-07	UNIREF90_G6DQT7	Uncharacterized protein	Danaus plexippus (Monarch butterfly)
evgtrinc186678_g1_i1	-0.660863	0.908414	7.93008e-05	UNIREF90_S4PX71	2-oxoglutarate and iron-dependent oxygenase domain-containing protein 1 (Fragment)	Pararge aegeria (specked wood butterfly)
evgtrinc287323_g2_i1	-0.660663	4.70227	3.53471e-21	UNIREF90_G6DF37	Signal recognition particle receptor alpha subunit	Danaus plexippus (Monarch butterfly)
evgtrinc282462_g1_i5	-0.660632	-0.628965	0.00952562	UNIREF90_UPI00034F45F7	NA	NA
evgtrinc286476_g1_i2	-0.660122	2.14438	0.00193009	UNIREF90_O77255	Ecdysteroid receptor EcR-B	Choristoneura fumiferana (Spruce budworm moth) (Archips fumiferana)
evgtrinc278072_g1_i2	-0.66005	1.91383	4.13004e-07	UNIREF90_G6CXX1	Uncharacterized protein	Danaus plexippus (Monarch butterfly)
evgtrinc284888_g2_i2	-0.659729	0.897951	3.90714e-05	UNIREF90_S4P743	Developmentally regulated RNA-binding protein (Fragment)	Pararge aegeria (specked wood butterfly)
evgtrinc261989_g2_i1	-0.659099	1.46795	6.92148e-08	UNIREF90_S4PX53	5'-nucleotidase (EC 3.1.3.5)	Pararge aegeria (specked wood butterfly)
evgtrinc290364_g1_i1	-0.658728	3.07939	8.70964e-07	UNIREF90_G6D8H7	Putative nfrkb	Danaus plexippus (Monarch butterfly)
evgtrinc289122_g1_i2	-0.65837	0.344269	0.000216801	UNIREF90_G6DEY1	Uncharacterized protein	Danaus plexippus (Monarch butterfly)
evgtrinc281849_g1_i3	-0.656502	2.07963	1.29774e-06	UNIREF90_H9JM89	Uncharacterized protein	Bombyx mori (Silk moth)
evgtrinc258283_g1_i1	-0.656406	-1.02159	0.0486292	NA	NA	NA
evgtrinc281181_g1_i1	-0.655956	3.88217	2.25702e-13	UNIREF90_G6D207	Uncharacterized protein	Danaus plexippus (Monarch butterfly)
evgtrinc279353_g1_i1	-0.655636	6.30499	7.43646e-17	UNIREF90_P35998	26S protease regulatory subunit 7	Fukomys damarensis (Damaraland mole rat) (Cryptomys damarensis)
evgtrinc284707_g1_i1	-0.655622	2.27423	0.000564841	UNIREF90_G6DS39	Uncharacterized protein	Danaus plexippus (Monarch butterfly)
evgtrinc287527_g1_i1	-0.655217	-0.153211	0.000567966	UNIREF90_G6D740	Putative Cdc6	Danaus plexippus (Monarch butterfly)
evgtrinc290050_g8_i1	-0.655152	0.162	0.0107975	NA	NA	NA
evgtrinc262310_g1_i1	-0.654871	2.29476	4.54302e-05	UNIREF90_G6DKA5	Uncharacterized protein	Danaus plexippus (Monarch butterfly)
evgtrinc288446_g1_i1	-0.654463	4.68588	6.40348e-14	UNIREF90_S4P2F2	RNA-binding protein	Pararge aegeria (specked wood butterfly)
evgtrinc290412_g1_i1	-0.654257	2.65588	5.34746e-05	UNIREF90_UPI00034FD07A	NA	NA
evgtrinc265654_g1_i1	-0.653604	-0.00694703	0.00848773	UNIREF90_G6DLZ2	Tyrosine-protein kinase (EC 2.7.10.2)	Danaus plexippus (Monarch butterfly)
evgtrinc249580_g1_i1	-0.653359	4.2616	0.000358539	UNIREF90_G6CZJ6	Chemosensory protein	Danaus plexippus (Monarch butterfly)
evgtrinc274173_g1_i1	-0.652071	-0.791147	0.034138	UNIREF90_H9JSS8	Uncharacterized protein	Bombyx mori (Silk moth)
evgtrinc262424_g1_i1	-0.651918	1.27978	0.00138606	UNIREF90_S4NGA2	Uncharacterized protein (Fragment)	Pararge aegeria (specked wood butterfly)
evgtrinc256453_g1_i1	-0.651851	1.64921	0.00234556	NA	NA	NA
evgtrinc281435_g2_i1	-0.651812	0.583264	0.000908328	UNIREF90_G6DCC3	Uncharacterized protein	Danaus plexippus (Monarch butterfly)
evgtrinc241265_g1_i1	-0.651403	10.2237	6.06107e-10	UNIREF90_S4P3S7	Triosephosphate isomerase (EC 5.3.1.1)	Pararge aegeria (specked wood butterfly)
evgtrinc278122_g1_i1	-0.651151	2.17334	6.72731e-09	UNIREF90_G6D5K8	Uncharacterized protein	Danaus plexippus (Monarch butterfly)
evgtrinc281183_g3_i1	-0.650735	5.36885	1.94906e-05	UNIREF90_G6D2Z0	Cuticular protein RR-1 motif 8	Danaus plexippus (Monarch butterfly)
evgtrinc167726_g1_i1	-0.650645	4.73125	2.00023e-11	UNIREF90_H9IWS4	Uncharacterized protein	Bombyx mori (Silk moth)
evgtrinc289561_g1_i1	-0.649981	9.56871	1.61282e-08	UNIREF90_G6DJX6	Uncharacterized protein	Danaus plexippus (Monarch butterfly)
evgtrinc271988_g2_i1	-0.649884	1.03859	6.01398e-06	UNIREF90_G6DSG7	Uncharacterized protein	Danaus plexippus (Monarch butterfly)
evgtrinc290399_g5_i1	-0.649389	1.39681	0.000246662	UNIREF90_G6DF77	Uncharacterized protein	Danaus plexippus (Monarch butterfly)
evgtrinc271936_g1_i1	-0.648581	9.85006	4.70505e-10	UNIREF90_Q2F5R4	NA	NA
evgtrinc260098_g1_i4	-0.648228	-0.205773	0.000450631	NA	NA	NA
evgtrinc51033_g1_i1	-0.648202	1.22628	1.50169e-08	UNIREF90_H9JD03	Uncharacterized protein	Bombyx mori (Silk moth)
evgtrinc288823_g1_i1	-0.648146	2.53526	2.49321e-05	UNIREF90_G6CR62	Uncharacterized protein	Danaus plexippus (Monarch butterfly)
evgtrinc283295_g1_i2	-0.647589	5.3246	1.00412e-05	UNIREF90_G6DM29	Uncharacterized protein	Danaus plexippus (Monarch butterfly)
evgtrinc285449_g1_i1	-0.64689	6.44438	0.001971	UNIREF90_G6DMX8	Wd-repeat protein	Danaus plexippus (Monarch butterfly)
evgtrinc285517_g1_i1	-0.646234	5.86768	6.10808e-05	UNIREF90_G6CQI1	Uncharacterized protein	Danaus plexippus (Monarch butterfly)
evgtrinc274836_g1_i3	-0.646057	1.34411	4.20898e-06	UNIREF90_G6CN57	Uncharacterized protein	Danaus plexippus (Monarch butterfly)
evgtrinc289241_g2_i1	-0.645962	1.38774	1.02527e-07	UNIREF90_G6CWW6	Uncharacterized protein	Danaus plexippus (Monarch butterfly)
evgtrinc284040_g1_i1	-0.644367	5.72943	1.05411e-16	UNIREF90_U4UXV9	Uncharacterized protein (Fragment)	Dendroctonus ponderosae (Mountain pine beetle)
evgtrinc289789_g1_i2	-0.644159	3.00273	1.97384e-06	UNIREF90_G6CHW6	Uncharacterized protein	Danaus plexippus (Monarch butterfly)
evgtrinc284824_g1_i1	-0.643524	1.32691	0.00402429	UNIREF90_G6D8N6	Uncharacterized protein	Danaus plexippus (Monarch butterfly)
evgtrinc287211_g1_i1	-0.643455	2.54458	6.59023e-12	UNIREF90_H9J0Q6	Uncharacterized protein	Bombyx mori (Silk moth)
evgtrinc288167_g4_i1	-0.64341	0.726041	0.0234846	UNIREF90_G6DD88	Prothoracicotropic hormone	Danaus plexippus (Monarch butterfly)
evgtrinc289310_g2_i2	-0.643309	8.70681	2.14263e-13	UNIREF90_UPI0003503234	NA	NA
evgtrinc283476_g1_i1	-0.643216	6.80729	1.0107e-26	UNIREF90_G6DF38	Putative 26S proteasome non-ATPase regulatory subunit 1 (Fragment)	Cydia pomonella (Codling moth)
evgtrinc242193_g1_i1	-0.642914	-1.35449	0.0190166	NA	NA	NA
evgtrinc287638_g1_i1	-0.64264	1.04148	4.372e-06	UNIREF90_G6CQI2	Ubiquitin carboxyl-terminal hydrolase (EC 3.4.19.12)	Danaus plexippus (Monarch butterfly)
evgtrinc288841_g1_i2	-0.642603	1.85009	2.66361e-08	UNIREF90_G6DQW6	Uncharacterized protein	Danaus plexippus (Monarch butterfly)
evgtrinc230531_g1_i1	-0.642266	1.41934	2.29415e-08	UNIREF90_G6DIK2	Uncharacterized protein	Danaus plexippus (Monarch butterfly)
evgtrinc286707_g3_i1	-0.64181	2.5426	0.000819975	UNIREF90_V5I885	Retrovirus-related Pol polyprotein from transposon 17.6	Anoplophora glabripennis (Asian longhorn beetle) (Anoplophora nobilis)
evgtrinc284432_g6_i4	-0.641339	4.57535	7.84613e-09	UNIREF90_G6DDA3	Uncharacterized protein	Danaus plexippus (Monarch butterfly)
evgtrinc290507_g1_i1	-0.641254	3.02813	4.50411e-05	UNIREF90_G6D6C8	Putative ATP/GTP binding protein-like 5	Danaus plexippus (Monarch butterfly)
evgtrinc285954_g1_i2	-0.640762	1.63174	0.000441981	UNIREF90_G6D8P2	Uncharacterized protein	Danaus plexippus (Monarch butterfly)
evgtrinc272487_g2_i1	-0.64057	3.12938	1.02909e-09	UNIREF90_H9IWS4	Uncharacterized protein	Bombyx mori (Silk moth)
evgtrinc288021_g1_i1	-0.640555	6.04934	1.19538e-12	UNIREF90_G8GB89	Cis, cis-muconate transporter protein (Major facilitator superfamily protein)	Bombyx mori (Silk moth)
evgtrinc284203_g2_i3	-0.638739	4.57484	9.17934e-07	UNIREF90_G6DEX6	Autophagy related protein Atg4-like protein	Danaus plexippus (Monarch butterfly)
evgtrinc283748_g1_i1	-0.637662	3.88758	3.68992e-16	UNIREF90_G6DDK5	Uncharacterized protein	Danaus plexippus (Monarch butterfly)
evgtrinc286150_g1_i1	-0.637164	4.28897	3.44534e-07	UNIREF90_A5YRY8	NA	NA
evgtrinc282443_g1_i1	-0.636891	0.0431338	0.00188376	UNIREF90_G6CJT7	Uncharacterized protein	Danaus plexippus (Monarch butterfly)
evgtrinc288045_g1_i2	-0.636775	2.5496	1.49677e-07	UNIREF90_A0A067R385	ATP-binding cassette sub-family G member 1	Zootermopsis nevadensis (Dampwood termite)
evgtrinc168690_g1_i2	-0.63586	-0.289438	0.0158423	NA	NA	NA
evgtrinc268727_g2_i1	-0.635381	2.69688	0.0190871	NA	NA	NA
evgtrinc290588_g2_i1	-0.635056	7.44242	5.63092e-09	NA	NA	NA
evgtrinc265667_g1_i1	-0.635043	4.98579	1.16897e-07	UNIREF90_G6CXY4	Uncharacterized protein	Danaus plexippus (Monarch butterfly)
evgtrinc282667_g1_i2	-0.634622	4.32154	8.85394e-08	UNIREF90_A0A023ESN3	Putative i ele1 orf1-h 1e-20-j4 (Fragment)	Aedes albopictus (Asian tiger mosquito) (Stegomyia albopicta)
evgtrinc125593_g1_i1	-0.634542	10.7247	4.37277e-07	UNIREF90_P42852	Putative cuticle protein	Bombyx mori (Silk moth)
evgtrinc280881_g1_i1	-0.63446	3.47176	7.83168e-07	UNIREF90_G6DSK5	Syndecan	Danaus plexippus (Monarch butterfly)
evgtrinc236269_g1_i1	-0.634445	3.4929	1.62734e-09	UNIREF90_L7N1A7	Uncharacterized protein	Myotis lucifugus (Little brown bat)
evgtrinc285870_g1_i10	-0.634272	0.694998	0.00845832	UNIREF90_J9LXH6	Uncharacterized protein	Acyrthosiphon pisum (Pea aphid)
evgtrinc258939_g1_i1	-0.634093	-1.17205	0.0369124	NA	NA	NA
evgtrinc287059_g1_i1	-0.634055	-0.502678	0.0439821	UNIREF90_UPI00034F3F7B	NA	NA
evgtrinc273942_g1_i1	-0.633923	2.90831	2.669e-05	UNIREF90_S4P8B7	Glomulin (Fragment)	Pararge aegeria (specked wood butterfly)
evgtrinc170049_g1_i1	-0.633895	3.98136	0.000111045	NA	NA	NA
evgtrinc248953_g2_i1	-0.633766	-0.949564	0.0153237	NA	NA	NA
evgtrinc286379_g1_i1	-0.633591	5.20984	3.53094e-09	UNIREF90_H9JER8	Aminopeptidase N-14 (Uncharacterized protein)	Bombyx mori (Silk moth)
evgtrinc272186_g2_i2	-0.633214	0.217852	0.00108082	NA	NA	NA
evgtrinc290429_g1_i5	-0.633164	4.15251	2.97525e-16	NA	NA	NA
evgtrinc283891_g2_i5	-0.633132	2.53822	3.27874e-10	UNIREF90_G6D9N0	Uncharacterized protein	Danaus plexippus (Monarch butterfly)
evgtrinc277402_g1_i7	-0.633018	0.54803	0.000549966	UNIREF90_G6DIJ3	Uncharacterized protein	Danaus plexippus (Monarch butterfly)
evgtrinc274964_g1_i2	-0.632739	7.38196	0.0039517	NA	NA	NA
evgtrinc285628_g1_i1	-0.632403	-0.273725	0.0148728	UNIREF90_G6CYN0	Putative c-Maf-inducing protein Tc-mip isoform isoform 1	Danaus plexippus (Monarch butterfly)
evgtrinc285947_g2_i1	-0.632285	2.02406	3.77997e-06	UNIREF90_G6D0Y3	Uncharacterized protein	Danaus plexippus (Monarch butterfly)
evgtrinc289731_g1_i1	-0.63222	1.73987	2.43529e-05	UNIREF90_G6DKW6	Phospholipid-transporting ATPase (EC 3.6.3.1)	Danaus plexippus (Monarch butterfly)
evgtrinc285382_g1_i4	-0.631998	3.62406	1.01682e-08	UNIREF90_H9JI79	Uncharacterized protein	Bombyx mori (Silk moth)
evgtrinc286626_g1_i1	-0.631956	0.964588	0.00353464	UNIREF90_H9J6R6	Uncharacterized protein	Bombyx mori (Silk moth)
evgtrinc280503_g3_i1	-0.631891	0.196282	0.00028387	UNIREF90_H9ITP8	Uncharacterized protein	Danaus plexippus (Monarch butterfly)
evgtrinc284211_g1_i1	-0.63124	4.99845	8.75756e-07	UNIREF90_G6D3D0	Putative Zinc carboxypeptidase family protein	Danaus plexippus (Monarch butterfly)
evgtrinc287059_g2_i1	-0.631007	0.570368	0.0243695	UNIREF90_K7JT25	Uncharacterized protein	Nasonia vitripennis (Parasitic wasp)
evgtrinc276583_g2_i1	-0.630762	3.41053	6.74947e-09	UNIREF90_G6D1B3	Uncharacterized protein	Danaus plexippus (Monarch butterfly)
evgtrinc285619_g1_i1	-0.630376	1.64772	0.0106046	UNIREF90_G6D6V1	Hydroxybutyrate dehydrogenase	Danaus plexippus (Monarch butterfly)
evgtrinc288992_g1_i1	-0.629958	4.73246	1.79163e-09	UNIREF90_G6DH07	Uncharacterized protein	Danaus plexippus (Monarch butterfly)
evgtrinc286774_g1_i1	-0.629946	3.27671	0.00127298	NA	NA	NA
evgtrinc289379_g4_i2	-0.629141	4.49416	3.05844e-05	UNIREF90_G6D287	Uncharacterized protein	Danaus plexippus (Monarch butterfly)
evgtrinc286365_g2_i1	-0.629102	2.98512	1.14295e-11	UNIREF90_H9J526	Uncharacterized protein	Bombyx mori (Silk moth)
evgtrinc284847_g1_i2	-0.628954	1.72987	8.99805e-05	UNIREF90_UPI00034FBD92	NA	NA
evgtrinc289561_g2_i1	-0.628775	9.29576	2.48079e-09	UNIREF90_G6DJX6	Uncharacterized protein	Danaus plexippus (Monarch butterfly)
evgtrinc272012_g1_i1	-0.628514	1.52487	0.0441299	UNIREF90_UPI00034F473B	NA	NA
evgtrinc277261_g1_i1	-0.628426	3.66902	6.29432e-08	UNIREF90_G6DIR6	Uncharacterized protein	Danaus plexippus (Monarch butterfly)
evgtrinc286300_g1_i1	-0.628371	3.2558	1.75508e-07	UNIREF90_UPI00034F8382	NA	NA
evgtrinc288223_g1_i2	-0.62774	4.28002	2.54814e-07	UNIREF90_S4P4C6	Cellular retinaldehyde-binding protein (Fragment)	Pararge aegeria (specked wood butterfly)
evgtrinc287109_g1_i1	-0.62744	3.06134	3.97063e-09	UNIREF90_S4PCY9	Disulfide-isomerase A6	Pararge aegeria (specked wood butterfly)
evgtrinc276353_g1_i1	-0.627078	0.110343	0.0153735	UNIREF90_G6DCK4	Putative alsin	Danaus plexippus (Monarch butterfly)
evgtrinc184576_g1_i1	-0.626803	-0.177457	0.00108642	UNIREF90_G6D0J6	Uncharacterized protein	Danaus plexippus (Monarch butterfly)
evgtrinc289428_g1_i4	-0.626724	0.282849	0.0301046	UNIREF90_E3VQ36	Rock1 (Uncharacterized protein)	Bombyx mori (Silk moth)
evgtrinc290209_g3_i1	-0.626589	0.84532	0.0112737	UNIREF90_H9JH99	Putative SPRY domain-containing SOCS box protein	Danaus plexippus (Monarch butterfly)
evgtrinc287129_g1_i1	-0.626557	6.56682	1.3731e-13	UNIREF90_S4PZY2	Uncharacterized protein (Fragment)	Pararge aegeria (specked wood butterfly)
evgtrinc276788_g1_i1	-0.626455	4.3588	1.05357e-14	UNIREF90_G6D8F8	Fas associated factor 1	Danaus plexippus (Monarch butterfly)
evgtrinc287298_g1_i1	-0.625854	-0.733123	0.0272895	UNIREF90_G6DPH7	Putative lysozyme	Danaus plexippus (Monarch butterfly)
evgtrinc283386_g3_i1	-0.625203	3.37439	8.54769e-07	UNIREF90_G6DML9	Putative nuclear protein localization	Danaus plexippus (Monarch butterfly)
evgtrinc289630_g1_i2	-0.625188	3.95324	3.40146e-06	UNIREF90_S4PE04	Uncharacterized protein (Fragment)	Pararge aegeria (specked wood butterfly)
evgtrinc288350_g1_i1	-0.624348	0.938715	0.0362258	UNIREF90_I6W7L0	Uncharacterized protein	Bombyx mori (Silk moth)
evgtrinc289194_g1_i2	-0.622953	5.13573	8.4554e-09	UNIREF90_G6DI44	Uncharacterized protein	Danaus plexippus (Monarch butterfly)
evgtrinc288017_g7_i6	-0.622221	3.43576	0.000193713	UNIREF90_D7F176	Endonuclease-reverse transcriptase	Bombyx mori (Silk moth)
evgtrinc139416_g1_i1	-0.622053	5.31085	4.79912e-17	UNIREF90_S4PSE1	Nuclear excision repair protein rad23	Pararge aegeria (specked wood butterfly)
evgtrinc284352_g1_i1	-0.620971	2.06398	3.91936e-07	UNIREF90_S4P2A0	Allantoinase	Pararge aegeria (specked wood butterfly)
evgtrinc288917_g1_i1	-0.620968	3.29976	5.90005e-13	UNIREF90_G6CMN5	Enolase-phosphatase e-1	Danaus plexippus (Monarch butterfly)
evgtrinc290194_g1_i4	-0.620559	1.30132	0.000320208	UNIREF90_S4P7W0	Oligosaccharyl transferase (Fragment)	Pararge aegeria (specked wood butterfly)
evgtrinc288918_g1_i2	-0.620446	5.05502	5.80458e-07	UNIREF90_H9JWJ4	Uncharacterized protein	Bombyx mori (Silk moth)
evgtrinc290214_g1_i2	-0.619902	3.4506	3.20234e-09	UNIREF90_G6D6A3	Uncharacterized protein	Danaus plexippus (Monarch butterfly)
evgtrinc286312_g1_i1	-0.619862	6.72167	7.21755e-08	UNIREF90_G6DGC6	Uncharacterized protein	Danaus plexippus (Monarch butterfly)
evgtrinc269839_g1_i2	-0.619053	5.11072	5.15429e-07	UNIREF90_G6D540	Uncharacterized protein	Danaus plexippus (Monarch butterfly)
evgtrinc278823_g1_i3	-0.619019	-0.149195	0.0112518	NA	NA	NA
evgtrinc271925_g1_i2	-0.618574	3.98009	3.21658e-10	UNIREF90_Q5I7M6	RNA-binding protein lark	Danaus plexippus (Monarch butterfly)
evgtrinc281321_g1_i2	-0.618086	1.906	0.0176765	UNIREF90_UPI00034FD3F1	NA	NA
evgtrinc288756_g1_i4	-0.617997	2.77566	0.00575837	UNIREF90_A0A087SV38	Transposable element P transposase (Fragment)	Stegodyphus mimosarum
evgtrinc287715_g1_i1	-0.617833	2.06017	0.0267566	UNIREF90_W8BQZ8	Retrovirus-related Pol polyprotein from transposon opus (Fragment)	Ceratitis capitata (Mediterranean fruit fly) (Tephritis capitata)
evgtrinc285783_g3_i1	-0.61767	3.70903	1.85946e-07	UNIREF90_G6D0V3	Presenilin (EC 3.4.23.-)	Danaus plexippus (Monarch butterfly)
evgtrinc289571_g1_i2	-0.617427	2.04263	0.00066467	UNIREF90_G6CHX5	Putative F-box and leucine-rich repeat protein 11	Danaus plexippus (Monarch butterfly)
evgtrinc279778_g1_i1	-0.617133	2.17905	2.44099e-07	UNIREF90_G6D3Q1	Sugar transporter	Danaus plexippus (Monarch butterfly)
evgtrinc287419_g2_i1	-0.616945	4.88365	3.5119e-08	UNIREF90_H9IS46	Uncharacterized protein	Bombyx mori (Silk moth)
evgtrinc290151_g1_i2	-0.616529	2.25369	8.40067e-08	UNIREF90_G6DSV4	Gliotactin	Danaus plexippus (Monarch butterfly)
evgtrinc285208_g1_i2	-0.616214	0.233213	0.00511166	UNIREF90_UPI0003502050	NA	NA
evgtrinc249502_g1_i1	-0.616104	5.00703	1.41083e-17	UNIREF90_G6DPI8	DNA-damage inducible protein	Danaus plexippus (Monarch butterfly)
evgtrinc288815_g4_i4	-0.615583	0.928774	0.00371806	NA	NA	NA
evgtrinc279230_g1_i1	-0.615388	2.52474	1.91759e-07	UNIREF90_G6DQT9	Putative zinc finger protein 585A	Danaus plexippus (Monarch butterfly)
evgtrinc277504_g1_i1	-0.615281	-0.47353	0.0176707	UNIREF90_H9J4C0	Uncharacterized protein	Bombyx mori (Silk moth)
evgtrinc286314_g1_i1	-0.615256	5.7526	7.61877e-07	UNIREF90_G6D9B5	Uncharacterized protein	Danaus plexippus (Monarch butterfly)
evgtrinc255198_g1_i7	-0.614234	5.06772	1.06289e-11	UNIREF90_G6CPS9	Uncharacterized protein	Danaus plexippus (Monarch butterfly)
evgtrinc241743_g1_i1	-0.614149	2.40657	0.000166106	UNIREF90_S4NNH4	Alpha-N-acetylglucosaminidase	Pararge aegeria (specked wood butterfly)
evgtrinc229776_g1_i1	-0.613499	-1.20728	0.0272651	NA	NA	NA
evgtrinc287707_g1_i1	-0.613095	7.79006	7.59723e-18	UNIREF90_S4NNE7	Calreticulin	Pararge aegeria (specked wood butterfly)
evgtrinc282222_g1_i3	-0.613052	2.70383	0.00146113	UNIREF90_Q179U2	AAEL005512-PA	Aedes aegypti (Yellowfever mosquito) (Culex aegypti)
evgtrinc290463_g1_i1	-0.612581	-0.231648	0.0114778	UNIREF90_G6CYL9	Putative IQ motif containing GTPase activating protein 1	Danaus plexippus (Monarch butterfly)
evgtrinc283030_g1_i2	-0.612249	-0.651721	0.0416094	UNIREF90_UPI00034FD54D	NA	NA
evgtrinc225012_g1_i1	-0.612066	2.06995	0.000750393	UNIREF90_H9JR22	Uncharacterized protein (Fragment)	Bombyx mori (Silk moth)
evgtrinc278843_g1_i3	-0.611932	-0.0834506	0.0183281	NA	NA	NA
evgtrinc289273_g2_i1	-0.611598	3.01465	4.86204e-05	UNIREF90_G6DC44	Putative phosphoacetylglucosamine mutase	Danaus plexippus (Monarch butterfly)
evgtrinc232912_g1_i3	-0.611553	-0.631522	0.00706086	UNIREF90_G6CJU4	Otopetrin	Danaus plexippus (Monarch butterfly)
evgtrinc282334_g1_i1	-0.61141	0.712875	0.000419635	UNIREF90_G6CXI1	Putative solute carrier family 35 member C2	Danaus plexippus (Monarch butterfly)
evgtrinc289920_g1_i1	-0.611106	1.93798	0.000143974	UNIREF90_G6CUT7	Acheron	Danaus plexippus (Monarch butterfly)
evgtrinc287979_g2_i1	-0.610941	-1.20159	0.0425142	UNIREF90_G6DGN0	Ribosomal protein S6 kinase (EC 2.7.11.1)	Danaus plexippus (Monarch butterfly)
evgtrinc289664_g2_i1	-0.610456	0.791175	0.000614786	UNIREF90_G6CLS6	Tmc7 protein	Danaus plexippus (Monarch butterfly)
evgtrinc209004_g1_i1	-0.6104	-1.2477	0.0235014	NA	NA	NA
evgtrinc239118_g1_i3	-0.610183	1.45106	2.68289e-05	UNIREF90_S4PX36	Serine/threonine-protein kinase rio2	Pararge aegeria (specked wood butterfly)
evgtrinc280887_g2_i4	-0.610088	2.18247	1.34936e-07	UNIREF90_G6CM98	Uncharacterized protein	Danaus plexippus (Monarch butterfly)
evgtrinc50908_g1_i1	-0.609459	-0.942922	0.0402296	NA	NA	NA
evgtrinc280873_g1_i4	-0.608979	2.74092	0.000721092	UNIREF90_G6D5H7	Myotubularin	Danaus plexippus (Monarch butterfly)
evgtrinc286682_g1_i1	-0.6084	2.75876	6.06237e-06	NA	NA	NA
evgtrinc273555_g1_i1	-0.607806	5.15046	4.82873e-09	UNIREF90_Q1HQB7	Proteasome subunit alpha type (EC 3.4.25.1)	Aedes albopictus (Asian tiger mosquito) (Stegomyia albopicta)
evgtrinc287086_g1_i1	-0.607355	1.3987	0.000291148	UNIREF90_W5QM97	Delta11-desaturase	Bicyclus anynana (squinting bush brown)
evgtrinc284889_g2_i2	-0.607326	-0.173205	0.00289781	UNIREF90_I4DRX8	Clip-domain serine protease, family C (Fragment)	Papilio polytes (Common mormon) (Swallowtail butterfly)
evgtrinc290399_g4_i1	-0.605734	2.57978	0.00038683	UNIREF90_E2C4Q2	Myosin heavy chain, non-muscle	Harpegnathos saltator (Jerdon's jumping ant)
evgtrinc290515_g1_i1	-0.605687	2.03708	2.90439e-07	UNIREF90_G6DJF4	Cubitus interruptus (Fragment)	Biston betularia (Pepper-and-salt geometer moth) (Phalaena betularia)
evgtrinc286737_g4_i1	-0.605534	0.477871	0.000117265	UNIREF90_H9IUB6	Uncharacterized protein	Bombyx mori (Silk moth)
evgtrinc278721_g1_i1	-0.60545	4.54802	9.53149e-05	UNIREF90_G6CYJ9	Putative copper-zinc superoxide dismutase	Danaus plexippus (Monarch butterfly)
evgtrinc276036_g1_i5	-0.605226	0.282749	0.00348571	UNIREF90_D6WSU2	Putative uncharacterized protein	Tribolium castaneum (Red flour beetle)
evgtrinc285030_g1_i2	-0.605062	2.3041	3.95466e-07	UNIREF90_S4NJ07	Zinc finger protein 16	Pararge aegeria (specked wood butterfly)
evgtrinc254086_g1_i3	-0.605038	1.39216	0.0032645	UNIREF90_G6DAZ9	Clock	Danaus plexippus (Monarch butterfly)
evgtrinc285562_g2_i1	-0.605004	2.82584	4.09771e-05	UNIREF90_G6DM93	Uncharacterized protein	Danaus plexippus (Monarch butterfly)
evgtrinc288429_g1_i1	-0.604864	1.1615	4.1021e-05	UNIREF90_G6D2T0	Putative congenital dyserythropoietic anemia type I	Danaus plexippus (Monarch butterfly)
evgtrinc289211_g2_i1	-0.604637	4.47829	9.01635e-06	UNIREF90_S4PEX5	ATP citrate lyase	Pararge aegeria (specked wood butterfly)
evgtrinc268898_g3_i1	-0.60449	1.72867	0.00660967	UNIREF90_G6CIR2	Putative fatty acid synthase	Danaus plexippus (Monarch butterfly)
evgtrinc277747_g1_i2	-0.604249	-0.458981	0.00860955	NA	NA	NA
evgtrinc290204_g2_i2	-0.603919	4.26319	2.71579e-08	UNIREF90_G6DN60	Uncharacterized protein	Danaus plexippus (Monarch butterfly)
evgtrinc287451_g1_i1	-0.60388	2.84204	5.30607e-07	UNIREF90_G6D2L9	Uncharacterized protein	Danaus plexippus (Monarch butterfly)
evgtrinc290543_g1_i1	-0.603509	4.37816	1.39162e-10	NA	NA	NA
evgtrinc283236_g1_i1	-0.603083	2.49225	2.19202e-09	UNIREF90_G6CWR3	Uncharacterized protein	Danaus plexippus (Monarch butterfly)
evgtrinc286430_g1_i1	-0.602845	2.4396	8.12264e-08	UNIREF90_G6DID0	Putative DNA topoisomerase 2-binding protein 1	Danaus plexippus (Monarch butterfly)
evgtrinc286154_g1_i1	-0.602764	3.70167	6.06107e-05	UNIREF90_G6DBS0	Uncharacterized protein	Danaus plexippus (Monarch butterfly)
evgtrinc289188_g1_i1	-0.602476	-0.212825	0.0488952	UNIREF90_G6D984	Uncharacterized protein	Danaus plexippus (Monarch butterfly)
evgtrinc289659_g2_i2	-0.601692	5.59924	3.7762e-07	UNIREF90_G6DRP3	Putative Transcriptional enhancer factor TEF-1	Danaus plexippus (Monarch butterfly)
evgtrinc281814_g1_i1	-0.601571	4.16745	1.71772e-08	UNIREF90_G6DR70	Uncharacterized protein	Danaus plexippus (Monarch butterfly)
evgtrinc270007_g3_i2	-0.600858	0.482213	0.00100986	UNIREF90_D6W8S1	Putative uncharacterized protein	Tribolium castaneum (Red flour beetle)
evgtrinc269358_g1_i4	-0.600192	2.17929	0.000354952	UNIREF90_G6DLU1	Hikaru genki	Danaus plexippus (Monarch butterfly)
evgtrinc288245_g1_i1	-0.59978	3.72669	5.11563e-06	UNIREF90_G6CRQ8	Cytochrome P450	Danaus plexippus (Monarch butterfly)
evgtrinc289374_g1_i1	-0.599169	2.56998	0.000240457	UNIREF90_UPI00034FA5FD	NA	NA
evgtrinc280727_g2_i1	-0.599037	1.05329	0.00320338	UNIREF90_G6CUM3	Uncharacterized protein	Danaus plexippus (Monarch butterfly)
evgtrinc288261_g1_i1	-0.598513	1.0407	0.000128061	UNIREF90_G6DJ75	Uncharacterized protein	Danaus plexippus (Monarch butterfly)
evgtrinc258782_g1_i1	-0.598027	4.10597	0.000833461	UNIREF90_G6CKC5	Uncharacterized protein	Danaus plexippus (Monarch butterfly)
evgtrinc287324_g1_i2	-0.597815	0.331899	0.000370555	UNIREF90_G6CRG5	Polypeptide N-acetylgalactosaminyltransferase (EC 2.4.1.-) (Protein-UDP acetylgalactosaminyltransferase)	Danaus plexippus (Monarch butterfly)
evgtrinc290390_g4_i1	-0.597239	1.03841	0.000708893	UNIREF90_G6CKX6	Uncharacterized protein	Danaus plexippus (Monarch butterfly)
evgtrinc276801_g1_i1	-0.597214	1.0117	1.66044e-05	UNIREF90_G6CJ54	N-acetylglucosamine-6-phosphate deacetylase (EC 3.5.1.25) (GlcNAc 6-P deacetylase)	Danaus plexippus (Monarch butterfly)
evgtrinc289894_g1_i2	-0.597164	3.20863	1.9912e-06	UNIREF90_G6D699	Uncharacterized protein	Danaus plexippus (Monarch butterfly)
evgtrinc284601_g4_i1	-0.59644	4.17264	6.86733e-11	UNIREF90_UPI0003500196	NA	NA
evgtrinc254829_g1_i1	-0.596339	2.63741	1.51862e-08	UNIREF90_G6D252	Crumbs	Danaus plexippus (Monarch butterfly)
evgtrinc286147_g2_i2	-0.596128	0.0736583	0.0407008	NA	NA	NA
evgtrinc290359_g1_i1	-0.595913	1.18809	0.00292119	UNIREF90_G6D268	Uncharacterized protein	Danaus plexippus (Monarch butterfly)
evgtrinc283592_g1_i2	-0.595876	3.27923	1.09307e-09	UNIREF90_S4PNK5	Uncharacterized protein (Fragment)	Pararge aegeria (specked wood butterfly)
evgtrinc284100_g1_i1	-0.595783	1.86908	5.81404e-06	UNIREF90_H9IYI7	Uncharacterized protein	Bombyx mori (Silk moth)
evgtrinc284837_g1_i1	-0.595338	3.72575	3.20972e-14	UNIREF90_S4PG65	Sugar phosphate exchanger 2	Pararge aegeria (specked wood butterfly)
evgtrinc286697_g1_i1	-0.595092	3.35871	5.02012e-05	UNIREF90_G6D453	Uncharacterized protein	Danaus plexippus (Monarch butterfly)
evgtrinc282697_g2_i1	-0.594897	1.64591	0.0086489	UNIREF90_A0A023EY30	Putative retrotransposon-like family member retr-1-like protein (Fragment)	Triatoma infestans (Assassin bug)
evgtrinc285176_g1_i1	-0.594694	3.06905	4.58494e-07	NA	NA	NA
evgtrinc283475_g1_i8	-0.5944	3.69938	0.000138097	UNIREF90_UPI00034FA301	NA	NA
evgtrinc285697_g1_i2	-0.594269	2.38543	1.38035e-05	UNIREF90_G6DQN1	Uncharacterized protein	Danaus plexippus (Monarch butterfly)
evgtrinc287810_g1_i2	-0.594222	1.04699	0.0332832	UNIREF90_D7EL92	Putative uncharacterized protein	Tribolium castaneum (Red flour beetle)
evgtrinc288796_g1_i1	-0.594024	4.26046	7.65279e-10	UNIREF90_F2YDQ4	ATP-binding cassette transporter subfamily G	Bombyx mori (Silk moth)
evgtrinc289404_g1_i1	-0.593355	6.07998	1.24275e-13	UNIREF90_S4PAG5	Glycoprotein 93	Pararge aegeria (specked wood butterfly)
evgtrinc287890_g2_i1	-0.59326	1.87264	1.48026e-06	UNIREF90_G6DNB6	Uncharacterized protein	Danaus plexippus (Monarch butterfly)
evgtrinc285624_g2_i1	-0.592165	1.50067	0.00243617	UNIREF90_G6D5H7	Myotubularin	Danaus plexippus (Monarch butterfly)
evgtrinc274778_g1_i1	-0.591665	4.51787	2.59806e-11	UNIREF90_G6DT57	Cleft lip and palate transmembrane protein 1	Danaus plexippus (Monarch butterfly)
evgtrinc280442_g1_i1	-0.591659	2.43328	0.000807838	UNIREF90_G6DGJ4	Cuticular protein RR-2 motif 140	Danaus plexippus (Monarch butterfly)
evgtrinc286055_g1_i1	-0.591337	3.43425	0.0210886	UNIREF90_H9JSH7	Uncharacterized protein	Bombyx mori (Silk moth)
evgtrinc289437_g8_i1	-0.591278	3.92317	6.78082e-08	UNIREF90_W8AL00	Dynamin-1-like protein	Ceratitis capitata (Mediterranean fruit fly) (Tephritis capitata)
evgtrinc283361_g1_i1	-0.591098	0.688634	0.00592758	UNIREF90_UPI00034FCA72	NA	NA
evgtrinc267342_g2_i1	-0.591033	-0.791158	0.0264521	UNIREF90_G6D4A6	Putative Sodium/potassium-transporting ATPase subunit beta-2	Danaus plexippus (Monarch butterfly)
evgtrinc285901_g2_i1	-0.590961	4.18794	1.16432e-07	NA	NA	NA
evgtrinc287695_g1_i1	-0.590664	1.62082	4.60166e-05	UNIREF90_Q9NL37	Protease-like protein (Fragment)	Bombyx mori (Silk moth)
evgtrinc288882_g4_i4	-0.590423	1.56153	5.30495e-07	UNIREF90_G6DI42	Uncharacterized protein	Danaus plexippus (Monarch butterfly)
evgtrinc289941_g1_i2	-0.588929	3.60283	0.000251882	UNIREF90_G6DN12	Uncharacterized protein	Danaus plexippus (Monarch butterfly)
evgtrinc289074_g2_i1	-0.588151	2.04432	1.43551e-05	UNIREF90_G6DES2	Uncharacterized protein	Danaus plexippus (Monarch butterfly)
evgtrinc278668_g1_i1	-0.587576	5.97452	2.21032e-07	NA	NA	NA
evgtrinc251183_g1_i3	-0.586786	1.09117	4.69659e-05	UNIREF90_G6DQY8	Uncharacterized protein	Danaus plexippus (Monarch butterfly)
evgtrinc285369_g1_i1	-0.586541	2.98111	4.08138e-07	UNIREF90_G6CIB9	Uncharacterized protein	Danaus plexippus (Monarch butterfly)
evgtrinc211796_g2_i1	-0.586391	0.904612	0.00362227	NA	NA	NA
evgtrinc279802_g1_i1	-0.585818	-0.380244	0.00337631	NA	NA	NA
evgtrinc277481_g1_i1	-0.585745	4.54164	1.82282e-08	UNIREF90_G6DLJ0	Uncharacterized protein	Danaus plexippus (Monarch butterfly)
evgtrinc287424_g3_i2	-0.585606	3.75465	3.21147e-08	UNIREF90_G6DQI4	Putative glycosylphosphatidylinositol-specific phospholipase C	Danaus plexippus (Monarch butterfly)
evgtrinc289028_g4_i1	-0.585434	-0.834631	0.0380581	UNIREF90_UPI00034FEFE2	NA	NA
evgtrinc281715_g1_i1	-0.585095	5.97325	8.22451e-08	UNIREF90_S4PCJ5	Mini-chromosome maintenance complex-binding protein	Pararge aegeria (specked wood butterfly)
evgtrinc285046_g4_i2	-0.584936	10.3886	9.30166e-10	UNIREF90_Q2F5Q5	Lectin 4 C-type lectin	Bombyx mori (Silk moth)
evgtrinc273109_g1_i1	-0.584643	3.48716	3.49017e-10	UNIREF90_H9IX14	Uncharacterized protein	Bombyx mori (Silk moth)
evgtrinc287298_g2_i1	-0.584461	1.14762	0.00167526	UNIREF90_UPI0003DF4E5B	NA	NA
evgtrinc250119_g1_i1	-0.583162	3.82744	4.72335e-07	UNIREF90_UPI00034FCFD0	NA	NA
evgtrinc251927_g1_i2	-0.583147	2.5336	5.04501e-07	UNIREF90_A8WFD7	NA	NA
evgtrinc288606_g1_i2	-0.58305	5.19859	9.44724e-07	UNIREF90_G6DC10	Uncharacterized protein	Danaus plexippus (Monarch butterfly)
evgtrinc287352_g1_i1	-0.582482	2.18499	7.44001e-05	UNIREF90_O18497	Alpha-mannosidase (EC 3.2.1.-)	Spodoptera frugiperda (Fall armyworm)
evgtrinc289991_g2_i2	-0.582157	0.153526	0.0198006	UNIREF90_H9J310	Uncharacterized protein	Bombyx mori (Silk moth)
evgtrinc284829_g1_i1	-0.582024	4.65542	6.39098e-05	UNIREF90_B5BRC2	Stromal interaction molecule 1	Bombyx mori (Silk moth)
evgtrinc263974_g1_i1	-0.581693	3.55129	0.0408829	UNIREF90_X1WND7	Uncharacterized protein	Acyrthosiphon pisum (Pea aphid)
evgtrinc283949_g1_i1	-0.581544	0.71396	0.00118909	UNIREF90_G6DAQ4	Enhancer of split mbeta-2	Danaus plexippus (Monarch butterfly)
evgtrinc285764_g2_i3	-0.581463	2.53267	0.0116197	UNIREF90_G6DM32	Putative endonuclease and reverse transcriptase-like protein	Danaus plexippus (Monarch butterfly)
evgtrinc257810_g2_i1	-0.580598	2.26303	1.03867e-09	UNIREF90_G6DPQ2	Glia maturation factor beta	Danaus plexippus (Monarch butterfly)
evgtrinc276453_g1_i1	-0.580523	3.32721	0.00600308	UNIREF90_G6DKQ2	Ecdysteroid-regulated 16 kDa protein	Danaus plexippus (Monarch butterfly)
evgtrinc289112_g1_i2	-0.579776	0.800414	0.000215531	UNIREF90_G6CUE3	Uncharacterized protein	Danaus plexippus (Monarch butterfly)
evgtrinc285425_g2_i1	-0.579272	1.06324	0.000143207	UNIREF90_H9JDI5	Gamma-glutamylcysteine ligase (EC 6.3.2.2)	Bombyx mori (Silk moth)
evgtrinc285915_g1_i1	-0.57924	2.94973	7.24368e-05	UNIREF90_H9J3H1	Uncharacterized protein	Bombyx mori (Silk moth)
evgtrinc284331_g1_i1	-0.578709	3.81255	1.19047e-08	UNIREF90_G6CT46	Serine palmitoyltransferase 1	Danaus plexippus (Monarch butterfly)
evgtrinc272640_g1_i1	-0.578255	2.88077	6.62622e-06	UNIREF90_F1AAN5	Yellow-e (Fragment)	Heliconius melpomene (postman butterfly)
evgtrinc286988_g1_i2	-0.577776	6.68424	1.07172e-17	UNIREF90_H9J723	Uncharacterized protein	Bombyx mori (Silk moth)
evgtrinc285344_g1_i1	-0.57777	3.30415	0.000474194	UNIREF90_S4PSC7	Glycerol-3-phosphate acyltransferase	Pararge aegeria (specked wood butterfly)
evgtrinc289125_g1_i1	-0.577737	4.37081	6.15566e-07	UNIREF90_H9IZE6	Uncharacterized protein	Bombyx mori (Silk moth)
evgtrinc289514_g1_i1	-0.576908	6.32343	4.98764e-12	UNIREF90_G6DJS8	Uncharacterized protein	Danaus plexippus (Monarch butterfly)
evgtrinc228377_g1_i1	-0.576731	5.27222	8.37592e-09	UNIREF90_H9JER8	Aminopeptidase N-14 (Uncharacterized protein)	Bombyx mori (Silk moth)
evgtrinc285901_g4_i2	-0.576523	5.22932	5.2449e-09	UNIREF90_G6DNJ5	Uncharacterized protein	Danaus plexippus (Monarch butterfly)
evgtrinc290445_g2_i1	-0.576472	7.46958	3.42023e-08	UNIREF90_G6D0N8	Putative paramyosin	Danaus plexippus (Monarch butterfly)
evgtrinc290392_g2_i4	-0.576138	3.04362	5.72877e-09	UNIREF90_G6DKH9	Uncharacterized protein	Danaus plexippus (Monarch butterfly)
evgtrinc281540_g2_i1	-0.575651	3.57863	1.28603e-08	UNIREF90_H9JIS4	Uncharacterized protein	Danaus plexippus (Monarch butterfly)
evgtrinc287363_g2_i1	-0.575433	1.02245	0.000377191	UNIREF90_G6DST6	Uncharacterized protein	Danaus plexippus (Monarch butterfly)
evgtrinc275962_g1_i1	-0.575382	2.12667	5.10715e-05	UNIREF90_H9JCA7	Uncharacterized protein	Bombyx mori (Silk moth)
evgtrinc281835_g1_i1	-0.574803	2.01546	2.08632e-05	UNIREF90_G6CPR1	Uncharacterized protein	Danaus plexippus (Monarch butterfly)
evgtrinc288205_g1_i1	-0.574537	3.1339	0.00163838	UNIREF90_G6DGH8	Uncharacterized protein	Danaus plexippus (Monarch butterfly)
evgtrinc284997_g1_i1	-0.57354	3.59185	4.1481e-09	UNIREF90_S4PFV9	Zinc finger protein	Pararge aegeria (specked wood butterfly)
evgtrinc290532_g1_i2	-0.573301	3.63928	3.40471e-07	UNIREF90_G6DQH1	Histone-lysine N-methyltransferase (EC 2.1.1.43)	Danaus plexippus (Monarch butterfly)
evgtrinc253305_g1_i5	-0.573222	0.10502	0.0139351	NA	NA	NA
evgtrinc288090_g1_i1	-0.572517	2.33681	0.0335833	UNIREF90_Q1AKH8	Reverse transcriptase family member	Glycine max (Soybean) (Glycine hispida)
evgtrinc289685_g1_i1	-0.572325	1.1009	0.00012828	UNIREF90_G6DC27	Uncharacterized protein	Danaus plexippus (Monarch butterfly)
evgtrinc279281_g1_i2	-0.572123	6.85677	1.20866e-08	UNIREF90_B9VTR9	Death-associated small cytoplasmic leucine-rich protein	Bombyx mori (Silk moth)
evgtrinc287747_g1_i4	-0.571973	0.623425	0.00255138	UNIREF90_G6D0D4	Uncharacterized protein	Danaus plexippus (Monarch butterfly)
evgtrinc289595_g2_i1	-0.571472	2.54437	2.27976e-07	UNIREF90_G6D1K6	Ubiquitin carboxyl-terminal hydrolase (EC 3.4.19.12)	Danaus plexippus (Monarch butterfly)
evgtrinc281008_g1_i1	-0.57139	4.85617	0.000189306	UNIREF90_S4NZX9	Putative fatty acid synthase (Fragment)	Pararge aegeria (specked wood butterfly)
evgtrinc287189_g2_i1	-0.5712	1.70599	0.0155169	NA	NA	NA
evgtrinc242287_g1_i1	-0.570938	1.84563	1.83074e-06	UNIREF90_G6DIN8	Ubiquitin carboxyl-terminal hydrolase (EC 3.4.19.12)	Danaus plexippus (Monarch butterfly)
evgtrinc248537_g1_i1	-0.569755	2.41967	0.00078174	UNIREF90_B7Q0L2	Alpha/beta hydrolase, putative	Ixodes scapularis (Black-legged tick) (Deer tick)
evgtrinc288130_g1_i1	-0.569618	3.29376	2.03278e-06	UNIREF90_S4P8T8	Rho guanine dissociation factor	Pararge aegeria (specked wood butterfly)
evgtrinc280296_g1_i1	-0.569321	2.56294	3.135e-05	UNIREF90_G6D7H0	Uncharacterized protein	Danaus plexippus (Monarch butterfly)
evgtrinc248620_g1_i2	-0.56887	-0.724993	0.0400813	NA	NA	NA
evgtrinc290321_g2_i1	-0.568494	1.62952	0.00230372	UNIREF90_S4NKN3	Uncharacterized protein (Fragment)	Pararge aegeria (specked wood butterfly)
evgtrinc162323_g1_i1	-0.568313	-0.387033	0.0232257	NA	NA	NA
evgtrinc279294_g2_i3	-0.567941	-0.169397	0.0476063	UNIREF90_G6DPT5	Hemolymph proteinase 16	Danaus plexippus (Monarch butterfly)
evgtrinc281374_g1_i1	-0.567178	1.38964	0.00230758	UNIREF90_G6DJB0	Putative zinc finger protein	Danaus plexippus (Monarch butterfly)
evgtrinc285538_g3_i2	-0.567108	5.34822	2.02046e-13	UNIREF90_G6DPD1	Transaldolase (EC 2.2.1.2)	Danaus plexippus (Monarch butterfly)
evgtrinc283386_g1_i1	-0.566871	2.58881	0.000104519	UNIREF90_G6DML9	Putative nuclear protein localization	Danaus plexippus (Monarch butterfly)
evgtrinc284402_g2_i1	-0.566783	1.89555	0.000205225	UNIREF90_H9J6Q8	Uncharacterized protein	Bombyx mori (Silk moth)
evgtrinc289960_g1_i1	-0.5667	1.01048	1.94713e-05	UNIREF90_G6CM29	Uncharacterized protein	Danaus plexippus (Monarch butterfly)
evgtrinc286836_g1_i7	-0.566446	0.164178	0.0288777	UNIREF90_H9JY26	Uncharacterized protein	Bombyx mori (Silk moth)
evgtrinc285500_g1_i4	-0.566009	2.18055	5.70255e-07	UNIREF90_G6DJP3	Uncharacterized protein	Danaus plexippus (Monarch butterfly)
evgtrinc179452_g1_i1	-0.565843	0.696707	0.00179547	NA	NA	NA
evgtrinc275736_g4_i1	-0.565576	2.21477	4.88912e-05	UNIREF90_S4NNI8	Putative centromere protein L-like protein	Pararge aegeria (specked wood butterfly)
evgtrinc289314_g1_i1	-0.565307	4.22077	4.63991e-10	UNIREF90_UPI00034F8137	NA	NA
evgtrinc282740_g1_i5	-0.56523	1.80892	0.00385858	UNIREF90_G6D468	Uncharacterized protein	Danaus plexippus (Monarch butterfly)
evgtrinc289925_g1_i3	-0.564775	1.81041	0.00017818	UNIREF90_G6DEP2	Uncharacterized protein	Danaus plexippus (Monarch butterfly)
evgtrinc282169_g3_i1	-0.564342	3.95694	0.00273417	NA	NA	NA
evgtrinc209962_g2_i1	-0.563717	-0.292186	0.00299659	NA	NA	NA
evgtrinc287615_g1_i1	-0.563419	0.979122	0.0107351	UNIREF90_UPI00034F5143	NA	NA
evgtrinc289291_g1_i1	-0.563306	3.25298	9.45559e-09	UNIREF90_H9J2D0	Uncharacterized protein	Bombyx mori (Silk moth)
evgtrinc171040_g1_i1	-0.563117	1.5481	0.00163963	UNIREF90_A0A068ETR9	Cytochrome P450 CYP333B3	Helicoverpa armigera (Cotton bollworm) (Heliothis armigera)
evgtrinc288050_g1_i2	-0.562988	-0.278877	0.00529305	UNIREF90_G6DRP4	Uncharacterized protein	Danaus plexippus (Monarch butterfly)
evgtrinc288838_g1_i1	-0.562667	2.23888	0.00442258	UNIREF90_G6DJE8	Uncharacterized protein	Danaus plexippus (Monarch butterfly)
evgtrinc287476_g1_i1	-0.562446	2.35915	0.0060176	UNIREF90_G6CPJ2	NA	NA
evgtrinc286897_g2_i1	-0.562304	9.24189	6.17311e-06	UNIREF90_S4PCV0	Plasma membrane calcium ATPase (Fragment)	Pararge aegeria (specked wood butterfly)
evgtrinc285395_g1_i2	-0.561225	2.19737	6.32417e-05	UNIREF90_G6CIE9	Receptor protein-tyrosine kinase (EC 2.7.10.1)	Danaus plexippus (Monarch butterfly)
evgtrinc281888_g1_i3	-0.560987	0.381663	0.0143275	UNIREF90_S4P8H5	Glucocorticoid-induced transcript 1 protein (Fragment)	Pararge aegeria (specked wood butterfly)
evgtrinc287365_g1_i6	-0.560428	3.73986	0.000408954	UNIREF90_D7GYL0	Putative uncharacterized protein	Tribolium castaneum (Red flour beetle)
evgtrinc280303_g2_i7	-0.560206	-0.347313	0.0234762	UNIREF90_G6CNT2	Uncharacterized protein	Danaus plexippus (Monarch butterfly)
evgtrinc289789_g2_i1	-0.560015	2.59922	2.02294e-05	UNIREF90_G6CHW6	Uncharacterized protein	Danaus plexippus (Monarch butterfly)
evgtrinc283519_g1_i1	-0.560007	-0.0338612	0.00608304	UNIREF90_G6DR31	Uncharacterized protein	Danaus plexippus (Monarch butterfly)
evgtrinc255080_g1_i1	-0.559673	5.08595	1.47043e-16	UNIREF90_S4PSD6	NA	NA
evgtrinc290557_g1_i1	-0.559308	2.46462	0.00685002	UNIREF90_H9J283	Kinesin-like protein	Bombyx mori (Silk moth)
evgtrinc283964_g2_i1	-0.559248	4.54778	8.6425e-06	UNIREF90_G6CT90	Putative Mitogen-activated protein kinase kinase kinase 7	Danaus plexippus (Monarch butterfly)
evgtrinc273464_g1_i1	-0.558831	1.46127	5.1356e-05	UNIREF90_UPI0003502D34	NA	NA
evgtrinc272172_g1_i1	-0.558713	-0.83216	0.0235014	UNIREF90_H9JWR9	Uncharacterized protein	Bombyx mori (Silk moth)
evgtrinc264805_g2_i1	-0.558681	-0.625729	0.0385188	NA	NA	NA
evgtrinc288618_g3_i4	-0.558164	-0.305872	0.00573185	UNIREF90_UPI00034F3458	NA	NA
evgtrinc273782_g1_i1	-0.557928	3.44085	4.71688e-06	UNIREF90_G6DBI9	Lix1 protein	Danaus plexippus (Monarch butterfly)
evgtrinc284895_g2_i5	-0.557417	0.314371	0.0469365	UNIREF90_D7F167	Endonuclease-reverse transcriptase	Bombyx mori (Silk moth)
evgtrinc266873_g1_i3	-0.55733	1.31014	5.16034e-05	UNIREF90_G6D789	Uncharacterized protein	Danaus plexippus (Monarch butterfly)
evgtrinc286851_g1_i1	-0.557311	2.09714	0.000575939	UNIREF90_G6CYH1	Putative mitogen-activated protein kinase kinase 7	Danaus plexippus (Monarch butterfly)
evgtrinc284851_g1_i2	-0.557106	0.408354	0.000902058	UNIREF90_G6DAG8	Uncharacterized protein	Danaus plexippus (Monarch butterfly)
evgtrinc286403_g1_i1	-0.557069	2.16259	0.000317265	UNIREF90_G6DAZ8	Uncharacterized protein	Danaus plexippus (Monarch butterfly)
evgtrinc290430_g1_i3	-0.557033	3.66744	3.40038e-07	NA	NA	NA
evgtrinc266088_g1_i1	-0.556911	3.18679	4.87792e-08	UNIREF90_H9IUH0	Uncharacterized protein	Bombyx mori (Silk moth)
evgtrinc240812_g1_i1	-0.556363	1.63731	1.18914e-05	UNIREF90_G6D9X8	Putative broadZ1	Danaus plexippus (Monarch butterfly)
evgtrinc288596_g1_i1	-0.555989	2.72166	7.52873e-05	UNIREF90_G6CPH6	Uncharacterized protein	Danaus plexippus (Monarch butterfly)
evgtrinc289504_g2_i1	-0.555806	2.16119	2.87338e-06	UNIREF90_G6CK94	Uncharacterized protein	Danaus plexippus (Monarch butterfly)
evgtrinc285774_g4_i2	-0.555479	2.69288	3.19352e-05	UNIREF90_G6CKT3	Putative Thd1	Danaus plexippus (Monarch butterfly)
evgtrinc290536_g1_i1	-0.555358	0.78093	0.00897214	UNIREF90_G6CW84	Uncharacterized protein	Danaus plexippus (Monarch butterfly)
evgtrinc290399_g1_i1	-0.55506	4.57783	0.000373707	UNIREF90_S4P3S2	Zipper (Fragment)	Pararge aegeria (specked wood butterfly)
evgtrinc198023_g1_i1	-0.555045	0.622888	0.0056828	UNIREF90_H9J033	Uncharacterized protein	Bombyx mori (Silk moth)
evgtrinc265787_g1_i1	-0.553961	1.51988	0.0218467	UNIREF90_G6CTF0	Oxysterol-binding protein	Danaus plexippus (Monarch butterfly)
evgtrinc278434_g2_i3	-0.553197	0.570991	0.0115658	NA	NA	NA
evgtrinc287281_g1_i9	-0.553012	-1.20693	0.0431523	UNIREF90_G6CV54	Uncharacterized protein	Danaus plexippus (Monarch butterfly)
evgtrinc281864_g1_i3	-0.55249	-0.268304	0.00404	UNIREF90_UPI00034FE0EE	NA	NA
evgtrinc289251_g2_i1	-0.552337	5.68234	0.000123248	UNIREF90_G6DDL2	Putative alcohol dehydrogenase	Danaus plexippus (Monarch butterfly)
evgtrinc285680_g1_i1	-0.551721	4.67183	3.3459e-09	UNIREF90_G6DAS2	Uncharacterized protein	Danaus plexippus (Monarch butterfly)
evgtrinc288250_g1_i3	-0.551206	4.77805	2.93045e-15	UNIREF90_G6DTS3	Putative voltage-gated calcium channel alpha subunit	Danaus plexippus (Monarch butterfly)
evgtrinc265121_g1_i1	-0.551087	0.696531	0.00639655	UNIREF90_G6CIX4	Uncharacterized protein	Danaus plexippus (Monarch butterfly)
evgtrinc241749_g1_i1	-0.550862	5.36275	6.52304e-10	UNIREF90_S4PNZ7	Survival motor neuron protein	Pararge aegeria (specked wood butterfly)
evgtrinc289812_g2_i2	-0.550205	6.42411	2.06296e-10	UNIREF90_G6DI43	Brain chitinase and chia	Danaus plexippus (Monarch butterfly)
evgtrinc283752_g2_i1	-0.550123	2.7231	8.90337e-06	UNIREF90_G6DPN1	Putative calcium/calmodulin-dependent serine protein kinase membrane-associated guanylate kinase	Danaus plexippus (Monarch butterfly)
evgtrinc287812_g3_i1	-0.550118	3.6694	8.4554e-09	UNIREF90_G6D143	Putative tumor suppressor protein	Danaus plexippus (Monarch butterfly)
evgtrinc289143_g1_i1	-0.549646	0.74045	0.00088699	UNIREF90_G6DK62	Putative nadp transhydrogenase	Danaus plexippus (Monarch butterfly)
evgtrinc288020_g1_i1	-0.549039	3.03549	5.39855e-06	UNIREF90_H9J7I1	ATP-binding cassette transporter subfamily B	Bombyx mori (Silk moth)
evgtrinc280806_g1_i2	-0.548664	0.694354	0.00633227	UNIREF90_H9JDL4	Uncharacterized protein	Bombyx mori (Silk moth)
evgtrinc290405_g1_i2	-0.548461	1.66358	0.000998557	UNIREF90_H9JAL4	Uncharacterized protein	Bombyx mori (Silk moth)
evgtrinc285703_g1_i1	-0.548394	0.298712	0.0145366	UNIREF90_G6DCB6	Uncharacterized protein	Danaus plexippus (Monarch butterfly)
evgtrinc267080_g2_i2	-0.548275	-0.474329	0.00499751	NA	NA	NA
evgtrinc285322_g6_i1	-0.547865	1.18657	0.0011285	UNIREF90_G6CZI0	Uncharacterized protein	Danaus plexippus (Monarch butterfly)
evgtrinc61826_g1_i1	-0.547014	5.46895	4.8013e-05	NA	NA	NA
evgtrinc276338_g1_i9	-0.545863	2.34903	1.22216e-05	UNIREF90_UPI00034F8336	NA	NA
evgtrinc287913_g4_i2	-0.545855	2.46068	0.0252803	UNIREF90_D6WTS7	Putative uncharacterized protein	Tribolium castaneum (Red flour beetle)
evgtrinc289437_g3_i1	-0.545489	2.31211	0.000220533	UNIREF90_S4NJS1	Dynamin related protein 1 (Fragment)	Pararge aegeria (specked wood butterfly)
evgtrinc286428_g3_i5	-0.544737	4.67485	1.92086e-08	UNIREF90_G6DHE2	Putative spalt-like protein	Danaus plexippus (Monarch butterfly)
evgtrinc275941_g1_i1	-0.544657	1.77119	1.35606e-06	UNIREF90_S4PB04	Pabp2	Pararge aegeria (specked wood butterfly)
evgtrinc287506_g1_i1	-0.54431	3.9128	2.56868e-07	UNIREF90_S4NNA3	Nuclear transcription factor (Fragment)	Pararge aegeria (specked wood butterfly)
evgtrinc264150_g1_i4	-0.54412	-0.604599	0.0255487	UNIREF90_G6DK87	GTPase-activating protein	Danaus plexippus (Monarch butterfly)
evgtrinc220077_g1_i1	-0.543935	2.25483	5.16034e-05	UNIREF90_G6CLV6	Uncharacterized protein	Danaus plexippus (Monarch butterfly)
evgtrinc289713_g1_i2	-0.543706	0.723017	0.00404917	UNIREF90_H9J153	Uncharacterized protein	Bombyx mori (Silk moth)
evgtrinc289761_g2_i2	-0.543318	3.31558	0.000903442	UNIREF90_G6DHF5	Uncharacterized protein	Danaus plexippus (Monarch butterfly)
evgtrinc261547_g1_i1	-0.543069	3.86191	1.02895e-06	UNIREF90_G6CSR1	Aldo-keto reductase	Danaus plexippus (Monarch butterfly)
evgtrinc288405_g1_i1	-0.542529	1.32415	0.0137766	UNIREF90_G6CUM3	Uncharacterized protein	Danaus plexippus (Monarch butterfly)
evgtrinc290394_g1_i1	-0.54241	0.573822	0.003691	UNIREF90_G6D8G0	Uncharacterized protein	Danaus plexippus (Monarch butterfly)
evgtrinc288777_g1_i1	-0.542279	5.18323	2.34481e-06	UNIREF90_UPI00034F365D	NA	NA
evgtrinc288032_g1_i1	-0.542249	0.18393	0.00823915	UNIREF90_G6CRH8	LMBR1 domain-containing protein 2-like protein	Danaus plexippus (Monarch butterfly)
evgtrinc260351_g1_i1	-0.541772	1.43882	1.29772e-05	UNIREF90_G6D4N3	Uncharacterized protein	Danaus plexippus (Monarch butterfly)
evgtrinc231377_g1_i1	-0.541677	1.13466	0.000370693	UNIREF90_G6D7Q0	Putative ring finger protein 168	Danaus plexippus (Monarch butterfly)
evgtrinc289562_g2_i2	-0.540715	3.22973	2.53179e-06	UNIREF90_G6CUV7	Uncharacterized protein	Danaus plexippus (Monarch butterfly)
evgtrinc278580_g2_i1	-0.540474	0.399862	0.00301349	NA	NA	NA
evgtrinc288245_g3_i1	-0.540459	2.53809	2.79404e-05	UNIREF90_L0N5H8	Cytochrome P450 (Fragment)	Bombyx mori (Silk moth)
evgtrinc288169_g1_i1	-0.540405	-0.258377	0.0151606	UNIREF90_G6CWT0	Ubiquitin carboxyl-terminal hydrolase (EC 3.4.19.12)	Danaus plexippus (Monarch butterfly)
evgtrinc289969_g3_i1	-0.540281	0.382392	0.00612297	UNIREF90_G6DKW9	Sugar transporter	Danaus plexippus (Monarch butterfly)
evgtrinc272351_g1_i1	-0.540194	0.206723	0.0133563	UNIREF90_G6DBT1	Lipase	Danaus plexippus (Monarch butterfly)
evgtrinc262046_g1_i1	-0.540186	2.07923	0.00313261	UNIREF90_S4PYG5	Mannose-P-dolichol utilization defect 1 protein	Pararge aegeria (specked wood butterfly)
evgtrinc281507_g2_i7	-0.540125	1.79874	3.35586e-07	UNIREF90_G6D1R7	Uncharacterized protein	Danaus plexippus (Monarch butterfly)
evgtrinc165033_g1_i1	-0.539469	4.76693	0.00042525	UNIREF90_I4DJ44	Obstructor-A	Papilio xuthus (Asian swallowtail butterfly)
evgtrinc285965_g1_i1	-0.539219	2.09637	0.00223964	UNIREF90_UPI00034FF43C	NA	NA
evgtrinc253916_g1_i1	-0.538732	1.17999	0.000401486	UNIREF90_H9JCX2	Uncharacterized protein	Bombyx mori (Silk moth)
evgtrinc271972_g1_i2	-0.538051	0.785856	0.0130006	UNIREF90_G6D2R7	TPAlaccase-like multicopper oxidase 2 isoform B	Danaus plexippus (Monarch butterfly)
evgtrinc289215_g1_i1	-0.53748	6.20452	0.00159855	UNIREF90_D7GYL0	Putative uncharacterized protein	Tribolium castaneum (Red flour beetle)
evgtrinc318406_g1_i1	-0.537424	0.865226	0.00322562	UNIREF90_H9J5N8	Uncharacterized protein	Bombyx mori (Silk moth)
evgtrinc289437_g3_i2	-0.537252	3.14877	0.000340711	UNIREF90_G6D8A2	Uncharacterized protein	Danaus plexippus (Monarch butterfly)
evgtrinc281505_g1_i1	-0.536856	-0.454411	0.028711	UNIREF90_G6CKI3	Putative proton-coupled amino acid transporter	Danaus plexippus (Monarch butterfly)
evgtrinc287447_g1_i2	-0.536743	0.227864	0.0494962	UNIREF90_G6CHZ9	Uncharacterized protein	Danaus plexippus (Monarch butterfly)
evgtrinc284985_g4_i8	-0.536444	1.34988	0.00305972	NA	NA	NA
evgtrinc261712_g1_i1	-0.536237	2.08127	4.38467e-05	UNIREF90_G6D2Z7	Tetraspanin	Danaus plexippus (Monarch butterfly)
evgtrinc290430_g2_i2	-0.535298	4.58552	1.59809e-05	NA	NA	NA
evgtrinc286886_g1_i3	-0.535286	-0.340474	0.0380976	UNIREF90_UPI00034F3CCF	NA	NA
evgtrinc282853_g1_i7	-0.534945	2.78484	0.00781118	UNIREF90_X1X489	Uncharacterized protein	Acyrthosiphon pisum (Pea aphid)
evgtrinc229493_g1_i1	-0.534667	0.375401	0.028603	UNIREF90_UPI0003298884	NA	NA
evgtrinc110846_g1_i1	-0.53463	-0.646325	0.0208529	NA	NA	NA
evgtrinc281011_g1_i1	-0.53439	2.70468	2.66162e-06	UNIREF90_G6D1R8	Putative histone deacetylase 1 (Fragment)	Cydia pomonella (Codling moth)
evgtrinc269627_g1_i1	-0.534244	-0.0482142	0.0105691	UNIREF90_UPI00034F3C1E	NA	NA
evgtrinc257483_g1_i2	-0.534033	0.825341	0.00173528	UNIREF90_G6CXJ2	Uncharacterized protein	Danaus plexippus (Monarch butterfly)
evgtrinc282898_g2_i1	-0.533632	0.178822	0.00281472	UNIREF90_G6DE94	Exportin 6	Danaus plexippus (Monarch butterfly)
evgtrinc286578_g1_i2	-0.533632	2.66039	0.000431145	UNIREF90_G6D6Z4	Putative Ras-related protein Rab-24	Danaus plexippus (Monarch butterfly)
evgtrinc285595_g1_i1	-0.533521	5.99692	1.06497e-07	UNIREF90_S4PBB9	Signal sequence receptor	Pararge aegeria (specked wood butterfly)
evgtrinc278414_g2_i1	-0.533464	5.94353	0.00206279	UNIREF90_G6CX92	Putative alanine aminotransferase	Danaus plexippus (Monarch butterfly)
evgtrinc288831_g2_i3	-0.533394	5.7096	0.00168153	UNIREF90_G6CSN9	Hexokinase (EC 2.7.1.1)	Danaus plexippus (Monarch butterfly)
evgtrinc168122_g1_i1	-0.53307	-0.366935	0.0179626	UNIREF90_G6DFR5	Uncharacterized protein	Danaus plexippus (Monarch butterfly)
evgtrinc277300_g1_i1	-0.532934	6.30586	5.59265e-05	UNIREF90_G6DQT7	Uncharacterized protein	Danaus plexippus (Monarch butterfly)
evgtrinc290180_g1_i1	-0.532833	4.43275	0.000166242	UNIREF90_G6CVQ1	Putative fibrillin 2	Danaus plexippus (Monarch butterfly)
evgtrinc261944_g1_i1	-0.532671	1.9794	0.000336712	UNIREF90_H9JXK8	Uncharacterized protein	Bombyx mori (Silk moth)
evgtrinc212284_g1_i3	-0.532523	3.01869	5.00013e-07	UNIREF90_UPI00034F2E28	NA	NA
evgtrinc289842_g2_i1	-0.531967	3.56824	1.21743e-05	UNIREF90_UPI00034F416F	NA	NA
evgtrinc277738_g2_i8	-0.531616	2.58565	3.14763e-05	NA	NA	NA
evgtrinc287957_g2_i1	-0.531503	4.62098	1.2256e-06	UNIREF90_G6DIW3	Uncharacterized protein	Danaus plexippus (Monarch butterfly)
evgtrinc273174_g1_i1	-0.531482	7.06359	2.1677e-05	UNIREF90_I4DK12	Aldo-keto reductase	Papilio xuthus (Asian swallowtail butterfly)
evgtrinc290597_g1_i3	-0.531217	-0.230019	0.0170148	UNIREF90_G6D3F6	Uncharacterized protein	Danaus plexippus (Monarch butterfly)
evgtrinc290464_g1_i3	-0.531189	0.661898	0.000458953	UNIREF90_G6D516	Adenylyl cyclase 76E	Danaus plexippus (Monarch butterfly)
evgtrinc288199_g2_i1	-0.530699	2.36907	2.86579e-05	UNIREF90_H9IZA2	Uncharacterized protein	Bombyx mori (Silk moth)
evgtrinc284787_g2_i2	-0.530405	10.7367	1.76476e-08	UNIREF90_UPI00034FE4B8	NA	NA
evgtrinc289828_g2_i4	-0.530219	3.84115	0.000338146	UNIREF90_H9ISB7	Uncharacterized protein (Fragment)	Bombyx mori (Silk moth)
evgtrinc272539_g2_i1	-0.529856	0.943933	0.00112681	UNIREF90_H9JFK2	Uncharacterized protein	Bombyx mori (Silk moth)
evgtrinc288203_g1_i3	-0.529633	0.00590386	0.0308619	UNIREF90_Q75PL5	Uncharacterized protein	Bombyx mori (Silk moth)
evgtrinc280684_g1_i1	-0.529519	1.43369	0.0121726	UNIREF90_G6CQ79	Putative ATP-dependent RNA and DNA helicase	Danaus plexippus (Monarch butterfly)
evgtrinc290399_g2_i1	-0.529471	4.23056	0.000350451	UNIREF90_S4P5S0	Zipper (Fragment)	Pararge aegeria (specked wood butterfly)
evgtrinc235484_g1_i1	-0.529121	3.76497	0.00174254	UNIREF90_G6DPB6	Putative plasma glutamate carboxypeptidase	Danaus plexippus (Monarch butterfly)
evgtrinc289187_g4_i1	-0.529036	-0.620439	0.0046823	UNIREF90_G6D754	Uncharacterized protein	Danaus plexippus (Monarch butterfly)
evgtrinc276092_g1_i1	-0.528786	1.70119	0.000588202	UNIREF90_Q1HQ92	NA	NA
evgtrinc279975_g1_i3	-0.528335	3.52695	0.00014207	UNIREF90_H9JIU2	Uncharacterized protein	Bombyx mori (Silk moth)
evgtrinc280920_g1_i1	-0.528014	4.68271	1.34352e-06	UNIREF90_G6DPJ7	Putative carnitine o-acyltransferase	Danaus plexippus (Monarch butterfly)
evgtrinc285776_g1_i1	-0.528013	3.69889	2.42355e-05	UNIREF90_H9IVM7	Uncharacterized protein	Bombyx mori (Silk moth)
evgtrinc289771_g1_i1	-0.527825	2.60414	1.91809e-06	UNIREF90_G6CVD0	Uncharacterized protein	Danaus plexippus (Monarch butterfly)
evgtrinc290514_g8_i1	-0.526861	0.870016	0.000599097	UNIREF90_G6CZW3	Shattered	Danaus plexippus (Monarch butterfly)
evgtrinc288562_g1_i1	-0.526747	0.936894	0.0301957	UNIREF90_G6DG78	Uncharacterized protein	Danaus plexippus (Monarch butterfly)
evgtrinc288142_g2_i1	-0.526624	3.70653	7.88479e-09	UNIREF90_G6CM01	Uncharacterized protein	Danaus plexippus (Monarch butterfly)
evgtrinc281589_g1_i1	-0.526609	1.46842	0.000275844	UNIREF90_H9JNV0	Uncharacterized protein	Bombyx mori (Silk moth)
evgtrinc282931_g1_i1	-0.526206	0.125336	0.0445639	UNIREF90_G6CRW6	Uncharacterized protein	Danaus plexippus (Monarch butterfly)
evgtrinc258691_g1_i2	-0.526122	1.45675	0.0085983	UNIREF90_UPI00034F702A	NA	NA
evgtrinc288571_g2_i1	-0.526083	2.37818	3.59721e-06	UNIREF90_H9IZK6	Uncharacterized protein	Bombyx mori (Silk moth)
evgtrinc286203_g1_i1	-0.526042	3.03907	0.00223693	NA	NA	NA
evgtrinc289015_g1_i1	-0.52491	2.84037	0.000242446	UNIREF90_G6CVD8	Luciferase	Danaus plexippus (Monarch butterfly)
evgtrinc286912_g3_i2	-0.524733	1.93045	3.80305e-05	UNIREF90_S4PDP9	Leukotriene A4 hydrolase (Fragment)	Pararge aegeria (specked wood butterfly)
evgtrinc290043_g2_i1	-0.524192	4.07089	2.11849e-05	UNIREF90_H9JEW9	Aminopeptidase N-8 (Uncharacterized protein)	Bombyx mori (Silk moth)
evgtrinc289753_g1_i1	-0.523314	2.22874	0.020817	UNIREF90_G6D656	Uncharacterized protein	Danaus plexippus (Monarch butterfly)
evgtrinc282607_g1_i1	-0.52312	1.94587	0.00870885	NA	NA	NA
evgtrinc283894_g1_i1	-0.522733	2.24173	1.87568e-05	UNIREF90_S4P468	C3f	Pararge aegeria (specked wood butterfly)
evgtrinc280199_g1_i1	-0.522147	3.95603	7.49892e-08	UNIREF90_G6DIS3	Uncharacterized protein	Danaus plexippus (Monarch butterfly)
evgtrinc283793_g1_i2	-0.522047	4.7494	0.000122159	UNIREF90_S4PGN8	Delta-aminolevulinic acid dehydratase (EC 4.2.1.24)	Pararge aegeria (specked wood butterfly)
evgtrinc290205_g5_i1	-0.522013	2.8664	2.89094e-07	UNIREF90_B4N833	GK11109	Drosophila willistoni (Fruit fly)
evgtrinc290592_g8_i1	-0.521025	1.71006	1.31742e-05	NA	NA	NA
evgtrinc285697_g2_i2	-0.520902	2.67074	1.60082e-05	UNIREF90_G6DQN1	Uncharacterized protein	Danaus plexippus (Monarch butterfly)
evgtrinc261943_g1_i1	-0.520182	0.488624	0.0076899	UNIREF90_Q9VW66	NA	NA
evgtrinc280878_g3_i1	-0.52011	2.02629	0.000183431	NA	NA	NA
evgtrinc289963_g3_i1	-0.520088	2.12868	0.000348599	NA	NA	NA
evgtrinc290593_g2_i1	-0.52001	1.12784	0.00488744	NA	NA	NA
evgtrinc247381_g1_i2	-0.519557	5.10609	0.000275204	UNIREF90_G6DQ08	Putative Ran-binding protein	Danaus plexippus (Monarch butterfly)
evgtrinc285845_g1_i1	-0.519338	8.55791	3.26608e-06	UNIREF90_G6DMJ2	Carboxylic ester hydrolase (EC 3.1.1.-)	Danaus plexippus (Monarch butterfly)
evgtrinc197053_g1_i1	-0.519204	0.806015	0.00100921	NA	NA	NA
evgtrinc268019_g1_i1	-0.51864	0.683144	0.0185475	UNIREF90_Q4FCM6	Bursicon (Bursicon subunit alpha) (Cuticle-tanning hormone)	Manduca sexta (Tobacco hawkmoth) (Tobacco hornworm)
evgtrinc284137_g2_i1	-0.518446	-0.445888	0.034138	NA	NA	NA
evgtrinc279704_g1_i1	-0.518237	4.33796	1.8722e-13	UNIREF90_G6DME5	Uncharacterized protein	Danaus plexippus (Monarch butterfly)
evgtrinc280732_g2_i1	-0.517935	0.943471	0.000504431	UNIREF90_G6CU66	Uncharacterized protein	Danaus plexippus (Monarch butterfly)
evgtrinc259625_g2_i1	-0.51728	4.02696	1.3675e-07	UNIREF90_B0WWU9	Protease m1 zinc metalloprotease	Culex quinquefasciatus (Southern house mosquito) (Culex pungens)
evgtrinc221494_g1_i3	-0.517274	3.30698	0.00120388	NA	NA	NA
evgtrinc284731_g3_i1	-0.517066	3.67214	6.75948e-06	UNIREF90_UPI00034F3399	NA	NA
evgtrinc287443_g1_i1	-0.516631	5.06622	4.32036e-06	UNIREF90_I4DJ00	Chitin binding peritrophin-A	Papilio xuthus (Asian swallowtail butterfly)
evgtrinc278356_g1_i1	-0.516055	6.43924	3.42444e-11	UNIREF90_G6DNN4	Uncharacterized protein	Danaus plexippus (Monarch butterfly)
evgtrinc272089_g1_i1	-0.515992	1.03652	0.0197966	UNIREF90_G6CP03	Uncharacterized protein	Danaus plexippus (Monarch butterfly)
evgtrinc290586_g1_i1	-0.515861	0.383804	0.00305897	NA	NA	NA
evgtrinc282791_g1_i1	-0.515828	4.32944	2.26714e-06	UNIREF90_I4DPJ7	ABC transporter (Fragment)	Papilio xuthus (Asian swallowtail butterfly)
evgtrinc289161_g1_i1	-0.515732	1.39858	0.0101524	UNIREF90_G6CI46	Uncharacterized protein	Danaus plexippus (Monarch butterfly)
evgtrinc280384_g1_i1	-0.515451	3.24387	0.00121126	UNIREF90_G6CHK1	CRAL/TRIO domain-containing protein	Danaus plexippus (Monarch butterfly)
evgtrinc287253_g3_i2	-0.514797	4.58446	3.59807e-09	UNIREF90_S4PHQ4	Cleavage and polyadenylation specificity factor subunit 6 (Fragment)	Pararge aegeria (specked wood butterfly)
evgtrinc224647_g1_i2	-0.514565	4.65146	2.4727e-05	UNIREF90_H9JIU2	Uncharacterized protein	Bombyx mori (Silk moth)
evgtrinc400900_g1_i1	-0.514399	1.07194	0.0375398	NA	NA	NA
evgtrinc257454_g1_i1	-0.513878	3.82762	7.80665e-06	UNIREF90_G6D2C3	Putative F-box protein 28	Danaus plexippus (Monarch butterfly)
evgtrinc289974_g3_i3	-0.513732	3.98944	0.00339945	UNIREF90_S4P5J6	Aldo-keto reductase	Pararge aegeria (specked wood butterfly)
evgtrinc254894_g1_i1	-0.513314	2.12394	9.19502e-05	NA	NA	NA
evgtrinc238729_g2_i1	-0.513234	4.23737	0.00372239	UNIREF90_S4PTB5	Proteasome subunit alpha type (EC 3.4.25.1) (Fragment)	Pararge aegeria (specked wood butterfly)
evgtrinc278852_g1_i1	-0.513008	1.21888	0.0454328	UNIREF90_H9JXK2	Uncharacterized protein	Bombyx mori (Silk moth)
evgtrinc273598_g1_i1	-0.512574	1.18221	0.00689213	UNIREF90_G6DDV7	Sugar transporter SWEET	Danaus plexippus (Monarch butterfly)
evgtrinc285476_g6_i1	-0.512308	4.20295	5.22469e-09	UNIREF90_G6CWV0	Putative Switch-associated protein 70	Danaus plexippus (Monarch butterfly)
evgtrinc212619_g1_i1	-0.512166	5.49709	6.90169e-08	UNIREF90_S4NT84	Coiled-coil domain-containing protein 94	Pararge aegeria (specked wood butterfly)
evgtrinc289270_g1_i1	-0.511149	0.790944	0.00214527	UNIREF90_G6DEI6	Adenylate cyclase	Danaus plexippus (Monarch butterfly)
evgtrinc282558_g1_i2	-0.511135	6.37657	5.07881e-09	UNIREF90_O62530	Putative adaptor complexes medium subunit family	Aedes albopictus (Asian tiger mosquito) (Stegomyia albopicta)
evgtrinc194334_g1_i1	-0.511007	1.64996	1.11343e-05	NA	NA	NA
evgtrinc287362_g1_i13	-0.510984	4.17534	2.35945e-12	UNIREF90_G6CJ64	Uncharacterized protein	Danaus plexippus (Monarch butterfly)
evgtrinc276330_g1_i2	-0.510224	2.61591	0.000290622	NA	NA	NA
evgtrinc289946_g2_i1	-0.510208	2.04084	0.000227557	UNIREF90_UPI0003500638	NA	NA
evgtrinc281028_g1_i4	-0.510118	3.88809	7.51991e-06	UNIREF90_G6DEM8	Uncharacterized protein	Danaus plexippus (Monarch butterfly)
evgtrinc286291_g1_i2	-0.509552	3.70816	1.28166e-05	UNIREF90_UPI00034F5DAC	NA	NA
evgtrinc282170_g1_i1	-0.509402	0.260026	0.00517448	UNIREF90_UPI00035024F6	NA	NA
evgtrinc289845_g1_i1	-0.50908	3.61831	0.017313	UNIREF90_G6CJ14	Uncharacterized protein	Danaus plexippus (Monarch butterfly)
evgtrinc280151_g1_i2	-0.508618	-0.0109612	0.0246479	UNIREF90_G6CMP0	Uncharacterized protein	Danaus plexippus (Monarch butterfly)
evgtrinc288923_g2_i3	-0.508446	4.4183	2.25068e-05	UNIREF90_S4PJZ4	C-type lectin 10	Pararge aegeria (specked wood butterfly)
evgtrinc290267_g1_i3	-0.508432	11.5728	6.63513e-08	NA	NA	NA
evgtrinc277746_g1_i3	-0.507999	3.19971	4.66283e-05	UNIREF90_UPI00034F2F53	NA	NA
evgtrinc282728_g1_i1	-0.507973	1.78582	2.84092e-06	UNIREF90_G6CYS3	Uncharacterized protein	Danaus plexippus (Monarch butterfly)
evgtrinc247416_g1_i1	-0.507963	2.93824	1.94958e-05	UNIREF90_G6DEY3	Putative gonadotropin inducible transcription factor	Danaus plexippus (Monarch butterfly)
evgtrinc285947_g1_i1	-0.507792	1.6195	7.94102e-05	UNIREF90_S4P8B5	Rho-related GTP-binding protein RhoU	Pararge aegeria (specked wood butterfly)
evgtrinc284071_g1_i1	-0.507763	3.33197	7.19342e-09	UNIREF90_G6D529	Uncharacterized protein	Danaus plexippus (Monarch butterfly)
evgtrinc289240_g3_i2	-0.507119	0.687408	0.0108143	UNIREF90_G6CTT9	Putative rho-associated protein kinase 1	Danaus plexippus (Monarch butterfly)
evgtrinc283709_g2_i3	-0.507072	3.37551	2.50508e-07	UNIREF90_UPI00034F3357	NA	NA
evgtrinc277223_g1_i1	-0.507007	1.98877	0.000953969	UNIREF90_G6D3Q1	Sugar transporter	Danaus plexippus (Monarch butterfly)
evgtrinc285661_g1_i2	-0.506426	2.54313	3.79079e-07	UNIREF90_G6CLA2	Uncharacterized protein	Danaus plexippus (Monarch butterfly)
evgtrinc238845_g1_i1	-0.506205	6.27525	0.000988109	UNIREF90_G6DGQ4	POU domain protein	Danaus plexippus (Monarch butterfly)
evgtrinc290138_g1_i2	-0.505754	2.8922	3.81838e-05	UNIREF90_G6CLD6	Uncharacterized protein	Danaus plexippus (Monarch butterfly)
evgtrinc290514_g2_i1	-0.505704	1.09476	0.000254203	UNIREF90_G6CZW4	Putative anaphase promoting complex subunit 1	Danaus plexippus (Monarch butterfly)
evgtrinc285249_g1_i1	-0.505633	1.21517	0.000647096	UNIREF90_B0LD01	Slimb	Danaus plexippus (Monarch butterfly)
evgtrinc428272_g1_i1	-0.505413	4.11689	1.15756e-07	UNIREF90_H9JPE3	Uncharacterized protein	Bombyx mori (Silk moth)
evgtrinc226897_g1_i1	-0.505328	1.00979	0.0337635	NA	NA	NA
evgtrinc278376_g1_i2	-0.505163	2.48509	0.00234032	UNIREF90_G6CIW3	Uncharacterized protein	Danaus plexippus (Monarch butterfly)
evgtrinc261882_g1_i1	-0.504457	2.39482	9.79258e-05	UNIREF90_S4P289	Inositol triphosphate 3-kinase c (Fragment)	Pararge aegeria (specked wood butterfly)
evgtrinc285207_g1_i1	-0.504251	0.765618	0.000378746	UNIREF90_G6DIB6	Aurora borealis	Danaus plexippus (Monarch butterfly)
evgtrinc269361_g1_i1	-0.504179	3.99132	2.56561e-07	UNIREF90_G6D3D7	Uncharacterized protein	Danaus plexippus (Monarch butterfly)
evgtrinc265958_g1_i1	-0.5036	4.45734	5.00721e-05	UNIREF90_G6DIF3	Uncharacterized protein	Danaus plexippus (Monarch butterfly)
evgtrinc287234_g1_i1	-0.503212	0.448061	0.02928	UNIREF90_H9JR81	Neuropeptide receptor A11	Bombyx mori (Silk moth)
evgtrinc289470_g4_i1	-0.502804	0.517963	0.0167587	UNIREF90_G6D841	Cysteine proteinase inhibitor	Danaus plexippus (Monarch butterfly)
evgtrinc278400_g10_i1	-0.502677	3.35604	2.95978e-07	UNIREF90_G6CNL7	Uncharacterized protein	Danaus plexippus (Monarch butterfly)
evgtrinc276915_g1_i1	-0.502641	2.26474	4.86826e-06	UNIREF90_G6DQR3	Putative heat shock protein 70-interacting protein	Danaus plexippus (Monarch butterfly)
evgtrinc212578_g1_i1	-0.50263	3.81003	5.15751e-05	NA	NA	NA
evgtrinc274597_g1_i1	-0.502569	4.89833	0.000607595	UNIREF90_G6CNX6	Uncharacterized protein	Danaus plexippus (Monarch butterfly)
evgtrinc281149_g1_i1	-0.50243	1.07321	0.000488292	UNIREF90_G6DNC7	Putative Muskelin	Danaus plexippus (Monarch butterfly)
evgtrinc279275_g1_i1	-0.501659	2.77295	1.23982e-05	UNIREF90_H9JUF5	Uncharacterized protein	Bombyx mori (Silk moth)
evgtrinc288871_g1_i1	-0.501616	0.531534	0.013866	UNIREF90_G6DJ65	Uncharacterized protein	Danaus plexippus (Monarch butterfly)
evgtrinc277605_g1_i2	-0.501507	4.8578	0.00244444	UNIREF90_H9JAQ7	Uncharacterized protein	Bombyx mori (Silk moth)
evgtrinc289269_g1_i2	-0.500967	0.487549	0.0010962	UNIREF90_G6D643	Uncharacterized protein	Danaus plexippus (Monarch butterfly)
evgtrinc281441_g1_i1	-0.500845	1.64509	9.95609e-05	UNIREF90_G6D7U7	Putative vesicle associated protein	Danaus plexippus (Monarch butterfly)
evgtrinc280250_g1_i1	-0.50025	2.29811	0.00131198	UNIREF90_V5GP44	Epsin-2	Anoplophora glabripennis (Asian longhorn beetle) (Anoplophora nobilis)
evgtrinc282970_g2_i1	-0.49976	3.82011	0.00298985	UNIREF90_S4NWZ2	Max binding protein mnt (Fragment)	Pararge aegeria (specked wood butterfly)
evgtrinc286286_g1_i1	-0.499059	3.86443	7.59132e-07	UNIREF90_UPI00034F6B41	NA	NA
evgtrinc266523_g1_i1	-0.49895	-0.425044	0.0215542	NA	NA	NA
evgtrinc276077_g3_i8	-0.498878	-0.00850976	0.00648442	UNIREF90_D7F171	Endonuclease-reverse transcriptase	Bombyx mori (Silk moth)
evgtrinc279366_g2_i1	-0.498778	9.77392	7.59039e-10	UNIREF90_H9J9M1	Uncharacterized protein	Bombyx mori (Silk moth)
evgtrinc288829_g1_i1	-0.498438	8.22911	1.70381e-06	UNIREF90_G6D4C0	Beta-glucosidase	Danaus plexippus (Monarch butterfly)
evgtrinc261466_g1_i1	-0.498196	3.44637	0.000722598	UNIREF90_G6DFV0	Uncharacterized protein	Danaus plexippus (Monarch butterfly)
evgtrinc287148_g2_i1	-0.49806	2.56727	0.00378185	UNIREF90_G6DJX2	Mitochondrial aldehyde dehydrogenase	Danaus plexippus (Monarch butterfly)
evgtrinc284165_g1_i1	-0.497927	4.43657	2.52177e-09	UNIREF90_G6CQF7	Uncharacterized protein	Danaus plexippus (Monarch butterfly)
evgtrinc288736_g3_i2	-0.497417	3.90748	0.00133742	UNIREF90_G6CVQ1	Putative fibrillin 2	Danaus plexippus (Monarch butterfly)
evgtrinc288032_g3_i1	-0.497402	2.29765	0.000708224	UNIREF90_G6CRH8	LMBR1 domain-containing protein 2-like protein	Danaus plexippus (Monarch butterfly)
evgtrinc285697_g3_i1	-0.497362	0.876283	0.00164703	UNIREF90_UPI00034FAC24	NA	NA
evgtrinc110724_g1_i1	-0.497182	4.60337	0.000497357	UNIREF90_G6DMM1	Putative WD repeat domain phosphoinositide-interacting protein	Danaus plexippus (Monarch butterfly)
evgtrinc289361_g1_i6	-0.497098	0.698762	0.0121881	UNIREF90_G6DEA4	Mothers against decapentaplegic homolog (MAD homolog) (Mothers against DPP homolog) (SMAD family member)	Danaus plexippus (Monarch butterfly)
evgtrinc287375_g1_i6	-0.496563	0.979672	0.00566006	UNIREF90_G6CK78	Uncharacterized protein	Danaus plexippus (Monarch butterfly)
evgtrinc288221_g1_i1	-0.496267	6.74544	8.21375e-07	UNIREF90_S4PXQ2	La related protein (Fragment)	Pararge aegeria (specked wood butterfly)
evgtrinc283107_g1_i1	-0.496219	5.0874	6.30757e-07	UNIREF90_S4PYG9	Dual oxidase maturation factor 1	Pararge aegeria (specked wood butterfly)
evgtrinc279975_g1_i2	-0.496121	4.25126	6.06107e-05	UNIREF90_H9JIU2	Uncharacterized protein	Bombyx mori (Silk moth)
evgtrinc284692_g1_i1	-0.495768	1.79641	0.00139887	UNIREF90_G6CTT1	NA	NA
evgtrinc285678_g2_i1	-0.495473	0.996647	0.0310065	UNIREF90_G6CYS8	Uncharacterized protein	Danaus plexippus (Monarch butterfly)
evgtrinc260536_g1_i1	-0.494991	0.20606	0.0113233	UNIREF90_B9VSG4	Ring and YY1 binding protein	Bombyx mori (Silk moth)
evgtrinc262733_g1_i2	-0.494854	2.62399	0.000796155	NA	NA	NA
evgtrinc284137_g2_i3	-0.49479	1.70045	4.60082e-05	UNIREF90_G6D574	Putative Krueppel-like factor 5	Danaus plexippus (Monarch butterfly)
evgtrinc428490_g1_i1	-0.494541	3.19364	0.00100062	UNIREF90_G6DDM4	Uncharacterized protein	Danaus plexippus (Monarch butterfly)
evgtrinc287014_g1_i1	-0.494464	2.65033	0.00067812	UNIREF90_H9J4D9	Uncharacterized protein	Bombyx mori (Silk moth)
evgtrinc245538_g1_i1	-0.494068	0.444626	0.00691317	NA	NA	NA
evgtrinc286276_g1_i3	-0.493944	3.32289	0.000175766	UNIREF90_A0A069DWX6	Putative serine/threonine-protein kinase mark2	Panstrongylus megistus
evgtrinc285672_g1_i1	-0.493896	2.11878	0.00572099	UNIREF90_G6DF54	Uncharacterized protein	Danaus plexippus (Monarch butterfly)
evgtrinc269761_g1_i1	-0.493837	5.72181	7.96357e-09	UNIREF90_H9JH71	Putative regulatory factor X-associated ankyrin-containing protein	Danaus plexippus (Monarch butterfly)
evgtrinc284383_g2_i1	-0.49335	-0.0990879	0.013158	UNIREF90_S4PY70	Limkain-b1	Pararge aegeria (specked wood butterfly)
evgtrinc280351_g1_i1	-0.493043	2.09111	8.00453e-05	UNIREF90_G6CIM8	Hook protein	Danaus plexippus (Monarch butterfly)
evgtrinc285668_g1_i1	-0.492893	2.4768	0.0297741	UNIREF90_G6CJN5	Uncharacterized protein	Danaus plexippus (Monarch butterfly)
evgtrinc279236_g1_i1	-0.492842	1.81514	8.76411e-05	UNIREF90_G6D7R7	Uncharacterized protein	Danaus plexippus (Monarch butterfly)
evgtrinc288925_g1_i1	-0.49258	7.70253	9.8155e-10	UNIREF90_H9J2B5	Uncharacterized protein	Danaus plexippus (Monarch butterfly)
evgtrinc283885_g1_i1	-0.492103	9.37842	6.46805e-05	UNIREF90_C0H6K1	Putative cuticle protein (Uncharacterized protein)	Bombyx mori (Silk moth)
evgtrinc287713_g1_i1	-0.492004	3.33845	3.13289e-06	UNIREF90_G6CT88	Polypeptide N-acetylgalactosaminyltransferase (EC 2.4.1.-) (Protein-UDP acetylgalactosaminyltransferase)	Danaus plexippus (Monarch butterfly)
evgtrinc62944_g1_i1	-0.491939	1.00497	0.0109382	UNIREF90_G6CX91	Uncharacterized protein	Danaus plexippus (Monarch butterfly)
evgtrinc266914_g1_i1	-0.491895	5.84896	1.60786e-08	UNIREF90_G6CUQ4	Uncharacterized protein	Danaus plexippus (Monarch butterfly)
evgtrinc278883_g2_i1	-0.491801	2.05093	0.00246919	UNIREF90_S4PBX1	Cell division cycle protein 27-like protein	Pararge aegeria (specked wood butterfly)
evgtrinc286585_g2_i1	-0.491406	5.24317	1.54757e-10	UNIREF90_G6DK92	Uncharacterized protein	Danaus plexippus (Monarch butterfly)
evgtrinc273884_g1_i1	-0.491386	-0.394692	0.0497148	UNIREF90_H9IYW4	Uncharacterized protein	Danaus plexippus (Monarch butterfly)
evgtrinc193296_g1_i1	-0.491379	9.81651	0.00466456	UNIREF90_G6D9L4	Cuticular protein RR-2 motif 63	Danaus plexippus (Monarch butterfly)
evgtrinc286750_g1_i1	-0.491251	1.11443	0.0116018	UNIREF90_UPI00034FB652	NA	NA
evgtrinc280095_g1_i1	-0.490906	2.57969	0.0498871	UNIREF90_UPI00034FB518	NA	NA
evgtrinc280054_g2_i5	-0.49078	0.912039	0.0404792	UNIREF90_UPI0004CD9D8E	NA	NA
evgtrinc283790_g1_i1	-0.490677	2.53814	1.29774e-06	UNIREF90_G6CIU8	Uncharacterized protein	Danaus plexippus (Monarch butterfly)
evgtrinc250119_g2_i1	-0.490206	2.44966	0.000429606	UNIREF90_S4PZS2	Ethanolaminephosphotransferase (Fragment)	Pararge aegeria (specked wood butterfly)
evgtrinc272240_g1_i1	-0.489831	0.721613	0.0306373	UNIREF90_G6CL88	Histone-lysine N-methyltransferase, H3 lysine-79 specific (EC 2.1.1.43) (Histone H3-K79 methyltransferase)	Danaus plexippus (Monarch butterfly)
evgtrinc279210_g1_i1	-0.489766	3.73765	2.32881e-07	UNIREF90_G6CMA4	Putative arylhydrocarbon receptor nuclear translocator-like protein b	Danaus plexippus (Monarch butterfly)
evgtrinc290380_g1_i4	-0.489355	2.62602	0.00493988	UNIREF90_H9J086	Uncharacterized protein (Fragment)	Bombyx mori (Silk moth)
evgtrinc264429_g1_i1	-0.488546	3.10557	0.000124239	UNIREF90_G6DEH0	NA	NA
evgtrinc269841_g1_i1	-0.488337	6.02813	3.71102e-07	UNIREF90_G6DRU9	Uncharacterized protein	Danaus plexippus (Monarch butterfly)
evgtrinc286048_g5_i1	-0.487673	2.30211	0.000172889	UNIREF90_G6CVG0	Uncharacterized protein	Danaus plexippus (Monarch butterfly)
evgtrinc278592_g1_i1	-0.487281	1.80122	0.000164194	UNIREF90_H9JAL7	Uncharacterized protein	Danaus plexippus (Monarch butterfly)
evgtrinc290272_g1_i1	-0.486922	-0.47895	0.0176494	NA	NA	NA
evgtrinc268531_g1_i1	-0.486858	8.69116	8.19717e-05	UNIREF90_G6D6U3	Cuticular protein RR-1 motif 55	Danaus plexippus (Monarch butterfly)
evgtrinc288773_g2_i1	-0.486827	0.958063	0.00179391	UNIREF90_U4UKN9	Uncharacterized protein	Dendroctonus ponderosae (Mountain pine beetle)
evgtrinc288742_g1_i2	-0.486761	1.94389	0.000753448	UNIREF90_S4PGG0	Mediator of RNA polymerase II transcription subunit 28	Pararge aegeria (specked wood butterfly)
evgtrinc289179_g2_i3	-0.486747	0.376205	0.00869139	UNIREF90_G6DIV8	Uncharacterized protein	Danaus plexippus (Monarch butterfly)
evgtrinc401426_g1_i1	-0.486553	3.23677	4.17148e-06	UNIREF90_G6DDM0	Putative ankyrin repeat-containing protein	Danaus plexippus (Monarch butterfly)
evgtrinc287115_g3_i1	-0.486378	9.69128	4.83913e-07	UNIREF90_G6DI61	Phosphoglycerate kinase (EC 2.7.2.3)	Danaus plexippus (Monarch butterfly)
evgtrinc286470_g3_i2	-0.485992	3.44231	0.000128611	UNIREF90_X1WTN3	Uncharacterized protein	Acyrthosiphon pisum (Pea aphid)
[truncated: 4,333 more rows]

## Sheet: common_data
gene	season_bias	abdomen_season_bias_(log2FC)	abdomen_expression_(log2CPM)	abdomen_p_value_(fdr_adjusted)	thorax_season_bias_(log2FC)	thorax_expression_(log2CPM)	thorax_p_value_(fdr_adjusted)	UniRef90_ID	UniRef90_Protein_name	UniRef90_organism
[truncated: 2,897 more rows]
