# Supplementary material for: Strong phenotypic plasticity limits potential for evolutionary responses to climate change
Source: Nat Commun. 2018 Mar 8;9:1005. doi: 10.1038/s41467-018-03384-9 (PMC5843647; doi:10.1038/s41467-018-03384-9)
Supplement: Supplementary file 4 — Supplementary Data 2 [file 41467_2018_3384_MOESM4_ESM.xlsx]

## Sheet: data
body_part	GO.ID	description	GO.aspect	number_of_genes	log_odds_ratio	fdr_p_value	REVIGO_plot_X	REVIGO_plot_Y	REVIGO_plot_size
abdomen	GO:0006013	mannose metabolic process	BP	6	-1.27475	2.69e-05	-4.678	-5.893	1.255
abdomen	GO:0006171	cAMP biosynthetic process	BP	5	-1.21563	0.00021	-5.864	-1.389	1.875
abdomen	GO:0008362	chitin-based embryonic cuticle biosynthetic process	BP	6	-1.14691	0.000309	3.146	6.336	1.681
abdomen	GO:0040005	chitin-based cuticle attachment to epithelium	BP	6	-1.14691	0.000309	0.236	7.789	1.362
abdomen	GO:0090502	RNA phosphodiester bond hydrolysis, endonucleolytic	BP	72	-1.04122	8.5e-14	-6.551	1.342	1.898
abdomen	GO:0007475	apposition of dorsal and ventral imaginal disc-derived wing surfaces	BP	7	-1.03301	0.00127404	4.512	5.088	1.857
abdomen	GO:0090307	mitotic spindle assembly	BP	4	-1.02693	0.0116048	6.25	-1.414	1.898
abdomen	GO:0030212	hyaluronan metabolic process	BP	5	-0.956671	0.0146691	-3.628	2.743	0.903
abdomen	GO:0046718	viral entry into host cell	BP	4	-0.951708	0.0288039	2.139	4.056	0.602
abdomen	GO:0075713	establishment of integrated proviral latency	BP	5	-0.941926	0.017661	NA	NA	0.954
abdomen	GO:0035176	social behavior	BP	4	-0.916858	0.0413636	-0.072	6.592	0.903
abdomen	GO:0006979	response to oxidative stress	BP	6	-0.889929	0.0197957	-1.486	-5.302	2.301
abdomen	GO:0009190	cyclic nucleotide biosynthetic process	BP	12	-0.882658	0.00177312	NA	NA	2.053
abdomen	GO:0040003	chitin-based cuticle development	BP	7	-0.882155	0.0138234	NA	NA	2.369
abdomen	GO:0007424	open tracheal system development	BP	10	-0.861068	0.00549872	3.953	5.584	2.651
abdomen	GO:0006520	cellular amino acid metabolic process	BP	5	-0.809276	0.0687867	NA	NA	2.589
abdomen	GO:0008045	motor neuron axon guidance	BP	5	-0.803163	0.0723352	4.388	2.03	2.161
abdomen	GO:0000413	protein peptidyl-prolyl isomerization	BP	6	-0.794869	0.0539891	-5.516	4.988	1.748
abdomen	GO:0015986	ATP synthesis coupled proton transport	BP	7	-0.747329	0.0599756	NA	NA	1.716
abdomen	GO:0090305	nucleic acid phosphodiester bond hydrolysis	BP	101	-0.732442	2.09e-09	-6.81	0.72	2.43
abdomen	GO:0010466	negative regulation of peptidase activity	BP	9	-0.684656	0.0624019	NA	NA	2.555
abdomen	GO:0046331	lateral inhibition	BP	11	-0.648014	0.0573372	4.824	3.566	2.613
abdomen	GO:0034220	ion transmembrane transport	BP	24	-0.482399	0.0551427	3.442	-2.474	3.049
abdomen	GO:0006351	transcription, DNA-templated	BP	63	0.303133	0.0661334	-5.927	0.698	3.334
abdomen	GO:0016567	protein ubiquitination	BP	32	0.396673	0.0815893	-5.864	4.347	2.342
abdomen	GO:0006281	DNA repair	BP	37	0.403577	0.0567414	NA	NA	2.522
abdomen	GO:0007275	multicellular organismal development	BP	34	0.473136	0.0304438	3.483	5.801	3.735
abdomen	GO:0006886	intracellular protein transport	BP	33	0.530727	0.0157509	NA	NA	2.679
abdomen	GO:0007156	homophilic cell adhesion via plasma membrane adhesion molecules	BP	17	0.534172	0.0796515	-2.342	7.339	1.851
abdomen	GO:0018108	peptidyl-tyrosine phosphorylation	BP	15	0.542268	0.093979	-6.369	3.37	2.582
abdomen	GO:0016192	vesicle-mediated transport	BP	19	0.544894	0.0583896	3.964	-2.712	3.076
abdomen	GO:0006260	DNA replication	BP	33	0.546339	0.0126934	-6.198	0.244	2.318
abdomen	GO:0006468	protein phosphorylation	BP	113	0.56965	2.33e-06	-6.287	2.566	3.109
abdomen	GO:0007067	mitotic nuclear division	BP	18	0.59242	0.0432274	NA	NA	2.646
abdomen	GO:0006629	lipid metabolic process	BP	52	0.617849	0.000369	-4.967	-4.143	2.867
abdomen	GO:0042384	cilium assembly	BP	14	0.621377	0.0596863	NA	NA	1.881
abdomen	GO:0008285	negative regulation of cell proliferation	BP	10	0.66808	0.0835212	1.515	-7.044	2.029
abdomen	GO:0006974	cellular response to DNA damage stimulus	BP	20	0.668459	0.0147036	-1.01	-5.029	2.785
abdomen	GO:0051726	regulation of cell cycle	BP	9	0.694354	0.0859679	3.774	-5.51	2.794
abdomen	GO:0050790	regulation of catalytic activity	BP	12	0.698637	0.0461208	NA	NA	3.077
abdomen	GO:0009058	biosynthetic process	BP	15	0.702714	0.0249723	-0.647	3.715	3.636
abdomen	GO:0006606	protein import into nucleus	BP	9	0.709181	0.0784682	3.677	-3.127	2.14
abdomen	GO:0051056	regulation of small GTPase mediated signal transduction	BP	11	0.724389	0.0463493	0.527	-5.378	2.713
abdomen	GO:0006032	chitin catabolic process	BP	7	0.755861	0.0941541	-4.291	1.776	1.653
abdomen	GO:0007049	cell cycle	BP	15	0.773643	0.0121434	1.702	-0.138	3.182
abdomen	GO:0043547	positive regulation of GTPase activity	BP	18	0.788878	0.00500285	-0.154	-7.352	2.629
abdomen	GO:0007018	microtubule-based movement	BP	26	0.808495	0.000547	6.586	1.203	2.484
abdomen	GO:0051301	cell division	BP	18	0.827286	0.00298054	0.2	0.693	2.981
abdomen	GO:0051276	chromosome organization	BP	7	0.833103	0.0600261	6.634	-0.563	2.926
abdomen	GO:0007283	spermatogenesis	BP	15	0.843127	0.0054631	1.535	6.576	2.569
abdomen	GO:0007076	mitotic chromosome condensation	BP	5	0.900931	0.0797907	6.166	-2.397	1.672
abdomen	GO:0006289	nucleotide-excision repair	BP	6	0.938817	0.0435372	-4.334	-1.696	1.732
abdomen	GO:0043401	steroid hormone mediated signaling pathway	BP	7	0.965066	0.024127	0.942	-4.909	1.74
abdomen	GO:0006270	DNA replication initiation	BP	8	0.968672	0.0155314	-6.579	-0.308	1.415
abdomen	GO:0007094	mitotic spindle assembly checkpoint	BP	4	0.99765	0.0745532	NA	NA	1.398
abdomen	GO:0006730	one-carbon metabolic process	BP	7	1.00939	0.0169911	-5.198	-4.89	1.663
abdomen	GO:0019538	protein metabolic process	BP	4	1.11499	0.0394865	-5.694	3.018	3.713
abdomen	GO:0070286	axonemal dynein complex assembly	BP	4	1.15234	0.0315487	5.927	1.862	0.699
abdomen	GO:0006633	fatty acid biosynthetic process	BP	14	1.21904	2.1e-05	-5.945	-3.302	1.924
abdomen	GO:0007093	mitotic cell cycle checkpoint	BP	4	1.36493	0.00714862	3.5	-5.743	2.188
abdomen	GO:0005778	peroxisomal membrane	CC	5	-1.04063	0.00444911	2.771	-3.709	1.176
abdomen	GO:0072562	blood microparticle	CC	5	-0.956671	0.0146691	-3.473	3.432	1.82
abdomen	GO:0019028	viral capsid	CC	8	-0.872392	0.0102751	-3.387	-0.229	1.505
abdomen	GO:0019012	virion	CC	9	-0.692142	0.0583825	-2.192	4.657	1.633
abdomen	GO:0031012	extracellular matrix	CC	23	-0.61908	0.0108316	-1.064	3.736	2.516
abdomen	GO:0045211	postsynaptic membrane	CC	22	-0.593387	0.0181012	-3.655	-4.373	2.182
abdomen	GO:0045202	synapse	CC	25	-0.494625	0.0439531	-4.998	-0.482	2.768
abdomen	GO:0005840	ribosome	CC	77	-0.248336	0.0973786	NA	NA	2.5
abdomen	GO:0005856	cytoskeleton	CC	45	0.332131	0.0869765	8.204	-0.601	3.167
abdomen	GO:0005730	nucleolus	CC	53	0.385125	0.0304156	NA	NA	2.143
abdomen	GO:0005829	cytosol	CC	54	0.426369	0.01504	2.042	-7.836	2.548
abdomen	GO:0043231	intracellular membrane-bounded organelle	CC	31	0.434313	0.0591417	6.016	-4.795	3.786
abdomen	GO:0005794	Golgi apparatus	CC	56	0.452818	0.00833905	3.799	-6.354	2.572
abdomen	GO:0005874	microtubule	CC	30	0.529857	0.0214524	6.393	-0.146	2.471
abdomen	GO:0005789	endoplasmic reticulum membrane	CC	34	0.563562	0.00888266	3.636	-3.721	2.09
abdomen	GO:0005654	nucleoplasm	CC	22	0.568547	0.0329625	6.118	-2.914	2.733
abdomen	GO:0005681	spliceosomal complex	CC	13	0.588177	0.0878584	5.185	-1.449	2.458
abdomen	GO:0043234	protein complex	CC	18	0.588521	0.0447828	5.762	4.123	3.547
abdomen	GO:0005783	endoplasmic reticulum	CC	55	0.602646	0.000371	4.056	-6.107	2.738
abdomen	GO:0005813	centrosome	CC	40	0.615662	0.00178816	7.213	-1.338	2.294
abdomen	GO:0019898	extrinsic component of membrane	CC	10	0.677147	0.0788165	-3.895	-3.249	1.944
abdomen	GO:0005929	cilium	CC	13	0.686631	0.0419724	-1.074	-6.425	1.991
abdomen	GO:0009986	cell surface	CC	13	0.687066	0.0418231	-0.283	6.123	2.182
abdomen	GO:0030286	dynein complex	CC	10	0.692921	0.0710971	6.582	0.827	1.954
abdomen	GO:0005930	axoneme	CC	9	0.70479	0.0806376	3.393	-4.754	1.38
abdomen	GO:0005643	nuclear pore	CC	13	0.708654	0.0349209	NA	NA	1.886
abdomen	GO:0015630	microtubule cytoskeleton	CC	15	0.7167	0.0218177	8.022	-0.052	3.015
abdomen	GO:0000785	chromatin	CC	12	0.721492	0.0384393	5.634	-0.088	2.498
abdomen	GO:0005635	nuclear envelope	CC	7	0.757362	0.0933835	5.708	-3.414	2.274
abdomen	GO:0016363	nuclear matrix	CC	8	0.77405	0.0658281	7.262	-3.846	1.23
abdomen	GO:0005819	spindle	CC	7	0.809219	0.0694148	6.97	-1.416	2.375
abdomen	GO:0019005	SCF ubiquitin ligase complex	CC	5	0.857126	0.0994506	5.794	4.852	1.322
abdomen	GO:0042995	cell projection	CC	7	0.87649	0.0454204	-4.102	1.639	2.811
abdomen	GO:0000922	spindle pole	CC	6	0.947329	0.0412028	NA	NA	1.898
abdomen	GO:0005911	cell-cell junction	CC	5	0.954554	0.0596701	1.542	6.889	2.283
abdomen	GO:0005876	spindle microtubule	CC	5	0.962462	0.057051	6.73	0.584	1.826
abdomen	GO:0042555	MCM complex	CC	6	0.967987	0.0359359	4.596	4.914	1.114
abdomen	GO:0045169	fusome	CC	4	0.998393	0.0742777	1.224	-7.829	2.033
abdomen	GO:0005871	kinesin complex	CC	14	0.99885	0.000944	6.705	0.199	2.104
abdomen	GO:0016323	basolateral plasma membrane	CC	4	1.02651	0.0643756	-3.04	-4.486	1.924
abdomen	GO:0000776	kinetochore	CC	9	1.03938	0.00506628	5.583	0.923	1.851
abdomen	GO:0004559	alpha-mannosidase activity	MF	4	-1.3379	7.48e-05	-7.025	0.071	1.477
abdomen	GO:0015923	mannosidase activity	MF	6	-1.27475	2.69e-05	-7.012	-0.115	1.568
abdomen	GO:0004016	adenylate cyclase activity	MF	5	-1.21563	0.00021	-4.866	-7.1	1.699
abdomen	GO:0004523	RNA-DNA hybrid ribonuclease activity	MF	52	-1.10508	1.98e-12	-6.794	0.961	1.23
abdomen	GO:0004601	peroxidase activity	MF	6	-1.06118	0.00151735	5.18	-4.185	1.716
abdomen	GO:0005214	structural constituent of chitin-based cuticle	MF	4	-0.984111	0.0198976	6.078	2.578	2.111
abdomen	GO:0004190	aspartic-type endopeptidase activity	MF	77	-0.960492	1.37e-12	-6.908	-1.151	1.653
abdomen	GO:0051539	4 iron, 4 sulfur cluster binding	MF	6	-0.860947	0.0277158	1.566	0.104	1.58
abdomen	GO:0005201	extracellular matrix structural constituent	MF	10	-0.839519	0.00765621	6.195	2.24	1.748
abdomen	GO:0042302	structural constituent of cuticle	MF	32	-0.813825	2.47e-05	5.963	2.852	2.312
abdomen	GO:0004519	endonuclease activity	MF	91	-0.762361	2.11e-09	NA	NA	2.155
abdomen	GO:0016849	phosphorus-oxygen lyase activity	MF	14	-0.761024	0.00741241	NA	NA	1.954
abdomen	GO:0004970	ionotropic glutamate receptor activity	MF	9	-0.64511	0.0865769	NA	NA	2
abdomen	GO:0005234	extracellular-glutamate-gated ion channel activity	MF	9	-0.64511	0.0865769	NA	NA	2.004
abdomen	GO:0016779	nucleotidyltransferase activity	MF	64	-0.592007	0.000102	-0.376	-7.363	2.33
abdomen	GO:0005216	ion channel activity	MF	21	-0.448707	0.0985367	NA	NA	2.801
abdomen	GO:0016301	kinase activity	MF	111	0.318175	0.0109115	NA	NA	3.17
abdomen	GO:0005215	transporter activity	MF	103	0.356625	0.00574422	-6.022	4.86	3.285
abdomen	GO:0005515	protein binding	MF	87	0.367666	0.00861801	-1.161	3.174	3.584
abdomen	GO:0016757	transferase activity, transferring glycosyl groups	MF	36	0.398677	0.0635013	-0.736	-7.183	2.533
abdomen	GO:0004842	ubiquitin-protein transferase activity	MF	25	0.422595	0.0993338	0.081	-7.146	2.262
abdomen	GO:0016874	ligase activity	MF	49	0.455437	0.0129015	-2.101	-4.684	2.668
abdomen	GO:0005096	GTPase activator activity	MF	20	0.482735	0.088844	NA	NA	2.307
abdomen	GO:0016798	hydrolase activity, acting on glycosyl bonds	MF	40	0.491436	0.0146025	-5.995	-3.123	2.386
abdomen	GO:0004497	monooxygenase activity	MF	32	0.519729	0.0200824	4.591	-4.454	2.34
abdomen	GO:0016705	oxidoreductase activity, acting on paired donors, with incorporation or reduction of molecular oxygen	MF	33	0.520915	0.0179759	4.192	-4.657	2.529
abdomen	GO:0004672	protein kinase activity	MF	90	0.522195	0.000112	-0.915	-6.605	3.051
abdomen	GO:0016772	transferase activity, transferring phosphorus-containing groups	MF	102	0.539525	2.18e-05	-1.185	-6.333	3.277
abdomen	GO:0004674	protein serine/threonine kinase activity	MF	66	0.54503	0.000492	NA	NA	2.82
abdomen	GO:0008017	microtubule binding	MF	28	0.561053	0.0179408	0.997	6.017	2.493
abdomen	GO:0008146	sulfotransferase activity	MF	12	0.657467	0.0628905	0.591	-7.369	1.633
abdomen	GO:0005506	iron ion binding	MF	52	0.65843	0.000133	-0.867	-0.15	2.524
abdomen	GO:0022857	transmembrane transporter activity	MF	69	0.662316	1.06e-05	3.505	2.307	3.218
abdomen	GO:0003774	motor activity	MF	9	0.687416	0.0896488	-5.684	-2.552	2.415
abdomen	GO:0036459	ubiquitinyl hydrolase activity	MF	11	0.728398	0.0449559	-7.286	-2.064	1.892
abdomen	GO:0042802	identical protein binding	MF	20	0.734132	0.00658726	0.724	6.28	2.47
abdomen	GO:0004568	chitinase activity	MF	7	0.755861	0.0941541	NA	NA	1.663
abdomen	GO:0008289	lipid binding	MF	16	0.773001	0.00970136	-3.098	2.71	2.334
abdomen	GO:0019901	protein kinase binding	MF	19	0.785278	0.00414864	-0.235	6.355	2.013
abdomen	GO:0005244	voltage-gated ion channel activity	MF	7	0.802635	0.0721806	NA	NA	2.346
abdomen	GO:0005085	guanyl-nucleotide exchange factor activity	MF	9	0.829012	0.0342633	-3.917	5.854	2.375
abdomen	GO:0003777	microtubule motor activity	MF	24	0.851131	0.00041	-6.296	-2.625	2.233
abdomen	GO:0003707	steroid hormone receptor activity	MF	6	0.881496	0.0619529	5.535	-0.476	1.74
abdomen	GO:0008234	cysteine-type peptidase activity	MF	25	0.957109	3.33e-05	-6.073	-1.632	2.215
abdomen	GO:0004535	poly(A)-specific ribonuclease activity	MF	5	0.968822	0.0550066	NA	NA	0.903
abdomen	GO:0042393	histone binding	MF	6	0.995887	0.0296685	1.693	6.003	1.447
abdomen	GO:0008235	metalloexopeptidase activity	MF	4	1.00254	0.0727525	NA	NA	1.959
abdomen	GO:0005516	calmodulin binding	MF	5	1.08997	0.0256253	0.255	6.359	2.057
abdomen	GO:0004177	aminopeptidase activity	MF	11	1.09213	0.000994	-6.454	-1.272	1.839
abdomen	GO:0005242	inward rectifier potassium channel activity	MF	4	1.36277	0.00726958	3.268	2.778	1.279
abdomen	GO:0016717	oxidoreductase activity, acting on paired donors, with oxidation of a pair of donors resulting in the reduction of molecular oxygen to two molecules of water	MF	10	1.60996	2.97e-07	5.452	-3.817	1.38
abdomen	GO:0045735	nutrient reservoir activity	MF	6	1.7876	5.65e-06	1.832	-2.593	0.778
abdomen	GO:0004768	stearoyl-CoA 9-desaturase activity	MF	4	2.06981	1.86e-05	5.608	-3.535	1.146
abdomen	GO:0005083	NA	NA	4	0.971195	0.0848432	NA	NA	NA
common	GO:0040003	chitin-based cuticle development	BP	10	-1.29257	5.84e-08	3.005	4.943	2.369
common	GO:0003383	apical constriction	BP	6	-1.03104	0.00112599	4.118	3.971	1.398
common	GO:0016476	regulation of embryonic cell shape	BP	6	-1.03104	0.00112599	2.002	4.983	1.857
common	GO:0007218	neuropeptide signaling pathway	BP	4	-0.871185	0.0367188	-2.031	7.463	2.176
common	GO:0007015	actin filament organization	BP	9	-0.84201	0.00363006	4.909	2.815	2.555
common	GO:0048067	cuticle pigmentation	BP	4	-0.831403	0.0516206	NA	NA	1.74
common	GO:0007160	cell-matrix adhesion	BP	6	-0.804353	0.0244235	3.641	-4.124	1.519
common	GO:0006013	mannose metabolic process	BP	4	-0.804335	0.0639873	-4.747	-5.482	1.255
common	GO:0007475	apposition of dorsal and ventral imaginal disc-derived wing surfaces	BP	4	-0.802185	0.0650504	3.635	5.408	1.857
common	GO:0007476	imaginal disc-derived wing morphogenesis	BP	7	-0.705283	0.0446585	NA	NA	2.951
common	GO:0007156	homophilic cell adhesion via plasma membrane adhesion molecules	BP	8	-0.675712	0.0435625	3.905	-4.193	1.851
common	GO:0006066	alcohol metabolic process	BP	6	-0.672085	0.0813199	-5.551	-4.386	2.104
common	GO:0006030	chitin metabolic process	BP	32	-0.661847	0.000185	-7.182	-0.386	2.464
common	GO:0006032	chitin catabolic process	BP	11	-0.564331	0.0634281	NA	NA	1.653
common	GO:0030163	protein catabolic process	BP	14	-0.559738	0.039031	-4.371	3.252	2.547
common	GO:0007186	G-protein coupled receptor signaling pathway	BP	14	-0.554108	0.0415729	-1.82	7.038	3.017
common	GO:0015031	protein transport	BP	21	0.456165	0.0963556	-0.507	-6.453	2.865
common	GO:0006412	translation	BP	18	0.558233	0.058747	-5.961	2.325	2.836
common	GO:0006413	translational initiation	BP	11	0.631819	0.0916266	-6.163	2.83	2.068
common	GO:0006184	(obsolete) GTP catabolic process	BP	10	0.729061	0.060816	4.892	-0.267	2.838
common	GO:0010951	negative regulation of endopeptidase activity	BP	11	0.785109	0.0332474	-4.798	4.442	2.545
common	GO:0032259	methylation	BP	24	0.805287	0.00149561	6.003	-1.571	2.362
common	GO:0006898	receptor-mediated endocytosis	BP	7	0.814311	0.0751382	-1.094	-6.363	2.233
common	GO:0015991	ATP hydrolysis coupled proton transport	BP	8	0.842403	0.0484221	0.162	-6.232	1.886
common	GO:0006189	'de novo' IMP biosynthetic process	BP	5	0.905644	0.087621	-6.315	-1.546	1.146
common	GO:0008652	cellular amino acid biosynthetic process	BP	4	0.979727	0.0917795	NA	NA	2.045
common	GO:0006418	tRNA aminoacylation for protein translation	BP	5	0.980264	0.0601169	-6.1	0.407	1.869
common	GO:0006260	DNA replication	BP	11	1.00963	0.00463226	-7.047	1.913	2.318
common	GO:0006955	immune response	BP	4	1.09779	0.0511698	NA	NA	2.779
common	GO:0051301	cell division	BP	6	1.23712	0.00588311	0.023	-2.726	2.981
common	GO:0042742	defense response to bacterium	BP	9	1.26124	0.000747	NA	NA	2.572
common	GO:0030212	hyaluronan metabolic process	BP	5	1.26775	0.00879874	-7.616	-1.745	0.903
common	GO:0006306	DNA methylation	BP	4	1.49927	0.00293587	-6.891	3.71	1
common	GO:0002376	immune system process	BP	6	1.74974	3.43e-05	1.505	-0.22	2.886
common	GO:0045087	innate immune response	BP	10	1.86734	2.66e-07	-0.682	7.975	2.556
common	GO:0031012	extracellular matrix	CC	25	-0.856892	3.36e-06	-5.18	0.435	2.516
common	GO:0005578	proteinaceous extracellular matrix	CC	15	-0.727044	0.00270809	-0.491	5.584	2.021
common	GO:0048471	perinuclear region of cytoplasm	CC	7	-0.664099	0.0646015	5.747	4.707	2.146
common	GO:0030018	Z disc	CC	9	-0.648214	0.0434717	5.48	-0.145	2.179
common	GO:0016324	apical plasma membrane	CC	9	-0.578983	0.0818256	-5.033	-3.036	2.029
common	GO:0000502	proteasome complex	CC	33	-0.520584	0.00459476	-1.228	-6.95	1.929
common	GO:0005839	proteasome core complex	CC	11	-0.515064	0.097919	-0.151	-7.733	1.663
common	GO:0005615	extracellular space	CC	36	-0.347362	0.063245	NA	NA	2.827
common	GO:0005730	nucleolus	CC	19	0.506729	0.0784933	NA	NA	2.143
common	GO:0005654	nucleoplasm	CC	14	0.576987	0.0839217	6.154	-3.934	2.733
common	GO:0005681	spliceosomal complex	CC	10	0.709568	0.0686378	3.523	-4.603	2.458
common	GO:0005813	centrosome	CC	15	0.745333	0.0193835	5.737	-2.061	2.294
common	GO:0005819	spindle	CC	5	0.890197	0.0942145	5.431	-2.401	2.375
common	GO:0033180	proton-transporting V-type ATPase, V1 domain	CC	4	0.96502	0.0979755	-2.52	-5.577	1.477
common	GO:0005811	lipid particle	CC	13	0.981779	0.00305316	3.638	-0.529	2.576
common	GO:0019013	viral nucleocapsid	CC	5	0.983196	0.0591785	-3.877	3.101	1.176
common	GO:0005802	trans-Golgi network	CC	4	1.00239	0.0827337	7.23	0.26	1.653
common	GO:0000922	spindle pole	CC	5	1.03031	0.0454903	6.281	-2.42	1.898
common	GO:0072562	blood microparticle	CC	4	1.22181	0.0244258	0.036	5.834	1.82
common	GO:0042302	structural constituent of cuticle	MF	24	-1.34197	2.01e-13	0.331	-6.327	2.312
common	GO:0005214	structural constituent of chitin-based cuticle	MF	6	-1.23418	2.68e-05	0.581	-6.484	2.111
common	GO:0008812	choline dehydrogenase activity	MF	5	-0.985351	0.00510918	-1.303	2.582	1.58
common	GO:0016747	transferase activity, transferring acyl groups other than amino-acyl groups	MF	6	-0.82354	0.019826	2.111	6.535	2.548
common	GO:0005089	Rho guanyl-nucleotide exchange factor activity	MF	4	-0.815648	0.0585898	-5.755	2.417	2.164
common	GO:0005201	extracellular matrix structural constituent	MF	6	-0.757888	0.0389874	0.048	-6.509	1.748
common	GO:0004190	aspartic-type endopeptidase activity	MF	16	-0.693835	0.00369865	7.175	-0.817	1.653
common	GO:0008061	chitin binding	MF	29	-0.679269	0.000218	4.604	-6.67	2.405
common	GO:0004222	metalloendopeptidase activity	MF	8	-0.602024	0.0838118	6.693	-0.018	2.248
common	GO:0008237	metallopeptidase activity	MF	18	-0.587977	0.013291	6.442	0.902	2.562
common	GO:0004568	chitinase activity	MF	10	-0.576925	0.0682796	5.952	-1.996	1.663
common	GO:0004175	endopeptidase activity	MF	13	-0.522147	0.0678988	NA	NA	2.996
common	GO:0004930	G-protein coupled receptor activity	MF	16	-0.51654	0.0463941	-3.171	0.204	2.966
common	GO:0004298	threonine-type endopeptidase activity	MF	11	-0.515064	0.097919	6.826	-1.049	1.653
common	GO:0004871	signal transducer activity	MF	15	-0.500006	0.0635444	NA	NA	3.246
common	GO:0022857	transmembrane transporter activity	MF	17	-0.457493	0.0764562	-4.167	5.918	3.218
common	GO:0016301	kinase activity	MF	46	-0.378298	0.021701	NA	NA	3.17
common	GO:0004674	protein serine/threonine kinase activity	MF	17	0.502665	0.0984866	2.68	6.16	2.82
common	GO:0020037	heme binding	MF	18	0.51601	0.0809959	-4.425	-3.888	2.493
common	GO:0044822	poly(A) RNA binding	MF	28	0.554609	0.019869	-5.203	-2.418	2.512
common	GO:0004386	helicase activity	MF	21	0.672031	0.013655	6.521	1.939	2.479
common	GO:0016791	phosphatase activity	MF	8	0.715546	0.0995633	NA	NA	2.613
common	GO:0003743	translation initiation factor activity	MF	9	0.747713	0.0671978	-5.253	-2.65	2.017
common	GO:0016746	transferase activity, transferring acyl groups	MF	11	0.788276	0.032474	2.702	6.688	2.623
common	GO:0004725	protein tyrosine phosphatase activity	MF	6	0.845799	0.084799	7.094	0.634	2.079
common	GO:0016788	hydrolase activity, acting on ester bonds	MF	10	0.886014	0.0199068	5.543	1.806	3.003
common	GO:0008168	methyltransferase activity	MF	21	0.921876	0.00057	1.646	6.935	2.292
common	GO:0004812	aminoacyl-tRNA ligase activity	MF	7	0.930926	0.037753	-3.153	4.561	1.869
common	GO:0003899	DNA-directed RNA polymerase activity	MF	10	0.951486	0.0114961	NA	NA	1.82
common	GO:0004518	nuclease activity	MF	7	0.987244	0.0258313	5.62	0.593	2.373
common	GO:0004527	exonuclease activity	MF	10	1.01887	0.0061794	5.539	-0.26	1.924
common	GO:0004867	serine-type endopeptidase inhibitor activity	MF	9	1.08726	0.00483114	-5.813	1.919	2.173
common	GO:0042393	histone binding	MF	4	1.24805	0.0205265	-0.965	-2.367	1.447
common	GO:0003887	DNA-directed DNA polymerase activity	MF	4	1.32661	0.0117648	0.84	7.073	1.613
common	GO:0005212	structural constituent of eye lens	MF	5	1.77091	8.3e-05	-0.383	-6.229	0.477
discordant	GO:0090305	nucleic acid phosphodiester bond hydrolysis	BP	13	-1.71058	0.00241458	4.883	4.814	2.43
discordant	GO:0006412	translation	BP	17	-0.863959	0.0655044	6.37	0.207	2.836
discordant	GO:0006629	lipid metabolic process	BP	12	0.875676	0.0950548	-0.981	0.921	2.867
discordant	GO:0007067	mitotic nuclear division	BP	6	1.34106	0.068642	-0.131	7.057	2.646
discordant	GO:0006886	intracellular protein transport	BP	5	1.37107	0.0884447	-4	3.807	2.679
discordant	GO:0007049	cell cycle	BP	5	1.39868	0.0822188	-4.573	-1.802	3.182
discordant	GO:0031145	anaphase-promoting complex-dependent proteasomal ubiquitin-dependent protein catabolic process	BP	4	1.57469	0.0790208	7.783	-1.581	1.362
discordant	GO:0018108	peptidyl-tyrosine phosphorylation	BP	4	1.63872	0.067505	6.189	-0.752	2.582
discordant	GO:0051301	cell division	BP	7	1.65207	0.0160093	-2.071	-5.209	2.981
discordant	GO:0043547	positive regulation of GTPase activity	BP	4	1.67401	0.0617739	1.864	-7.276	2.629
discordant	GO:0070979	protein K11-linked ubiquitination	BP	4	1.69983	0.0578405	6.343	-3.579	0.301
discordant	GO:0006030	chitin metabolic process	BP	4	3.59962	0.000241	6.715	4.555	2.464
discordant	GO:0006032	chitin catabolic process	BP	4	3.59962	0.000241	NA	NA	1.653
discordant	GO:0005840	ribosome	CC	14	-0.886509	0.0856253	-5.466	0.554	2.5
discordant	GO:0005794	Golgi apparatus	CC	19	0.95513	0.0233244	-5.023	-2.389	2.572
discordant	GO:0005875	microtubule associated complex	CC	7	1.14313	0.0941003	NA	NA	2.847
discordant	GO:0005680	anaphase-promoting complex	CC	7	1.54853	0.0237763	-2.215	3.926	1.491
discordant	GO:0000139	Golgi membrane	CC	4	1.54986	0.0838937	NA	NA	1.881
discordant	GO:0005777	peroxisome	CC	5	1.63754	0.041925	-3.804	-4.295	1.996
discordant	GO:0005874	microtubule	CC	4	1.74837	0.0510104	-4.919	4.081	2.471
discordant	GO:0032580	Golgi cisterna membrane	CC	4	1.78806	0.0459423	-3.423	-0.639	1.146
discordant	GO:0030424	axon	CC	4	1.88206	0.0356471	5.308	-0.661	2.504
discordant	GO:0042302	structural constituent of cuticle	MF	5	-2.75521	0.001845	0.631	6.22	2.312
discordant	GO:0004519	endonuclease activity	MF	12	-1.7837	0.00236922	-5.048	-5.275	2.155
discordant	GO:0003735	structural constituent of ribosome	MF	11	-1.17233	0.0459738	NA	NA	2.471
discordant	GO:0016301	kinase activity	MF	29	0.665032	0.0524238	-6.484	0.796	3.17
discordant	GO:0005515	protein binding	MF	28	0.743254	0.0332014	-3.002	6.672	3.584
discordant	GO:0016757	transferase activity, transferring glycosyl groups	MF	16	1.07183	0.0193092	-7.049	1.765	2.533
discordant	GO:0005096	GTPase activator activity	MF	5	1.53847	0.0559406	5.356	-3.223	2.307
discordant	GO:0005215	transporter activity	MF	18	1.56749	0.000402	1.686	-1.735	3.285
discordant	GO:0008289	lipid binding	MF	5	1.61421	0.0449227	2.031	-6.703	2.334
discordant	GO:0019901	protein kinase binding	MF	4	1.68487	0.0600926	3.929	3.214	2.013
discordant	GO:0016758	transferase activity, transferring hexosyl groups	MF	4	1.7517	0.0505681	-6.314	2.382	2.435
discordant	GO:0008017	microtubule binding	MF	4	2.07666	0.0204793	4.635	2.349	2.493
discordant	GO:0016798	hydrolase activity, acting on glycosyl bonds	MF	7	2.36298	0.000725	-5.017	-4.025	2.386
discordant	GO:0004553	hydrolase activity, hydrolyzing O-glycosyl compounds	MF	6	2.36935	0.0015441	NA	NA	2.362
discordant	GO:0004568	chitinase activity	MF	4	3.59962	0.000241	-3.346	-5.974	1.663
thorax	GO:0006032	chitin catabolic process	BP	4	-1.87741	5.72e-07	4.002	3.129	1.653
thorax	GO:0048812	neuron projection morphogenesis	BP	4	-1.3732	0.000968	0.731	-5.139	3.06
thorax	GO:0006909	phagocytosis	BP	7	-1.36199	4.05e-05	-5.531	-1.783	2.702
thorax	GO:0003333	amino acid transmembrane transport	BP	7	-1.31402	0.000103	-5.844	-1.452	1.919
thorax	GO:0030335	positive regulation of cell migration	BP	4	-1.18702	0.0104139	-5.559	2.241	1.114
thorax	GO:0031146	SCF-dependent proteasomal ubiquitin-dependent protein catabolic process	BP	4	-1.14815	0.0156322	3.821	4.727	0.778
thorax	GO:1902476	chloride transmembrane transport	BP	4	-1.10672	0.0232845	NA	NA	1.748
thorax	GO:0051225	spindle assembly	BP	4	-1.05232	0.0372934	3.105	-5.143	2.121
thorax	GO:0007169	transmembrane receptor protein tyrosine kinase signaling pathway	BP	5	-1.01154	0.0300284	-3.193	6.396	2.625
thorax	GO:0007166	cell surface receptor signaling pathway	BP	4	-1.00051	0.0554629	-3.104	5.57	3.384
thorax	GO:0009190	cyclic nucleotide biosynthetic process	BP	5	-0.9971	0.034026	6.344	0.993	2.053
thorax	GO:0006779	porphyrin-containing compound biosynthetic process	BP	4	-0.983172	0.0626795	7.509	0.81	1.204
thorax	GO:0051056	regulation of small GTPase mediated signal transduction	BP	9	-0.980364	0.00646858	-3.131	6.568	2.713
thorax	GO:0007391	dorsal closure	BP	7	-0.977877	0.0159043	-1.237	-5.699	2.312
thorax	GO:0009166	nucleotide catabolic process	BP	4	-0.952457	0.0769003	5.04	1.981	3.146
thorax	GO:0051013	microtubule severing	BP	4	-0.948138	0.0790483	1.991	-5.62	1.204
thorax	GO:0042787	protein ubiquitination involved in ubiquitin-dependent protein catabolic process	BP	5	-0.935187	0.0555262	4.347	4.851	1.602
thorax	GO:0048749	compound eye development	BP	4	-0.924105	0.091666	-1.543	-5.441	2.792
thorax	GO:0006030	chitin metabolic process	BP	11	-0.902684	0.00820617	NA	NA	2.464
thorax	GO:0006821	chloride transport	BP	7	-0.900317	0.0336495	NA	NA	1.875
thorax	GO:0044070	regulation of anion transport	BP	5	-0.895796	0.0731305	-5.787	0.452	1.204
thorax	GO:0008299	isoprenoid biosynthetic process	BP	5	-0.884033	0.079001	6.518	-1.707	1.491
thorax	GO:0030501	positive regulation of bone mineralization	BP	5	-0.883122	0.0794673	-4.587	2.131	1.255
thorax	GO:0045669	positive regulation of osteoblast differentiation	BP	5	-0.883122	0.0794673	NA	NA	1.255
thorax	GO:0007219	Notch signaling pathway	BP	5	-0.872202	0.085191	-2.821	6.835	2.38
thorax	GO:0051301	cell division	BP	11	-0.870434	0.012144	-3.509	0.86	2.981
thorax	GO:0016568	chromatin modification	BP	12	-0.855854	0.0107332	3.501	-5.381	2.53
thorax	GO:0043401	steroid hormone mediated signaling pathway	BP	5	-0.848338	0.0985466	-2.29	7.135	1.74
thorax	GO:0008654	phospholipid biosynthetic process	BP	7	-0.8411	0.0546498	NA	NA	2.021
thorax	GO:0018108	peptidyl-tyrosine phosphorylation	BP	15	-0.839516	0.00579451	5.223	3.93	2.582
thorax	GO:0007186	G-protein coupled receptor signaling pathway	BP	24	-0.832878	0.000686	-3.042	6.168	3.017
thorax	GO:0007411	axon guidance	BP	10	-0.820795	0.027479	NA	NA	2.744
thorax	GO:0007264	small GTPase mediated signal transduction	BP	36	-0.813909	7.52e-05	NA	NA	2.871
thorax	GO:0007229	integrin-mediated signaling pathway	BP	6	-0.810199	0.0911177	-2.474	7.529	1.544
thorax	GO:0048477	oogenesis	BP	8	-0.807812	0.0529305	-1.94	-5.279	3.047
thorax	GO:0043547	positive regulation of GTPase activity	BP	31	-0.795809	0.000321	-4.564	4.44	2.629
thorax	GO:0030036	actin cytoskeleton organization	BP	16	-0.791146	0.0086982	NA	NA	2.794
thorax	GO:0007155	cell adhesion	BP	38	-0.702354	0.000715	-3.01	-1.949	2.72
thorax	GO:0035556	intracellular signal transduction	BP	48	-0.668196	0.000381	-3.267	5.822	3.158
thorax	GO:0098655	cation transmembrane transport	BP	12	-0.638427	0.08367	NA	NA	2.881
thorax	GO:0034220	ion transmembrane transport	BP	16	-0.589681	0.0706606	-5.802	-1.142	3.049
thorax	GO:0006357	regulation of transcription from RNA polymerase II promoter	BP	18	-0.589265	0.0557132	2.26	4.388	2.894
thorax	GO:0006812	cation transport	BP	15	-0.574799	0.0893862	NA	NA	2.981
thorax	GO:0016311	dephosphorylation	BP	40	-0.560004	0.00795952	2.555	-0.049	2.647
thorax	GO:0035023	regulation of Rho protein signal transduction	BP	17	-0.538955	0.0940337	NA	NA	2.246
thorax	GO:0005975	carbohydrate metabolic process	BP	35	-0.51242	0.0245323	-0.678	0.245	2.853
thorax	GO:0006200	(obsolete) ATP catabolic process	BP	68	-0.354357	0.0378387	-1.057	-2.513	2.838
thorax	GO:0006468	protein phosphorylation	BP	109	-0.313639	0.02186	4.908	3.832	3.109
thorax	GO:0006396	RNA processing	BP	21	0.538671	0.0721696	5.657	4.24	2.887
thorax	GO:0032259	methylation	BP	63	0.539106	0.00223242	-1.672	-3.861	2.362
thorax	GO:0006364	rRNA processing	BP	16	0.616089	0.065729	NA	NA	1.792
thorax	GO:0006412	translation	BP	83	0.625987	4.35e-05	5.864	3.295	2.836
thorax	GO:0090502	RNA phosphodiester bond hydrolysis, endonucleolytic	BP	22	0.653536	0.0211394	NA	NA	1.898
thorax	GO:0006414	translational elongation	BP	18	0.667158	0.0318743	6.674	3.602	1.663
thorax	GO:0006814	sodium ion transport	BP	10	0.718206	0.0766065	NA	NA	2.31
thorax	GO:0000413	protein peptidyl-prolyl isomerization	BP	8	0.761219	0.0862081	4.111	6.736	1.748
thorax	GO:0043039	tRNA aminoacylation	BP	12	0.785142	0.0295111	NA	NA	1.908
thorax	GO:0042254	ribosome biogenesis	BP	14	0.812794	0.0140909	3.907	-5.132	2.064
thorax	GO:0006418	tRNA aminoacylation for protein translation	BP	19	0.832342	0.00345998	NA	NA	1.869
thorax	GO:0006066	alcohol metabolic process	BP	8	0.851654	0.0446331	6.253	-3.084	2.104
thorax	GO:0090305	nucleic acid phosphodiester bond hydrolysis	BP	51	0.854568	3e-06	5.117	6.344	2.43
thorax	GO:0035725	sodium ion transmembrane transport	BP	10	0.863944	0.022591	-5.6	-1.997	2.228
thorax	GO:0019509	L-methionine biosynthetic process from methylthioadenosine	BP	6	0.87454	0.0690254	6.933	-0.315	1.204
thorax	GO:0006520	cellular amino acid metabolic process	BP	4	0.931462	0.0994009	6.71	0.085	2.589
thorax	GO:0031167	rRNA methylation	BP	5	0.933255	0.0656743	4.65	1.341	0.845
thorax	GO:0032543	mitochondrial translation	BP	7	0.955666	0.0249395	5.329	-0.116	1.114
thorax	GO:0006298	mismatch repair	BP	4	0.976926	0.0750208	1.751	5.974	1.301
thorax	GO:0090501	RNA phosphodiester bond hydrolysis	BP	9	0.99093	0.00766151	5.603	5.619	2.009
thorax	GO:0008033	tRNA processing	BP	21	1.01177	6.9e-05	5.895	4.911	1.944
thorax	GO:0045214	sarcomere organization	BP	4	1.01346	0.0583508	NA	NA	1.833
thorax	GO:0010629	negative regulation of gene expression	BP	6	1.19536	0.00243321	0.537	5.879	2.843
thorax	GO:0005819	spindle	CC	4	-1.1418	0.0166545	-7.041	1.918	2.375
thorax	GO:0019005	SCF ubiquitin ligase complex	CC	6	-1.09831	0.00682045	-1.448	6.313	1.322
thorax	GO:0001725	stress fiber	CC	4	-1.07871	0.0298899	-6.548	3.157	0.845
thorax	GO:0005918	septate junction	CC	5	-1.0767	0.0161708	3.125	-0.182	1.934
thorax	GO:0005884	actin filament	CC	5	-1.04024	0.0231227	-4.933	2.888	1.987
thorax	GO:0030496	midbody	CC	4	-0.992143	0.0588737	3.947	-4.511	1.82
thorax	GO:0005779	integral component of peroxisomal membrane	CC	4	-0.962209	0.0721853	-4.252	-3.869	0.954
thorax	GO:0009986	cell surface	CC	10	-0.938177	0.00745102	5.029	-1.431	2.182
thorax	GO:0042555	MCM complex	CC	4	-0.925655	0.0908185	-0.666	5.575	1.114
thorax	GO:0031965	nuclear membrane	CC	8	-0.921931	0.0189561	-6.076	-3.064	1.892
thorax	GO:0043005	neuron projection	CC	5	-0.899485	0.071348	4.391	2.686	2.662
thorax	GO:0005912	adherens junction	CC	5	-0.895316	0.0733649	NA	NA	2.328
thorax	GO:0005887	integral component of plasma membrane	CC	9	-0.890137	0.018508	-0.16	-6.678	2.793
thorax	GO:0030426	growth cone	CC	7	-0.877473	0.0409116	NA	NA	1.716
thorax	GO:0043025	neuronal cell body	CC	12	-0.825904	0.015235	NA	NA	2.241
thorax	GO:0005769	early endosome	CC	10	-0.777434	0.0408577	-6.621	-4.245	1.903
thorax	GO:0030424	axon	CC	15	-0.735316	0.0209578	NA	NA	2.504
thorax	GO:0005925	focal adhesion	CC	21	-0.733062	0.00691079	NA	NA	1.69
thorax	GO:0019898	extrinsic component of membrane	CC	12	-0.728495	0.0406006	-1	-7.896	1.944
thorax	GO:0005765	lysosomal membrane	CC	12	-0.713417	0.0463405	-4.644	-3.457	1.041
thorax	GO:0016324	apical plasma membrane	CC	11	-0.708856	0.0582721	-1.044	-6.717	2.029
thorax	GO:0005680	anaphase-promoting complex	CC	9	-0.708643	0.0861457	NA	NA	1.491
thorax	GO:0030027	lamellipodium	CC	11	-0.669285	0.0786188	4.571	2.152	0.699
thorax	GO:0005768	endosome	CC	20	-0.649512	0.0234296	-6.846	-3.556	2.344
thorax	GO:0005815	microtubule organizing center	CC	17	-0.635315	0.0415201	-6.781	2.005	2.35
thorax	GO:0005875	microtubule associated complex	CC	16	-0.614253	0.0575639	NA	NA	2.847
thorax	GO:0012505	endomembrane system	CC	19	-0.585876	0.0510566	2.375	5.609	3.143
thorax	GO:0005789	endoplasmic reticulum membrane	CC	37	-0.571952	0.00880827	-5.209	-2.684	2.09
thorax	GO:0015629	actin cytoskeleton	CC	18	-0.532945	0.0891525	-6.745	4.177	2.468
thorax	GO:0005783	endoplasmic reticulum	CC	70	-0.487058	0.00303468	-6.622	-2.747	2.738
thorax	GO:0005856	cytoskeleton	CC	40	-0.383056	0.0814221	-6.97	3.413	3.167
thorax	GO:0005794	Golgi apparatus	CC	66	-0.35171	0.042292	-6.726	-3.11	2.572
thorax	GO:0030529	ribonucleoprotein complex	CC	65	0.3089	0.0844326	-2.103	5.662	2.937
thorax	GO:0005730	nucleolus	CC	64	0.323684	0.0723453	-7.467	0.557	2.143
thorax	GO:0005840	ribosome	CC	59	0.63758	0.000358	-5.265	1.26	2.5
thorax	GO:0005759	mitochondrial matrix	CC	21	0.65647	0.0234117	-7.277	-1.127	2.1
thorax	GO:0017119	Golgi transport complex	CC	4	0.979687	0.0736694	-5.17	-1.029	1
thorax	GO:0019012	virion	CC	4	1.01036	0.0596659	3.69	-2.828	1.633
thorax	GO:0030017	sarcomere	CC	4	1.01346	0.0583508	-6.602	-0.054	2.307
thorax	GO:0031674	I band	CC	4	1.01346	0.0583508	NA	NA	2.179
thorax	GO:0019028	viral capsid	CC	4	1.18249	0.0129431	2.554	2.987	1.505
thorax	GO:0005851	eukaryotic translation initiation factor 2B complex	CC	5	1.24075	0.00278038	-2.223	-0.428	1.146
thorax	GO:0042600	chorion	CC	4	1.26243	0.00509512	1.616	-6.474	1.748
thorax	GO:0004568	chitinase activity	MF	4	-1.87741	5.72e-07	-6.453	-3.654	1.663
thorax	GO:0008061	chitin binding	MF	5	-1.36647	0.000321	-5.363	0.883	2.405
thorax	GO:0015171	amino acid transmembrane transporter activity	MF	8	-1.25177	0.000145	2.498	-2.368	1.996
thorax	GO:0004553	hydrolase activity, hydrolyzing O-glycosyl compounds	MF	17	-1.2487	3.62e-07	NA	NA	2.362
thorax	GO:0016798	hydrolase activity, acting on glycosyl bonds	MF	17	-1.22756	6.52e-07	-7.79	-0.503	2.386
thorax	GO:0004383	guanylate cyclase activity	MF	4	-1.16458	0.0132162	-3.026	4.257	1.491
thorax	GO:0036459	ubiquitinyl hydrolase activity	MF	6	-1.15269	0.00337042	-7.021	-3.519	1.892
thorax	GO:0016717	oxidoreductase activity, acting on paired donors, with oxidation of a pair of donors resulting in the reduction of molecular oxygen to two molecules of water	MF	4	-1.14006	0.0169446	3.419	5.478	1.38
thorax	GO:0008324	cation transmembrane transporter activity	MF	5	-0.978043	0.0398724	3.271	-2.263	2.968
thorax	GO:0004888	transmembrane signaling receptor activity	MF	5	-0.967124	0.0435253	NA	NA	3.159
thorax	GO:0017048	Rho GTPase binding	MF	5	-0.960087	0.045999	6.707	-0.723	1.398
thorax	GO:0005096	GTPase activator activity	MF	15	-0.956022	0.000916	5.41	2.83	2.307
thorax	GO:0004866	endopeptidase inhibitor activity	MF	4	-0.941601	0.0823686	NA	NA	2.548
thorax	GO:0004713	protein tyrosine kinase activity	MF	12	-0.937861	0.00359894	-1.524	7.174	2.563
thorax	GO:0017056	structural constituent of nuclear pore	MF	4	-0.919421	0.0942558	-0.626	3.587	0.845
thorax	GO:0008234	cysteine-type peptidase activity	MF	21	-0.918157	0.000269	-7.437	-2.01	2.215
thorax	GO:0001104	RNA polymerase II transcription cofactor activity	MF	11	-0.900421	0.00844309	-6.352	5.404	1.869
thorax	GO:0005085	guanyl-nucleotide exchange factor activity	MF	21	-0.900141	0.000391	5.94	2.889	2.375
thorax	GO:0005247	voltage-gated chloride channel activity	MF	5	-0.895796	0.0731305	2.31	-2.255	1.041
thorax	GO:0018024	histone-lysine N-methyltransferase activity	MF	6	-0.873445	0.0594644	-0.198	7.598	1.491
thorax	GO:0000978	RNA polymerase II core promoter proximal region sequence-specific DNA binding	MF	7	-0.858947	0.0475652	2.117	-7.008	1
thorax	GO:0004181	metallocarboxypeptidase activity	MF	7	-0.855911	0.0487232	-7.222	-2.898	1.82
thorax	GO:0004930	G-protein coupled receptor activity	MF	22	-0.849559	0.000809	0.521	1.326	2.966
thorax	GO:0003707	steroid hormone receptor activity	MF	5	-0.848338	0.0985466	0.84	0.784	1.74
thorax	GO:0008289	lipid binding	MF	12	-0.839279	0.0130689	-3.102	2.081	2.334
thorax	GO:0004177	aminopeptidase activity	MF	7	-0.835759	0.0569017	NA	NA	1.839
thorax	GO:0016849	phosphorus-oxygen lyase activity	MF	8	-0.824278	0.0464236	NA	NA	1.954
thorax	GO:0004871	signal transducer activity	MF	31	-0.778773	0.000465	NA	NA	3.246
thorax	GO:0035091	phosphatidylinositol binding	MF	10	-0.749547	0.0516239	-0.903	-7.011	1.833
thorax	GO:0008536	Ran GTPase binding	MF	8	-0.749306	0.0810069	NA	NA	1.58
thorax	GO:0008237	metallopeptidase activity	MF	25	-0.717963	0.00427269	-7.399	-1.146	2.562
thorax	GO:0042802	identical protein binding	MF	19	-0.694982	0.0161386	5.673	0.063	2.47
thorax	GO:0042302	structural constituent of cuticle	MF	20	-0.662409	0.0202278	-1.051	0.532	2.312
thorax	GO:0005089	Rho guanyl-nucleotide exchange factor activity	MF	18	-0.642178	0.0337017	5.272	2.906	2.164
thorax	GO:0004222	metalloendopeptidase activity	MF	21	-0.617201	0.0292171	NA	NA	2.248
thorax	GO:0005509	calcium ion binding	MF	79	-0.542065	0.000416	-0.639	-6.186	2.747
thorax	GO:0003779	actin binding	MF	56	-0.50919	0.00511689	6.266	-0.508	2.646
thorax	GO:0016791	phosphatase activity	MF	23	-0.474998	0.0926546	NA	NA	2.613
thorax	GO:0005215	transporter activity	MF	52	-0.4726	0.0128572	-6.648	3.76	3.285
thorax	GO:0016746	transferase activity, transferring acyl groups	MF	26	-0.455274	0.0885088	-2.152	7.122	2.623
thorax	GO:0016757	transferase activity, transferring glycosyl groups	MF	41	-0.390219	0.071993	-1.852	7.281	2.533
thorax	GO:0005515	protein binding	MF	104	-0.389649	0.00488945	-2.921	-5.574	3.584
thorax	GO:0004672	protein kinase activity	MF	88	-0.372042	0.0133144	NA	NA	3.051
thorax	GO:0003700	sequence-specific DNA binding transcription factor activity	MF	46	-0.36882	0.0731976	-7.405	2.784	2.901
thorax	GO:0016301	kinase activity	MF	107	-0.364359	0.00786483	NA	NA	3.17
thorax	GO:0044822	poly(A) RNA binding	MF	66	0.342827	0.0529227	3.245	-6.137	2.512
thorax	GO:0008168	methyltransferase activity	MF	52	0.424186	0.0312036	NA	NA	2.292
thorax	GO:0003743	translation initiation factor activity	MF	35	0.42682	0.0737702	NA	NA	2.017
thorax	GO:0003735	structural constituent of ribosome	MF	52	0.560725	0.00355542	NA	NA	2.471
thorax	GO:0003746	translation elongation factor activity	MF	18	0.569763	0.075383	3.009	-6.31	1.301
thorax	GO:0050660	flavin adenine dinucleotide binding	MF	23	0.592268	0.0360614	4.382	-5.043	2.076
thorax	GO:0051536	iron-sulfur cluster binding	MF	15	0.606693	0.0799943	-2.126	-2.412	1.991
thorax	GO:0019843	rRNA binding	MF	20	0.626264	0.0364441	3.295	-5.902	1.505
thorax	GO:0000049	tRNA binding	MF	11	0.720552	0.0625081	2.682	-6.346	1.279
thorax	GO:0003899	DNA-directed RNA polymerase activity	MF	20	0.754693	0.00842867	-0.641	7.383	1.82
thorax	GO:0016779	nucleotidyltransferase activity	MF	24	0.777906	0.00286055	-1.155	7.409	2.33
thorax	GO:0004812	aminoacyl-tRNA ligase activity	MF	22	0.845866	0.00140253	-4.442	4.3	1.869
thorax	GO:0008812	choline dehydrogenase activity	MF	8	0.851654	0.0446331	4.045	5.814	1.58
thorax	GO:0016891	endoribonuclease activity, producing 5'-phosphomonoesters	MF	5	0.913009	0.0753409	NA	NA	1.724
thorax	GO:0042826	histone deacetylase binding	MF	5	0.919097	0.0723476	6.954	-0.431	1.342
thorax	GO:0016614	oxidoreductase activity, acting on CH-OH group of donors	MF	11	0.921358	0.00881789	2.197	5.691	2.537
thorax	GO:0043022	ribosome binding	MF	5	0.925041	0.0694971	-4.225	-2.224	1
thorax	GO:0016876	ligase activity, forming aminoacyl-tRNA and related compounds	MF	8	0.930045	0.0220573	NA	NA	1.881
thorax	GO:0004518	nuclease activity	MF	11	0.955188	0.005723	-7.396	-1.531	2.373
thorax	GO:0004519	endonuclease activity	MF	36	0.965763	2.99e-06	-7.178	-2.288	2.155
thorax	GO:0003756	protein disulfide isomerase activity	MF	5	0.994011	0.0415606	-3.58	-0.656	1.398
thorax	GO:0004525	ribonuclease III activity	MF	4	1.06274	0.0399859	NA	NA	1.398
thorax	GO:0005272	sodium channel activity	MF	7	1.13269	0.00309457	NA	NA	2.064
thorax	GO:0043169	cation binding	MF	5	1.16868	0.00713542	-1.394	-6.348	3.62
thorax	GO:0005267	potassium channel activity	MF	5	1.1988	0.00488925	2.579	-2.012	2.152
thorax	GO:0016641	oxidoreductase activity, acting on the CH-NH2 group of donors, oxygen as acceptor	MF	4	1.27964	0.00408965	3.566	5.937	1.255
thorax	GO:0032851	NA	NA	17	-0.7365	0.0140147	NA	NA	NA
thorax	GO:0032313	NA	NA	14	-0.723446	0.0287983	NA	NA	NA
thorax	GO:0032321	NA	NA	19	-0.662955	0.0233545	NA	NA	NA
thorax	GO:0005097	NA	NA	17	-0.608166	0.0532861	NA	NA	NA
