# Supplementary material for: Strong phenotypic plasticity limits potential for evolutionary responses to climate change
Source: Nat Commun. 2018 Mar 8;9:1005. doi: 10.1038/s41467-018-03384-9 (PMC5843647; doi:10.1038/s41467-018-03384-9)
Supplement: Supplementary file 5 — Supplementary Data 3 [file 41467_2018_3384_MOESM5_ESM.xlsx]

## Sheet: data
gene	body_part	mean_log2FC	abdomen_p_value_(fdr_adjusted)	thorax_p_value_(fdr_adjusted)	UniRef90_ID	UniRef90_Protein_name	UniRef90_organism	GO.IDs	GO.descriptions	GO.aspects
evgtrinc226369_g1_i2	common	1.86436	1.26937e-05	1.49079e-05	UNIREF90_G6DSS3	Putative WD repeat domain 66	Danaus plexippus (Monarch butterfly)	GO:0005509	calcium ion binding	F
evgtrinc263124_g1_i1	common	1.77717	0.00320228	0.00611881	UNIREF90_H9JRH5	Uncharacterized protein	Bombyx mori (Silk moth)	GO:0005634; GO:0005634	nucleus; nucleus	C; C
evgtrinc209424_g1_i1	common	1.63695	0.00600249	0.0250473	NA	NA	NA	NA	NA	NA
evgtrinc284430_g1_i1	common	1.53516	0.00123175	0.000283911	UNIREF90_Q91BL4	Polyprotein	Perina nuda virus	GO:0001172; GO:0016787; GO:0016779; GO:0006351; GO:0003724; GO:0019012; GO:0033644; GO:0019028; GO:0016740; GO:0000166; GO:0006508; GO:0003968; GO:0005524; GO:0008234; GO:0004386; GO:0016020	transcription, RNA-templated; hydrolase activity; nucleotidyltransferase activity; transcription, DNA-templated; RNA helicase activity; virion; host cell membrane; viral capsid; transferase activity; nucleotide binding; proteolysis; RNA-directed RNA polymerase activity; ATP binding; cysteine-type peptidase activity; helicase activity; membrane	P; F; F; P; F; C; C; C; F; F; P; F; F; F; F; C
evgtrinc286162_g2_i1	common	1.41991	0.0013728	0.00204875	NA	NA	NA	NA	NA	NA
evgtrinc281265_g2_i1	common	1.32933	0.03612	6.23009e-08	NA	NA	NA	NA	NA	NA
evgtrinc283752_g1_i1	common	1.19698	0.0352392	0.0399008	NA	NA	NA	NA	NA	NA
evgtrinc282076_g2_i1	common	1.17193	0.0244923	0.00334309	NA	NA	NA	NA	NA	NA
evgtrinc287665_g3_i3	common	1.05455	0.0264244	0.000517016	UNIREF90_J9KFL4	Uncharacterized protein	Acyrthosiphon pisum (Pea aphid)	GO:0015074; GO:0003676; GO:0006508; GO:0005634; GO:0004190; GO:0008270	DNA integration; nucleic acid binding; proteolysis; nucleus; aspartic-type endopeptidase activity; zinc ion binding	P; F; P; C; F; F
evgtrinc286241_g2_i2	common	0.973442	0.00802044	0.0168484	UNIREF90_U5EHK5	Putative tick transposon (Fragment)	Corethrella appendiculata	GO:0006278; GO:0008270; GO:0003964; GO:0005739; GO:0003723	RNA-dependent DNA replication; zinc ion binding; RNA-directed DNA polymerase activity; mitochondrion; RNA binding	P; F; F; C; F
evgtrinc287665_g3_i6	common	0.920734	0.0380718	0.000677151	UNIREF90_J9LX18	Uncharacterized protein	Acyrthosiphon pisum (Pea aphid)	GO:0005634; GO:0003676; GO:0015074	nucleus; nucleic acid binding; DNA integration	C; F; P
evgtrinc287644_g1_i4	common	0.892518	1.26937e-05	0.00148238	UNIREF90_D8V120	SMC domain protein	Heliothis subflexa (Subflexus straw moth)	GO:0055085; GO:0042626; GO:0006810; GO:0005524; GO:0006200; GO:0016887; GO:0016021; GO:0000166	transmembrane transport; ATPase activity, coupled to transmembrane movement of substances; transport; ATP binding; ATP catabolic process; ATPase activity; integral component of membrane; nucleotide binding	P; F; P; F; P; F; C; F
evgtrinc346736_g1_i1	common	0.756709	0.0250593	0.0321492	UNIREF90_G6CRX1	Uncharacterized protein	Danaus plexippus (Monarch butterfly)	GO:0006508	proteolysis	P
evgtrinc288929_g1_i1	common	0.617092	0.00105558	0.00969771	UNIREF90_UPI00034F38B0	NA	NA	GO:0008273; GO:0015297; GO:0055085; GO:0016021; GO:0016020; GO:0015293	calcium, potassium:sodium antiporter activity; antiporter activity; transmembrane transport; integral component of membrane; membrane; symporter activity	F; F; P; C; C; F
evgtrinc285360_g1_i10	common	0.557272	0.0399049	0.0337465	UNIREF90_J9K4W8	Uncharacterized protein	Acyrthosiphon pisum (Pea aphid)	GO:0015031; GO:0046983; GO:0006508; GO:0015074; GO:0016021; GO:0003676; GO:0008270	protein transport; protein dimerization activity; proteolysis; DNA integration; integral component of membrane; nucleic acid binding; zinc ion binding	P; F; P; P; C; F; F
evgtrinc118669_g1_i1	common	0.425826	1.72327e-05	0.00165912	UNIREF90_V5I7P7	Retrotransposable element (Fragment)	Anoplophora glabripennis (Asian longhorn beetle) (Anoplophora nobilis)	GO:0008270; GO:0006278; GO:0003676; GO:0003964	zinc ion binding; RNA-dependent DNA replication; nucleic acid binding; RNA-directed DNA polymerase activity	F; P; F; F
evgtrinc285478_g1_i2	common	0.411104	0.00643928	1.25533e-05	NA	NA	NA	NA	NA	NA
evgtrinc282066_g1_i1	common	0.351724	0.00576009	0.0353867	UNIREF90_D3GDM5	Carboxylic ester hydrolase (EC 3.1.1.-)	Spodoptera littoralis (Egyptian cotton leafworm)	GO:0008152; GO:0016787; GO:0016787	metabolic process; hydrolase activity; hydrolase activity	P; F; F
evgtrinc277738_g2_i8	common	0.348266	0.0241231	0.0359953	NA	NA	NA	NA	NA	NA
evgtrinc288093_g2_i1	common	0.236182	0.00110717	0.00390693	UNIREF90_G6D978	Uncharacterized protein	Danaus plexippus (Monarch butterfly)	GO:0055114; GO:0005737; GO:0015991; GO:0006979; GO:0000221; GO:0042600; GO:0004601; GO:0046961	oxidation-reduction process; cytoplasm; ATP hydrolysis coupled proton transport; response to oxidative stress; vacuolar proton-transporting V-type ATPase, V1 domain; chorion; peroxidase activity; proton-transporting ATPase activity, rotational mechanism	P; C; P; P; C; C; F; F
evgtrinc291902_g1_i1	abdomen	1.9727	0.0244923	0.513415	UNIREF90_I4DK13	Uncharacterized protein	Papilio xuthus (Asian swallowtail butterfly)	NA	NA	NA
evgtrinc197408_g1_i1	abdomen	1.77039	1.72327e-05	0.294254	UNIREF90_G6CVY9	Uncharacterized protein	Danaus plexippus (Monarch butterfly)	NA	NA	NA
evgtrinc281384_g1_i1	abdomen	1.73301	0.00179931	0.158238	UNIREF90_E5SB91	Retrovirus-related Pol polyprotein from transposon TNT 1-94	Trichinella spiralis (Trichina worm)	GO:0003676; GO:0003676; GO:0046872; GO:0008270; GO:0008270; GO:0015074; GO:0015074	nucleic acid binding; nucleic acid binding; metal ion binding; zinc ion binding; zinc ion binding; DNA integration; DNA integration	F; F; F; F; F; P; P
evgtrinc32089_g1_i1	abdomen	1.66189	0.00839364	NA	UNIREF90_X1X489	Uncharacterized protein	Acyrthosiphon pisum (Pea aphid)	GO:0005576; GO:0006313; GO:0043565; GO:0006310; GO:0006310; GO:0004803; GO:0015074; GO:0015074; GO:0006313; GO:0003676; GO:0003676	extracellular region; transposition, DNA-mediated; sequence-specific DNA binding; DNA recombination; DNA recombination; transposase activity; DNA integration; DNA integration; transposition, DNA-mediated; nucleic acid binding; nucleic acid binding	C; P; F; P; P; F; P; P; P; F; F
evgtrinc232495_g2_i3	abdomen	1.61925	0.0243394	NA	NA	NA	NA	NA	NA	NA
evgtrinc289482_g5_i1	abdomen	1.46677	0.00600249	NA	NA	NA	NA	NA	NA	NA
evgtrinc241679_g1_i1	abdomen	1.36311	0.0202224	1	NA	NA	NA	NA	NA	NA
evgtrinc289626_g1_i1	abdomen	1.33055	0.0427752	NA	UNIREF90_UPI00035A2E4F	NA	NA	GO:0003676; GO:0005576	nucleic acid binding; extracellular region	F; C
evgtrinc147416_g1_i1	abdomen	1.29081	0.0264244	NA	UNIREF90_G6D1T5	Uncharacterized protein	Danaus plexippus (Monarch butterfly)	GO:0003700; GO:0003700; GO:0043565; GO:0006355; GO:0005634; GO:0043565	sequence-specific DNA binding transcription factor activity; sequence-specific DNA binding transcription factor activity; sequence-specific DNA binding; regulation of transcription, DNA-templated; nucleus; sequence-specific DNA binding	F; F; F; P; C; F
evgtrinc277307_g2_i4	abdomen	1.27472	2.15937e-05	NA	UNIREF90_I4DKM3	Cuticular protein PxutCPR107	Papilio xuthus (Asian swallowtail butterfly)	GO:0042302; GO:0042302	structural constituent of cuticle; structural constituent of cuticle	F; F
evgtrinc254570_g2_i1	abdomen	1.27169	0.0411943	0.817353	UNIREF90_G6CPJ9	Uncharacterized protein	Danaus plexippus (Monarch butterfly)	GO:0034220; GO:0016021; GO:0016020; GO:0005216	ion transmembrane transport; integral component of membrane; membrane; ion channel activity	P; C; C; F
evgtrinc262843_g1_i1	abdomen	1.2637	0.0142788	NA	UNIREF90_H9JB20	Carboxypeptidase	Bombyx mori (Silk moth)	GO:0004181; GO:0004180; GO:0008270; GO:0004181; GO:0006508; GO:0006508; GO:0004180; GO:0008270	metallocarboxypeptidase activity; carboxypeptidase activity; zinc ion binding; metallocarboxypeptidase activity; proteolysis; proteolysis; carboxypeptidase activity; zinc ion binding	F; F; F; F; P; P; F; F
evgtrinc253906_g1_i1	abdomen	1.22875	5.79406e-05	NA	UNIREF90_G6DDW3	Uncharacterized protein	Danaus plexippus (Monarch butterfly)	GO:0016020; GO:0016020; GO:0016021; GO:0016021	membrane; membrane; integral component of membrane; integral component of membrane	C; C; C; C
evgtrinc284473_g1_i1	abdomen	1.21914	0.0146167	NA	NA	NA	NA	NA	NA	NA
evgtrinc28675_g1_i1	abdomen	1.1362	0.00802044	NA	UNIREF90_H9JN47	Uncharacterized protein	Bombyx mori (Silk moth)	NA	NA	NA
evgtrinc124980_g1_i1	abdomen	1.11982	0.0479095	NA	UNIREF90_S4PWG7	Uncharacterized protein	Pararge aegeria (specked wood butterfly)	GO:0008270; GO:0015074; GO:0003676	zinc ion binding; DNA integration; nucleic acid binding	F; P; F
evgtrinc281298_g1_i1	abdomen	1.09502	0.0298279	NA	UNIREF90_G6DNN0	Uncharacterized protein	Danaus plexippus (Monarch butterfly)	GO:0045910; GO:0006298; GO:0006200; GO:0090305; GO:0006298; GO:0045910	negative regulation of DNA recombination; mismatch repair; ATP catabolic process; nucleic acid phosphodiester bond hydrolysis; mismatch repair; negative regulation of DNA recombination	P; P; P; P; P; P
evgtrinc219632_g1_i1	abdomen	1.09371	0.0346367	NA	UNIREF90_J9LXS8	Uncharacterized protein	Acyrthosiphon pisum (Pea aphid)	GO:0015074; GO:0003676	DNA integration; nucleic acid binding	P; F
evgtrinc235526_g2_i1	abdomen	1.087	0.0031862	0.0570459	NA	NA	NA	NA	NA	NA
evgtrinc257087_g1_i1	abdomen	1.07778	0.0428047	NA	NA	NA	NA	NA	NA	NA
evgtrinc280992_g1_i1	abdomen	1.0772	0.0348702	NA	UNIREF90_K7JYA7	Uncharacterized protein	Nasonia vitripennis (Parasitic wasp)	GO:0006310; GO:0003677; GO:0015074	DNA recombination; DNA binding; DNA integration	P; F; P
evgtrinc282592_g1_i1	abdomen	1.06967	0.0269161	NA	NA	NA	NA	NA	NA	NA
evgtrinc147511_g2_i1	abdomen	1.06899	0.0205587	NA	NA	NA	NA	NA	NA	NA
evgtrinc177479_g1_i1	abdomen	1.03401	0.0428047	NA	UNIREF90_I4DRL3	Melanization protease 1	Papilio polytes (Common mormon) (Swallowtail butterfly)	GO:0004252; GO:0006508; GO:0008236; GO:0008233; GO:0004252	serine-type endopeptidase activity; proteolysis; serine-type peptidase activity; peptidase activity; serine-type endopeptidase activity	F; P; F; F; F
evgtrinc277249_g1_i1	abdomen	1.02433	0.0146167	NA	UNIREF90_G6DSF1	Uncharacterized protein	Danaus plexippus (Monarch butterfly)	NA	NA	NA
evgtrinc212512_g1_i3	abdomen	1.01737	0.00966967	NA	NA	NA	NA	NA	NA	NA
evgtrinc287385_g1_i2	abdomen	0.997584	0.0380718	NA	UNIREF90_G6DEP3	Putative synaptotagmin XV-a	Danaus plexippus (Monarch butterfly)	GO:0007340; GO:0019898; GO:0005215; GO:0008021; GO:0016020; GO:0006810	acrosome reaction; extrinsic component of membrane; transporter activity; synaptic vesicle; membrane; transport	P; C; F; C; C; P
evgtrinc288935_g2_i1	abdomen	0.99509	1.26937e-05	0.769556	UNIREF90_U5EHK5	Putative tick transposon (Fragment)	Corethrella appendiculata	GO:0003964; GO:0003723; GO:0006278; GO:0005739	RNA-directed DNA polymerase activity; RNA binding; RNA-dependent DNA replication; mitochondrion	F; F; P; C
evgtrinc226710_g1_i3	abdomen	0.987288	0.0467402	NA	NA	NA	NA	NA	NA	NA
evgtrinc279061_g1_i1	abdomen	0.980589	0.0479095	NA	UNIREF90_G6DIM0	Putative cytochrome P-450	Danaus plexippus (Monarch butterfly)	GO:0016491; GO:0055114; GO:0016021; GO:0005506; GO:0004497; GO:0005506; GO:0005789; GO:0046872; GO:0016491; GO:0005783; GO:0016705; GO:0046872	oxidoreductase activity; oxidation-reduction process; integral component of membrane; iron ion binding; monooxygenase activity; iron ion binding; endoplasmic reticulum membrane; metal ion binding; oxidoreductase activity; endoplasmic reticulum; oxidoreductase activity, acting on paired donors, with incorporation or reduction of molecular oxygen; metal ion binding	F; P; C; F; F; F; C; F; F; C; F; F
evgtrinc288935_g1_i1	abdomen	0.952788	0.000980019	0.882445	UNIREF90_J9LMX9	Uncharacterized protein	Acyrthosiphon pisum (Pea aphid)	GO:0006278	RNA-dependent DNA replication	P
evgtrinc326744_g1_i1	abdomen	0.950403	0.00839364	NA	NA	NA	NA	NA	NA	NA
evgtrinc346166_g1_i1	abdomen	0.947452	0.0411943	0.0587832	UNIREF90_J9LWV0	Uncharacterized protein	Acyrthosiphon pisum (Pea aphid)	GO:0003676; GO:0055114; GO:0008270; GO:0015074; GO:0003677; GO:0006310	nucleic acid binding; oxidation-reduction process; zinc ion binding; DNA integration; DNA binding; DNA recombination	F; P; F; P; F; P
evgtrinc246144_g1_i1	abdomen	0.932631	0.00347777	0.133412	UNIREF90_I4DLI3	Uncharacterized protein	Papilio xuthus (Asian swallowtail butterfly)	GO:0045087; GO:0005576; GO:0002376; GO:0042742; GO:0005576; GO:0042742; GO:0002376; GO:0045087	innate immune response; extracellular region; immune system process; defense response to bacterium; extracellular region; defense response to bacterium; immune system process; innate immune response	P; C; P; P; C; P; P; P
evgtrinc268288_g2_i1	abdomen	0.932517	0.0367426	NA	UNIREF90_G6D2K1	Uncharacterized protein	Danaus plexippus (Monarch butterfly)	GO:0016021; GO:0055085; GO:0016020; GO:0016021; GO:0005215; GO:0006810; GO:0022857	integral component of membrane; transmembrane transport; membrane; integral component of membrane; transporter activity; transport; transmembrane transporter activity	C; P; C; C; F; P; F
evgtrinc285214_g1_i7	abdomen	0.914393	0.0367346	NA	NA	NA	NA	NA	NA	NA
evgtrinc158682_g1_i1	abdomen	0.910875	0.00288549	0.0570459	NA	NA	NA	NA	NA	NA
evgtrinc195129_g1_i1	abdomen	0.910036	0.00609565	NA	NA	NA	NA	NA	NA	NA
evgtrinc206072_g1_i1	abdomen	0.905295	0.00794459	0.27466	NA	NA	NA	NA	NA	NA
evgtrinc277653_g4_i3	abdomen	0.903889	0.00541238	0.875728	UNIREF90_G6CKH4	Putative hemolymph proteinase 5	Danaus plexippus (Monarch butterfly)	GO:0006508; GO:0008233; GO:0006508; GO:0016787; GO:0004252; GO:0008236; GO:0003824; GO:0016787; GO:0004252; GO:0008236; GO:0008233	proteolysis; peptidase activity; proteolysis; hydrolase activity; serine-type endopeptidase activity; serine-type peptidase activity; catalytic activity; hydrolase activity; serine-type endopeptidase activity; serine-type peptidase activity; peptidase activity	P; F; P; F; F; F; F; F; F; F; F
evgtrinc269642_g1_i6	abdomen	0.884562	0.0451991	NA	UNIREF90_I1SR90	Neutral digestive lipase (EC 3.1.1.3)	Spodoptera frugiperda (Fall armyworm)	GO:0005576; GO:0003824; GO:0006629; GO:0005576; GO:0003824; GO:0016787; GO:0016787; GO:0006629	extracellular region; catalytic activity; lipid metabolic process; extracellular region; catalytic activity; hydrolase activity; hydrolase activity; lipid metabolic process	C; F; P; C; F; F; F; P
evgtrinc286184_g1_i1	abdomen	0.877439	0.0363467	NA	UNIREF90_H9JB15	NA	NA	GO:0030117; GO:0003341; GO:0003700; GO:0005634; GO:0005930; GO:0070986; GO:0016020; GO:0003677; GO:0006886; GO:0036158; GO:0044183; GO:0021591; GO:0097546; GO:0046961	membrane coat; cilium movement; sequence-specific DNA binding transcription factor activity; nucleus; axoneme; left/right axis specification; membrane; DNA binding; intracellular protein transport; outer dynein arm assembly; protein binding involved in protein folding; ventricular system development; ciliary base; proton-transporting ATPase activity, rotational mechanism	C; P; F; C; C; P; C; F; P; P; F; P; C; F
evgtrinc279897_g1_i2	abdomen	0.874683	0.00856879	0.329686	NA	NA	NA	GO:0006952; GO:0006952	defense response; defense response	P; P
evgtrinc129106_g1_i1	abdomen	0.859334	0.0407501	NA	NA	NA	NA	NA	NA	NA
evgtrinc287117_g2_i1	abdomen	0.847569	0.00123787	NA	UNIREF90_H9JI47	Uncharacterized protein	Bombyx mori (Silk moth)	GO:0016021; GO:0006810; GO:0022857; GO:0055085	integral component of membrane; transport; transmembrane transporter activity; transmembrane transport	C; P; F; P
evgtrinc289323_g2_i1	abdomen	0.839982	0.0421744	0.910327	UNIREF90_E7C169	Transposase	Helicoverpa armigera (Cotton bollworm) (Heliothis armigera)	GO:0007186	G-protein coupled receptor signaling pathway	P
evgtrinc287095_g1_i1	abdomen	0.831893	0.0238122	NA	UNIREF90_G6CI31	Putative ecdysone oxidase	Danaus plexippus (Monarch butterfly)	GO:0050660; GO:0016614; GO:0006066; GO:0055114; GO:0008812	flavin adenine dinucleotide binding; oxidoreductase activity, acting on CH-OH group of donors; alcohol metabolic process; oxidation-reduction process; choline dehydrogenase activity	F; F; P; P; F
evgtrinc291559_g1_i1	abdomen	0.82376	1.72327e-05	NA	UNIREF90_G6DAR6	Cuticular protein RR-2 motif 81	Danaus plexippus (Monarch butterfly)	GO:0042302; GO:0040003; GO:0031012	structural constituent of cuticle; chitin-based cuticle development; extracellular matrix	F; P; C
evgtrinc264866_g1_i1	abdomen	0.812897	0.0318871	0.271794	UNIREF90_G6DKC4	Gloverin	Danaus plexippus (Monarch butterfly)	GO:0002376; GO:0045087; GO:0045087; GO:0005576; GO:0005576; GO:0042742; GO:0002376; GO:0042742	immune system process; innate immune response; innate immune response; extracellular region; extracellular region; defense response to bacterium; immune system process; defense response to bacterium	P; P; P; C; C; P; P; P
evgtrinc289983_g1_i3	abdomen	0.790056	0.0146167	NA	UNIREF90_G6D4R6	Uncharacterized protein	Danaus plexippus (Monarch butterfly)	GO:0032403; GO:0005929; GO:0042073; GO:0045494	protein complex binding; cilium; intraciliary transport; photoreceptor cell maintenance	F; C; P; P
evgtrinc230172_g1_i1	abdomen	0.774859	0.0364845	1	UNIREF90_H9IWR4	Uncharacterized protein	Bombyx mori (Silk moth)	NA	NA	NA
evgtrinc276947_g1_i4	abdomen	0.772519	0.0411943	0.586415	UNIREF90_G6CVY8	Uncharacterized protein	Danaus plexippus (Monarch butterfly)	NA	NA	NA
evgtrinc171501_g1_i2	abdomen	0.76383	0.00175741	NA	UNIREF90_A8HG49	Intestinal mucin (Fragment)	Spodoptera exigua (Beet armyworm) (Noctua fulgens)	GO:0005576; GO:0006030; GO:0008061; GO:0008061; GO:0005576; GO:0006030	extracellular region; chitin metabolic process; chitin binding; chitin binding; extracellular region; chitin metabolic process	C; P; F; F; C; P
evgtrinc282480_g1_i4	abdomen	0.76008	0.00325115	NA	UNIREF90_A5CG74	Chymotrypsinogen-like protein 4 (EC 3.4.21.1)	Manduca sexta (Tobacco hawkmoth) (Tobacco hornworm)	GO:0016787; GO:0008236; GO:0005576; GO:0006508; GO:0008233; GO:0004252	hydrolase activity; serine-type peptidase activity; extracellular region; proteolysis; peptidase activity; serine-type endopeptidase activity	F; F; C; P; F; F
evgtrinc270864_g1_i1	abdomen	0.729779	0.0247781	0.146328	UNIREF90_G6CPU2	Putative trypsin-like proteinase	Danaus plexippus (Monarch butterfly)	GO:0008236; GO:0004252; GO:0006508; GO:0008233; GO:0016787; GO:0008233; GO:0016787; GO:0008236; GO:0003824; GO:0004252; GO:0003824; GO:0006508	serine-type peptidase activity; serine-type endopeptidase activity; proteolysis; peptidase activity; hydrolase activity; peptidase activity; hydrolase activity; serine-type peptidase activity; catalytic activity; serine-type endopeptidase activity; catalytic activity; proteolysis	F; F; P; F; F; F; F; F; F; F; F; P
evgtrinc138096_g1_i1	abdomen	0.728827	0.000980019	NA	NA	NA	NA	NA	NA	NA
evgtrinc285655_g1_i1	abdomen	0.724192	0.0146167	0.693978	UNIREF90_G6CHY6	Uncharacterized protein	Danaus plexippus (Monarch butterfly)	GO:0016020; GO:0004067; GO:0006520	membrane; asparaginase activity; cellular amino acid metabolic process	C; F; P
evgtrinc260075_g1_i1	abdomen	0.724073	0.0425145	0.995928	UNIREF90_G6CLH7	Uncharacterized protein	Danaus plexippus (Monarch butterfly)	NA	NA	NA
evgtrinc272186_g1_i2	abdomen	0.721218	3.11352e-17	0.176396	UNIREF90_Q5KTM2	Reverse transcriptase	Bombyx mori (Silk moth)	GO:0015074; GO:0003676; GO:0005622; GO:0015074; GO:0008270; GO:0005840; GO:0005794	DNA integration; nucleic acid binding; intracellular; DNA integration; zinc ion binding; ribosome; Golgi apparatus	P; F; C; P; F; C; C
evgtrinc268007_g1_i2	abdomen	0.712094	0.0459235	NA	NA	NA	NA	NA	NA	NA
evgtrinc248088_g1_i1	abdomen	0.697128	0.0264244	NA	NA	NA	NA	NA	NA	NA
evgtrinc289359_g2_i3	abdomen	0.662039	0.00304772	0.952021	UNIREF90_UPI00046C09BE	NA	NA	GO:0008270; GO:0015074; GO:0003676; GO:0006508	zinc ion binding; DNA integration; nucleic acid binding; proteolysis	F; P; F; P
evgtrinc287081_g1_i4	abdomen	0.660469	0.0411943	0.168449	UNIREF90_C6Y4D5	Endonuclease-reverse transcriptase HmRTE-e01	Heliconius melpomene (postman butterfly)	GO:0005737; GO:0004519; GO:0016020; GO:0006278; GO:0004527; GO:0090305; GO:0003964; GO:0005777	cytoplasm; endonuclease activity; membrane; RNA-dependent DNA replication; exonuclease activity; nucleic acid phosphodiester bond hydrolysis; RNA-directed DNA polymerase activity; peroxisome	C; F; C; P; F; P; F; C
evgtrinc265098_g1_i1	abdomen	0.65429	0.00600249	0.930802	UNIREF90_V9H0F3	NA	NA	GO:0003676; GO:0008270	nucleic acid binding; zinc ion binding	F; F
evgtrinc267035_g1_i1	abdomen	0.650252	0.0348702	NA	UNIREF90_A8HG49	Intestinal mucin (Fragment)	Spodoptera exigua (Beet armyworm) (Noctua fulgens)	GO:0006030; GO:0005576; GO:0006030; GO:0008061; GO:0005576; GO:0008061	chitin metabolic process; extracellular region; chitin metabolic process; chitin binding; extracellular region; chitin binding	P; C; P; F; C; F
evgtrinc288466_g1_i1	abdomen	0.624047	0.000429531	NA	UNIREF90_G6CWW7	Alpha-N-acetylgalactosaminidase	Danaus plexippus (Monarch butterfly)	GO:0016798; GO:0008152; GO:0003824; GO:0005975; GO:0005737; GO:0016787; GO:0004553	hydrolase activity, acting on glycosyl bonds; metabolic process; catalytic activity; carbohydrate metabolic process; cytoplasm; hydrolase activity; hydrolase activity, hydrolyzing O-glycosyl compounds	F; P; F; P; C; F; F
evgtrinc283062_g1_i6	abdomen	0.622075	0.00210031	NA	UNIREF90_H9JFE7	Uncharacterized protein	Bombyx mori (Silk moth)	GO:0050660; GO:0016020; GO:0003824; GO:0055114; GO:0046872; GO:0016614; GO:0005506; GO:0051537; GO:0009055; GO:0016491; GO:0051536	flavin adenine dinucleotide binding; membrane; catalytic activity; oxidation-reduction process; metal ion binding; oxidoreductase activity, acting on CH-OH group of donors; iron ion binding; 2 iron, 2 sulfur cluster binding; electron carrier activity; oxidoreductase activity; iron-sulfur cluster binding	F; C; F; P; F; F; F; F; F; F; F
evgtrinc284010_g1_i2	abdomen	0.614672	0.0245689	NA	UNIREF90_G6CTB1	Phosphatidyltransferase	Danaus plexippus (Monarch butterfly)	GO:0008654; GO:0016740; GO:0016780; GO:0016020	phospholipid biosynthetic process; transferase activity; phosphotransferase activity, for other substituted phosphate groups; membrane	P; F; F; C
evgtrinc287718_g1_i2	abdomen	0.614615	0.0467402	1	UNIREF90_H9JGM6	Uncharacterized protein	Bombyx mori (Silk moth)	GO:0006508; GO:0008236; GO:0016787; GO:0003824; GO:0008233; GO:0004252; GO:0005576	proteolysis; serine-type peptidase activity; hydrolase activity; catalytic activity; peptidase activity; serine-type endopeptidase activity; extracellular region	P; F; F; F; F; F; C
evgtrinc289574_g1_i3	abdomen	0.614513	0.0416917	1	UNIREF90_G6CJ49	Endoprotease FURIN	Danaus plexippus (Monarch butterfly)	GO:0016020; GO:0005615; GO:0005794; GO:0030141; GO:0016787; GO:0004252; GO:0008236; GO:0008233; GO:0006508	membrane; extracellular space; Golgi apparatus; secretory granule; hydrolase activity; serine-type endopeptidase activity; serine-type peptidase activity; peptidase activity; proteolysis	C; C; C; C; F; F; F; F; P
evgtrinc289281_g1_i1	abdomen	0.607333	0.0352409	NA	UNIREF90_G6CMK2	Uncharacterized protein	Danaus plexippus (Monarch butterfly)	NA	NA	NA
evgtrinc283060_g1_i2	abdomen	0.60681	0.00802044	NA	UNIREF90_S4PS96	Inter-alpha-trypsin inhibitor heavy chain H5-like protein (Fragment)	Pararge aegeria (specked wood butterfly)	GO:0005886; GO:0030212; GO:0034097; GO:0010951; GO:0070062; GO:0004867; GO:0072562; GO:0006953; GO:0005737	plasma membrane; hyaluronan metabolic process; response to cytokine; negative regulation of endopeptidase activity; extracellular vesicular exosome; serine-type endopeptidase inhibitor activity; blood microparticle; acute-phase response; cytoplasm	C; P; P; P; C; F; C; P; C
evgtrinc285060_g5_i5	abdomen	0.600514	0.0479095	NA	UNIREF90_UPI0003500D4C	NA	NA	GO:0005764; GO:0050821; GO:0048147; GO:0016667	lysosome; protein stabilization; negative regulation of fibroblast proliferation; oxidoreductase activity, acting on a sulfur group of donors	C; P; P; F
evgtrinc56481_g1_i1	abdomen	0.599455	0.0346367	0.52426	NA	NA	NA	NA	NA	NA
evgtrinc287965_g3_i5	abdomen	0.594972	0.0363467	0.843168	UNIREF90_G6DTM3	Serine protease inhibitor 28	Danaus plexippus (Monarch butterfly)	GO:0005615; GO:0008233; GO:0006508	extracellular space; peptidase activity; proteolysis	C; F; P
evgtrinc285655_g2_i1	abdomen	0.594787	0.0346367	1	UNIREF90_H9JTY3	Uncharacterized protein	Bombyx mori (Silk moth)	GO:0004067; GO:0006520	asparaginase activity; cellular amino acid metabolic process	F; P
evgtrinc276993_g3_i1	abdomen	0.591171	0.0269161	1	UNIREF90_S4NI73	Protease inhibitor 1 (Fragment)	Pararge aegeria (specked wood butterfly)	NA	NA	NA
evgtrinc290105_g1_i1	abdomen	0.590939	0.0346367	0.127056	UNIREF90_UPI00034F7D76	NA	NA	GO:0019905; GO:0006810; GO:0016192; GO:0005484	syntaxin binding; transport; vesicle-mediated transport; SNAP receptor activity	F; P; P; F
evgtrinc281206_g1_i1	abdomen	0.587965	0.030974	1	UNIREF90_UPI00034F25A7	NA	NA	GO:0016597; GO:0005737; GO:0016829; GO:0030170; GO:0016829; GO:0006567; GO:0004794; GO:0008152	amino acid binding; cytoplasm; lyase activity; pyridoxal phosphate binding; lyase activity; threonine catabolic process; L-threonine ammonia-lyase activity; metabolic process	F; C; F; F; F; P; F; P
evgtrinc273703_g2_i7	abdomen	0.566116	0.0348702	0.946863	UNIREF90_G6DHV9	Serine protease 7	Danaus plexippus (Monarch butterfly)	GO:0006508; GO:0004252	proteolysis; serine-type endopeptidase activity	P; F
evgtrinc290604_g1_i1	abdomen	0.562108	0.00210031	0.915853	UNIREF90_G6CPJ5	Uncharacterized protein	Danaus plexippus (Monarch butterfly)	NA	NA	NA
evgtrinc274687_g1_i2	abdomen	0.558755	0.0363467	1	UNIREF90_UPI00034F8453	NA	NA	GO:0004190; GO:0003676; GO:0006508; GO:0005840; GO:0006508; GO:0015074; GO:0005840; GO:0016021	aspartic-type endopeptidase activity; nucleic acid binding; proteolysis; ribosome; proteolysis; DNA integration; ribosome; integral component of membrane	F; F; P; C; P; P; C; C
evgtrinc281179_g1_i1	abdomen	0.556681	0.000885634	0.752272	UNIREF90_G6CNM4	Methionine-rich storage protein	Danaus plexippus (Monarch butterfly)	GO:0005615; GO:0005616; GO:0046872; GO:0005576; GO:0055114; GO:0005576; GO:0005615; GO:0008152; GO:0055114; GO:0046872; GO:0008152; GO:0005811; GO:0016491; GO:0016491	extracellular space; larval serum protein complex; metal ion binding; extracellular region; oxidation-reduction process; extracellular region; extracellular space; metabolic process; oxidation-reduction process; metal ion binding; metabolic process; lipid particle; oxidoreductase activity; oxidoreductase activity	C; C; F; C; P; C; C; P; P; F; P; C; F; F
evgtrinc289657_g2_i1	abdomen	0.535198	0.016341	NA	UNIREF90_G6D123	Uncharacterized protein	Danaus plexippus (Monarch butterfly)	GO:0008380; GO:0007173; GO:0043484; GO:0000166; GO:0005634; GO:0003676	RNA splicing; epidermal growth factor receptor signaling pathway; regulation of RNA splicing; nucleotide binding; nucleus; nucleic acid binding	P; P; P; F; C; F
evgtrinc284264_g1_i1	abdomen	0.530038	0.00794459	NA	UNIREF90_G6D2U2	Uncharacterized protein	Danaus plexippus (Monarch butterfly)	GO:0006508; GO:0008234; GO:0008233	proteolysis; cysteine-type peptidase activity; peptidase activity	P; F; F
evgtrinc285486_g1_i1	abdomen	0.528798	0.0205587	1	UNIREF90_C6H0J5	Cytochrome P450	Cnaphalocrocis medinalis (rice leaffolder)	GO:0046872; GO:0016705; GO:0016491; GO:0004497; GO:0005506; GO:0020037; GO:0055114	metal ion binding; oxidoreductase activity, acting on paired donors, with incorporation or reduction of molecular oxygen; oxidoreductase activity; monooxygenase activity; iron ion binding; heme binding; oxidation-reduction process	F; F; F; F; F; F; P
evgtrinc286707_g3_i1	abdomen	0.521875	0.0346367	0.434749	UNIREF90_V5I885	Retrovirus-related Pol polyprotein from transposon 17.6	Anoplophora glabripennis (Asian longhorn beetle) (Anoplophora nobilis)	GO:0003676; GO:0005634; GO:0015074; GO:0045202; GO:0008270; GO:0016459; GO:0006508; GO:0030017	nucleic acid binding; nucleus; DNA integration; synapse; zinc ion binding; myosin complex; proteolysis; sarcomere	F; C; P; C; F; C; P; C
evgtrinc274070_g1_i1	abdomen	0.51374	0.0467402	0.25777	UNIREF90_UPI0003502927	NA	NA	GO:0004252; GO:0008236; GO:0004252; GO:0003824; GO:0006508; GO:0016787; GO:0008233	serine-type endopeptidase activity; serine-type peptidase activity; serine-type endopeptidase activity; catalytic activity; proteolysis; hydrolase activity; peptidase activity	F; F; F; F; P; F; F
evgtrinc285578_g1_i1	abdomen	0.489748	0.0427752	NA	UNIREF90_G6CIB5	Uncharacterized protein	Danaus plexippus (Monarch butterfly)	NA	NA	NA
evgtrinc288907_g2_i1	abdomen	0.488144	0.0244923	NA	UNIREF90_A0A076FR95	Carboxylic ester hydrolase (EC 3.1.1.-)	Sesamia inferens (purple stem borer)	GO:0008152; GO:0016787	metabolic process; hydrolase activity	P; F
evgtrinc286831_g1_i1	abdomen	0.488085	0.00839364	NA	UNIREF90_G6DM31	Moderately methionine rich storage protein	Danaus plexippus (Monarch butterfly)	GO:0005576; GO:0005615; GO:0055114; GO:0046872; GO:0016491; GO:0045735	extracellular region; extracellular space; oxidation-reduction process; metal ion binding; oxidoreductase activity; nutrient reservoir activity	C; C; P; F; F; F
evgtrinc280344_g1_i1	abdomen	0.4752	0.00198798	NA	UNIREF90_H9J0A9	Uncharacterized protein	Bombyx mori (Silk moth)	GO:0016491; GO:0008152	oxidoreductase activity; metabolic process	F; P
evgtrinc282667_g1_i2	abdomen	0.47028	0.0168272	0.0940289	UNIREF90_A0A023ESN3	Putative i ele1 orf1-h 1e-20-j4 (Fragment)	Aedes albopictus (Asian tiger mosquito) (Stegomyia albopicta)	GO:0003676; GO:0006278; GO:0015074; GO:0008270	nucleic acid binding; RNA-dependent DNA replication; DNA integration; zinc ion binding	F; P; P; F
evgtrinc286367_g1_i1	abdomen	0.467336	0.0283389	1	UNIREF90_H9JAH4	Uncharacterized protein	Bombyx mori (Silk moth)	GO:0020037; GO:0055114; GO:0006979; GO:0042600; GO:0004601	heme binding; oxidation-reduction process; response to oxidative stress; chorion; peroxidase activity	F; P; P; C; F
evgtrinc286440_g1_i7	abdomen	0.463687	0.0030553	1	UNIREF90_UPI00034FDB15	NA	NA	GO:0004190; GO:0015074; GO:0008270; GO:0003676; GO:0006508	aspartic-type endopeptidase activity; DNA integration; zinc ion binding; nucleic acid binding; proteolysis	F; P; F; F; P
evgtrinc247878_g1_i2	abdomen	0.455382	0.00304772	NA	UNIREF90_UPI0003500A38	NA	NA	GO:0016042; GO:0070062; GO:0070062; GO:0006629; GO:0005764; GO:0016787; GO:0005764; GO:0005576	lipid catabolic process; extracellular vesicular exosome; extracellular vesicular exosome; lipid metabolic process; lysosome; hydrolase activity; lysosome; extracellular region	P; C; C; P; C; F; C; C
evgtrinc285674_g2_i2	abdomen	0.452624	0.000110313	1	UNIREF90_G6CHK1	CRAL/TRIO domain-containing protein	Danaus plexippus (Monarch butterfly)	GO:0005622; GO:0006810; GO:0005215	intracellular; transport; transporter activity	C; P; F
evgtrinc281022_g4_i1	abdomen	0.450491	0.0306519	0.0642145	UNIREF90_G6D8G9	Sugar transporter 12	Danaus plexippus (Monarch butterfly)	GO:0022857; GO:0055085; GO:0005215; GO:0006810; GO:0016021; GO:0016021; GO:0016020; GO:0016020	transmembrane transporter activity; transmembrane transport; transporter activity; transport; integral component of membrane; integral component of membrane; membrane; membrane	F; P; F; P; C; C; C; C
evgtrinc284184_g1_i3	abdomen	0.443247	0.0214691	1	UNIREF90_D4N2G8	Gag-like protein	Lymantria xylina MNPV	GO:0006313; GO:0015074; GO:0008270; GO:0019013; GO:0003676	transposition, DNA-mediated; DNA integration; zinc ion binding; viral nucleocapsid; nucleic acid binding	P; P; F; C; F
evgtrinc253014_g3_i1	abdomen	0.434709	0.0421744	0.796923	UNIREF90_D7F177	Endonuclease-reverse transcriptase	Bombyx mori (Silk moth)	GO:0090305; GO:0004190; GO:0006508; GO:0006278; GO:0004519; GO:0003964; GO:0016021; GO:0008233; GO:0003964; GO:0016740; GO:0016779	nucleic acid phosphodiester bond hydrolysis; aspartic-type endopeptidase activity; proteolysis; RNA-dependent DNA replication; endonuclease activity; RNA-directed DNA polymerase activity; integral component of membrane; peptidase activity; RNA-directed DNA polymerase activity; transferase activity; nucleotidyltransferase activity	P; F; P; P; F; F; C; F; F; F; F
evgtrinc288243_g1_i4	abdomen	0.432946	0.0343159	1	UNIREF90_G6CW90	Voltage-gated sodium channel protein (Fragment)	Cydia pomonella (Codling moth)	GO:0005272; GO:0034765; GO:0055085; GO:0006814; GO:0006810; GO:0005509; GO:0016021; GO:0035725; GO:0005216; GO:0005248; GO:0016020; GO:0005244; GO:0034220; GO:0001518; GO:0006811	sodium channel activity; regulation of ion transmembrane transport; transmembrane transport; sodium ion transport; transport; calcium ion binding; integral component of membrane; sodium ion transmembrane transport; ion channel activity; voltage-gated sodium channel activity; membrane; voltage-gated ion channel activity; ion transmembrane transport; voltage-gated sodium channel complex; ion transp…	F; P; P; P; P; F; C; P; F; F; C; F; P; C; P
evgtrinc288616_g1_i1	abdomen	0.430759	0.0223841	0.18155	UNIREF90_G6D3P4	Metalloendopeptidase (EC 3.4.24.-)	Danaus plexippus (Monarch butterfly)	GO:0016787; GO:0008270; GO:0046872; GO:0008237; GO:0006508; GO:0004222; GO:0008233	hydrolase activity; zinc ion binding; metal ion binding; metallopeptidase activity; proteolysis; metalloendopeptidase activity; peptidase activity	F; F; F; F; P; F; F
evgtrinc281975_g1_i1	abdomen	0.429598	0.00125592	0.618082	UNIREF90_I4DJJ6	Sulfotransferase	Papilio xuthus (Asian swallowtail butterfly)	GO:0016740; GO:0008146; GO:0008146; GO:0008152; GO:0016740	transferase activity; sulfotransferase activity; sulfotransferase activity; metabolic process; transferase activity	F; F; F; P; F
evgtrinc289023_g1_i1	abdomen	0.428433	0.0245689	0.556664	UNIREF90_G6CP67	Alkaline phosphatase (EC 3.1.3.1)	Danaus plexippus (Monarch butterfly)	GO:0008152; GO:0003824; GO:0016791; GO:0016311; GO:0016787; GO:0004035; GO:0031225; GO:0005886; GO:0016020	metabolic process; catalytic activity; phosphatase activity; dephosphorylation; hydrolase activity; alkaline phosphatase activity; anchored component of membrane; plasma membrane; membrane	P; F; F; P; F; F; C; C; C
evgtrinc286284_g1_i1	abdomen	0.421616	5.79406e-05	0.139782	UNIREF90_G6D054	Aldehyde oxidase 2	Danaus plexippus (Monarch butterfly)	GO:0005506; GO:0009055; GO:0046872; GO:0051537; GO:0050660; GO:0016020; GO:0003824; GO:0016614; GO:0016491; GO:0055114; GO:0051536	iron ion binding; electron carrier activity; metal ion binding; 2 iron, 2 sulfur cluster binding; flavin adenine dinucleotide binding; membrane; catalytic activity; oxidoreductase activity, acting on CH-OH group of donors; oxidoreductase activity; oxidation-reduction process; iron-sulfur cluster binding	F; F; F; F; F; C; F; F; F; P; F
evgtrinc286831_g3_i1	abdomen	0.417585	0.0137755	NA	UNIREF90_G6DKT8	Moderately methionine rich storage protein	Danaus plexippus (Monarch butterfly)	GO:0005576; GO:0055114; GO:0016491; GO:0046872; GO:0045735; GO:0005615	extracellular region; oxidation-reduction process; oxidoreductase activity; metal ion binding; nutrient reservoir activity; extracellular space	C; P; F; F; F; C
evgtrinc267558_g1_i1	abdomen	0.413206	1.72327e-05	NA	UNIREF90_UPI00034FF767	NA	NA	GO:0016491; GO:0016491; GO:0055114	oxidoreductase activity; oxidoreductase activity; oxidation-reduction process	F; F; P
evgtrinc287695_g1_i1	abdomen	0.410143	0.0200644	0.717582	UNIREF90_Q9NL37	Protease-like protein (Fragment)	Bombyx mori (Silk moth)	GO:0003676; GO:0006508; GO:0015074; GO:0004190	nucleic acid binding; proteolysis; DNA integration; aspartic-type endopeptidase activity	F; P; P; F
evgtrinc288686_g1_i4	abdomen	0.405617	0.0262658	0.965168	UNIREF90_S4PXB4	Agrin	Pararge aegeria (specked wood butterfly)	GO:0006508; GO:0008233	proteolysis; peptidase activity	P; F
evgtrinc281488_g2_i1	abdomen	0.402603	0.0202224	0.618662	UNIREF90_G6DSW1	Short-chain dehydrogenase	Danaus plexippus (Monarch butterfly)	GO:0016491; GO:0016491; GO:0055114; GO:0008152	oxidoreductase activity; oxidoreductase activity; oxidation-reduction process; metabolic process	F; F; P; P
evgtrinc280284_g6_i1	abdomen	0.399124	0.00802044	NA	UNIREF90_D6X240	Putative uncharacterized protein	Tribolium castaneum (Red flour beetle)	GO:0060271	cilium morphogenesis	P
evgtrinc289379_g4_i2	abdomen	0.380038	0.00794459	1	UNIREF90_G6D287	Uncharacterized protein	Danaus plexippus (Monarch butterfly)	GO:0005215; GO:0016021; GO:0022857; GO:0055085; GO:0006810; GO:0022891; GO:0016020	transporter activity; integral component of membrane; transmembrane transporter activity; transmembrane transport; transport; substrate-specific transmembrane transporter activity; membrane	F; C; F; P; P; F; C
evgtrinc286779_g1_i4	abdomen	0.379376	0.0382195	1	UNIREF90_G6D004	Uncharacterized protein	Danaus plexippus (Monarch butterfly)	GO:0006464; GO:0015630; GO:0035082; GO:0005929; GO:0005737; GO:0005874; GO:0005930; GO:0070737; GO:0070735; GO:0016874; GO:0018094; GO:0042384; GO:0070736; GO:0005856	cellular protein modification process; microtubule cytoskeleton; axoneme assembly; cilium; cytoplasm; microtubule; axoneme; protein-glycine ligase activity, elongating; protein-glycine ligase activity; ligase activity; protein polyglycylation; cilium assembly; protein-glycine ligase activity, initiating; cytoskeleton	P; C; P; C; C; C; C; F; F; F; P; P; F; C
evgtrinc282018_g1_i1	abdomen	0.376614	0.0495888	0.981356	NA	NA	NA	NA	NA	NA
evgtrinc288508_g1_i1	abdomen	0.374314	0.00208401	0.845337	UNIREF90_G6D9S4	Carboxylic ester hydrolase (EC 3.1.1.-)	Danaus plexippus (Monarch butterfly)	GO:0016787; GO:0005615; GO:0008152; GO:0030127	hydrolase activity; extracellular space; metabolic process; COPII vesicle coat	F; C; P; C
evgtrinc289330_g1_i1	abdomen	0.367496	0.0411943	1	UNIREF90_G6D693	Uncharacterized protein	Danaus plexippus (Monarch butterfly)	GO:0008152; GO:0016747	metabolic process; transferase activity, transferring acyl groups other than amino-acyl groups	P; F
evgtrinc286831_g2_i1	abdomen	0.366541	0.0241231	NA	UNIREF90_G6DKT8	Moderately methionine rich storage protein	Danaus plexippus (Monarch butterfly)	GO:0016491; GO:0008152; GO:0005576; GO:0055114; GO:0005615; GO:0046872; GO:0045735	oxidoreductase activity; metabolic process; extracellular region; oxidation-reduction process; extracellular space; metal ion binding; nutrient reservoir activity	F; P; C; P; C; F; F
evgtrinc284912_g2_i1	abdomen	0.354266	0.0418858	1	UNIREF90_G6D852	Lacunin	Danaus plexippus (Monarch butterfly)	GO:0004867; GO:0005576; GO:0030414; GO:0031012; GO:0008270; GO:0010466; GO:0006508; GO:0005578; GO:0010951	serine-type endopeptidase inhibitor activity; extracellular region; peptidase inhibitor activity; extracellular matrix; zinc ion binding; negative regulation of peptidase activity; proteolysis; proteinaceous extracellular matrix; negative regulation of endopeptidase activity	F; C; F; C; F; P; P; C; P
evgtrinc401693_g1_i1	abdomen	0.348554	0.0121733	1	UNIREF90_G6CLU5	Uncharacterized protein	Danaus plexippus (Monarch butterfly)	GO:0016491; GO:0008152; GO:0055114	oxidoreductase activity; metabolic process; oxidation-reduction process	F; P; P
evgtrinc287018_g1_i1	abdomen	0.338541	0.025024	1	UNIREF90_G9LPV2	UDP-glycosyltransferase UGT41A1	Bombyx mori (Silk moth)	GO:0016740; GO:0016758; GO:0008152; GO:0016757	transferase activity; transferase activity, transferring hexosyl groups; metabolic process; transferase activity, transferring glycosyl groups	F; F; P; F
evgtrinc288990_g1_i1	abdomen	0.337685	0.0363467	1	UNIREF90_G6D7M4	Putative roundabout	Danaus plexippus (Monarch butterfly)	GO:0016199; GO:0004872; GO:0009986; GO:0030424; GO:0007156; GO:0008406; GO:0007411; GO:0016021; GO:0005515; GO:0070062; GO:0030275; GO:0042802; GO:0030673; GO:0022409; GO:0042803; GO:0031982	axon midline choice point recognition; receptor activity; cell surface; axon; homophilic cell adhesion via plasma membrane adhesion molecules; gonad development; axon guidance; integral component of membrane; protein binding; extracellular vesicular exosome; LRR domain binding; identical protein binding; axolemma; positive regulation of cell-cell adhesion; protein homodimerization activity; vesic…	P; F; C; C; P; P; P; C; F; C; F; F; C; P; F; C
evgtrinc275981_g1_i1	abdomen	0.329103	0.0399049	1	UNIREF90_G6DBV5	Elongation of very long chain fatty acids protein (EC 2.3.1.199) (Very-long-chain 3-oxoacyl-CoA synthase)	Danaus plexippus (Monarch butterfly)	GO:0006633; GO:0006631; GO:0016021; GO:0016021; GO:0016020; GO:0016740; GO:0006629; GO:0006633; GO:0006631; GO:0016740; GO:0016020; GO:0006629	fatty acid biosynthetic process; fatty acid metabolic process; integral component of membrane; integral component of membrane; membrane; transferase activity; lipid metabolic process; fatty acid biosynthetic process; fatty acid metabolic process; transferase activity; membrane; lipid metabolic process	P; P; C; C; C; F; P; P; P; F; C; P
evgtrinc157501_g1_i2	abdomen	0.328368	0.0410016	0.758252	UNIREF90_J9K6T3	Uncharacterized protein	Acyrthosiphon pisum (Pea aphid)	GO:0016021; GO:0003676; GO:0016788; GO:0015074	integral component of membrane; nucleic acid binding; hydrolase activity, acting on ester bonds; DNA integration	C; F; F; P
evgtrinc276182_g1_i1	abdomen	0.322167	0.00966967	0.73381	UNIREF90_G6CL91	Erythrocyte carbonic anhydrase	Danaus plexippus (Monarch butterfly)	GO:0008270; GO:0004089; GO:0005737; GO:0004089; GO:0006730; GO:0008270; GO:0046872; GO:0046872; GO:0006730	zinc ion binding; carbonate dehydratase activity; cytoplasm; carbonate dehydratase activity; one-carbon metabolic process; zinc ion binding; metal ion binding; metal ion binding; one-carbon metabolic process	F; F; C; F; P; F; F; F; P
evgtrinc286583_g2_i4	abdomen	0.309368	0.0479095	0.493149	UNIREF90_G6CW38	Uncharacterized protein	Danaus plexippus (Monarch butterfly)	GO:0008152; GO:0003824; GO:0008195; GO:0016020	metabolic process; catalytic activity; phosphatidate phosphatase activity; membrane	P; F; F; C
evgtrinc282256_g1_i2	abdomen	0.301847	0.0264244	1	UNIREF90_S4NXQ1	Putative nuclease HARBI1	Pararge aegeria (specked wood butterfly)	GO:0016021; GO:0016788; GO:0015074; GO:0003676	integral component of membrane; hydrolase activity, acting on ester bonds; DNA integration; nucleic acid binding	C; F; P; F
evgtrinc284866_g1_i1	abdomen	0.291849	0.0348702	1	UNIREF90_G6DMY3	Putative collagen alpha-2IV chain protein	Danaus plexippus (Monarch butterfly)	GO:0007519; GO:0061327; GO:0005581; GO:0007443; GO:0005201	skeletal muscle tissue development; anterior Malpighian tubule development; collagen trimer; Malpighian tubule morphogenesis; extracellular matrix structural constituent	P; P; C; P; F
evgtrinc288396_g3_i1	abdomen	0.289852	0.0238122	0.209752	UNIREF90_U5EG91	Putative lian-aa1 retrotransposon protein (Fragment)	Corethrella appendiculata	GO:0004523; GO:0090502; GO:0003676	RNA-DNA hybrid ribonuclease activity; RNA phosphodiester bond hydrolysis, endonucleolytic; nucleic acid binding	F; P; F
evgtrinc289811_g2_i1	abdomen	0.285326	0.016341	0.61155	UNIREF90_G6CLP8	Amino acid transporter	Danaus plexippus (Monarch butterfly)	GO:0016020; GO:0003333; GO:0015171; GO:0016021	membrane; amino acid transmembrane transport; amino acid transmembrane transporter activity; integral component of membrane	C; P; F; C
evgtrinc284029_g3_i1	abdomen	0.268259	0.0115021	0.956591	UNIREF90_H9IXT8	5-formyltetrahydrofolate cyclo-ligase (EC 6.3.3.2)	Bombyx mori (Silk moth)	GO:0030272; GO:0016874; GO:0005737	5-formyltetrahydrofolate cyclo-ligase activity; ligase activity; cytoplasm	F; F; C
evgtrinc289006_g1_i1	abdomen	0.254106	0.0202224	1	UNIREF90_H9JJJ4	Uncharacterized protein	Bombyx mori (Silk moth)	GO:0004568; GO:0008152; GO:0005576; GO:0016798; GO:0004553; GO:0016787; GO:0005975; GO:0006030; GO:0006032	chitinase activity; metabolic process; extracellular region; hydrolase activity, acting on glycosyl bonds; hydrolase activity, hydrolyzing O-glycosyl compounds; hydrolase activity; carbohydrate metabolic process; chitin metabolic process; chitin catabolic process	F; P; C; F; F; F; P; P; P
evgtrinc286098_g1_i1	abdomen	0.253554	0.0421744	1	UNIREF90_G6DSS2	Uncharacterized protein	Danaus plexippus (Monarch butterfly)	GO:0006954; GO:0005509; GO:0046872; GO:0031012; GO:0008270; GO:0008237; GO:0004222; GO:0006508; GO:0060022; GO:0016787; GO:0008233	inflammatory response; calcium ion binding; metal ion binding; extracellular matrix; zinc ion binding; metallopeptidase activity; metalloendopeptidase activity; proteolysis; hard palate development; hydrolase activity; peptidase activity	P; F; F; C; F; F; F; P; P; F; F
evgtrinc289351_g5_i3	abdomen	0.250417	0.0142788	0.357543	UNIREF90_U5ENG8	Putative reverse transcriptase (Fragment)	Corethrella appendiculata	GO:0005634; GO:0006278; GO:0003964	nucleus; RNA-dependent DNA replication; RNA-directed DNA polymerase activity	C; P; F
evgtrinc283827_g2_i1	abdomen	0.233295	0.0477914	1	UNIREF90_S4PML3	6-phosphofructo-2-kinase/fructose-2, 6-bisphosphatase	Pararge aegeria (specked wood butterfly)	GO:0006000; GO:0016310; GO:0004331; GO:0016301; GO:0046835; GO:0003824; GO:0016311; GO:0003873; GO:0006003; GO:0005524	fructose metabolic process; phosphorylation; fructose-2,6-bisphosphate 2-phosphatase activity; kinase activity; carbohydrate phosphorylation; catalytic activity; dephosphorylation; 6-phosphofructo-2-kinase activity; fructose 2,6-bisphosphate metabolic process; ATP binding	P; P; F; F; P; F; P; F; P; F
evgtrinc279574_g1_i1	abdomen	0.232697	0.016341	0.736905	UNIREF90_G6CS55	Uncharacterized protein	Danaus plexippus (Monarch butterfly)	NA	NA	NA
evgtrinc285187_g1_i1	abdomen	0.231508	0.0346367	NA	UNIREF90_G6DTS7	Uncharacterized protein	Danaus plexippus (Monarch butterfly)	GO:0007186; GO:0005524; GO:0016310; GO:0016021	G-protein coupled receptor signaling pathway; ATP binding; phosphorylation; integral component of membrane	P; F; P; C
evgtrinc287292_g2_i3	abdomen	0.196226	0.0238122	0.933709	UNIREF90_G6CN78	Stathmin	Danaus plexippus (Monarch butterfly)	GO:0008354; GO:0051124; GO:0005875; GO:0008017; GO:0015631; GO:0031110; GO:0031594; GO:0007298	germ cell migration; synaptic growth at neuromuscular junction; microtubule associated complex; microtubule binding; tubulin binding; regulation of microtubule polymerization or depolymerization; neuromuscular junction; border follicle cell migration	P; P; C; F; F; P; C; P
evgtrinc283429_g1_i1	abdomen	0.172736	0.0243394	0.253264	UNIREF90_G6DS54	Putative myb-like, SWIRM and MPN domains 1	Danaus plexippus (Monarch butterfly)	GO:0005634; GO:0003677; GO:0003682	nucleus; DNA binding; chromatin binding	C; F; F
evgtrinc290178_g1_i1	abdomen	0.133765	0.0134226	0.0563677	UNIREF90_H9J125	Uncharacterized protein	Danaus plexippus (Monarch butterfly)	GO:0016887; GO:0070306; GO:0070062; GO:0000502; GO:0043161; GO:0022624	ATPase activity; lens fiber cell differentiation; extracellular vesicular exosome; proteasome complex; proteasome-mediated ubiquitin-dependent protein catabolic process; proteasome accessory complex	F; P; C; C; P; C
evgtrinc285673_g1_i1	abdomen	0.104868	0.0479095	0.0871354	UNIREF90_G6DQQ4	Uncharacterized protein	Danaus plexippus (Monarch butterfly)	GO:0004620; GO:0005764; GO:0016787; GO:0006629; GO:0070062; GO:0016042; GO:0005576	phospholipase activity; lysosome; hydrolase activity; lipid metabolic process; extracellular vesicular exosome; lipid catabolic process; extracellular region	F; C; F; P; C; P; C
evgtrinc272336_g1_i1	thorax	2.1472	0.468451	0.000145839	UNIREF90_H9J0A4	Uncharacterized protein	Bombyx mori (Silk moth)	GO:0016491; GO:0016491; GO:0008152	oxidoreductase activity; oxidoreductase activity; metabolic process	F; F; P
evgtrinc93147_g1_i1	thorax	1.99727	0.116473	0.0182379	NA	NA	NA	NA	NA	NA
evgtrinc271752_g1_i1	thorax	1.74081	0.117361	0.000172154	UNIREF90_U6C507	Transposase	Spodoptera frugiperda (Fall armyworm)	GO:0005622; GO:0005634; GO:0006355	intracellular; nucleus; regulation of transcription, DNA-templated	C; C; P
evgtrinc266132_g1_i1	thorax	1.56992	0.601963	0.0337465	UNIREF90_G6D045	Uncharacterized protein	Danaus plexippus (Monarch butterfly)	GO:0005881; GO:0007286; GO:0001520	cytoplasmic microtubule; spermatid development; outer dense fiber	C; P; C
evgtrinc270003_g1_i2	thorax	1.47418	1	0.0246301	UNIREF90_G6D7C3	Putative alcohol dehydrogenase	Danaus plexippus (Monarch butterfly)	GO:0016491; GO:0008152; GO:0016491	oxidoreductase activity; metabolic process; oxidoreductase activity	F; P; F
evgtrinc290137_g1_i5	thorax	1.41162	1	0.0226735	NA	NA	NA	NA	NA	NA
evgtrinc271432_g1_i1	thorax	1.30931	0.90537	0.028541	UNIREF90_G6CXA1	Alpha-glucosidase	Danaus plexippus (Monarch butterfly)	GO:0030246; GO:0004553; GO:0003824; GO:0005975; GO:0004553; GO:0005975; GO:0016787; GO:0016798; GO:0016798; GO:0008152; GO:0016787	carbohydrate binding; hydrolase activity, hydrolyzing O-glycosyl compounds; catalytic activity; carbohydrate metabolic process; hydrolase activity, hydrolyzing O-glycosyl compounds; carbohydrate metabolic process; hydrolase activity; hydrolase activity, acting on glycosyl bonds; hydrolase activity, acting on glycosyl bonds; metabolic process; hydrolase activity	F; F; F; P; F; P; F; F; F; P; F
evgtrinc81880_g1_i1	thorax	1.28188	NA	0.0276426	UNIREF90_G6DKB4	Putative zinc finger protein 345	Danaus plexippus (Monarch butterfly)	GO:0046872; GO:0003676; GO:0003676	metal ion binding; nucleic acid binding; nucleic acid binding	F; F; F
evgtrinc277898_g3_i3	thorax	1.27746	1	4.31899e-06	UNIREF90_G6DDU9	Uncharacterized protein	Danaus plexippus (Monarch butterfly)	GO:0005783; GO:0006457; GO:0016853; GO:0045454; GO:0003756; GO:0005783; GO:0045454; GO:0016853	endoplasmic reticulum; protein folding; isomerase activity; cell redox homeostasis; protein disulfide isomerase activity; endoplasmic reticulum; cell redox homeostasis; isomerase activity	C; P; F; P; F; C; P; F
evgtrinc281265_g2_i2	thorax	1.25734	0.192503	0.000977042	NA	NA	NA	NA	NA	NA
evgtrinc253998_g1_i1	thorax	1.22913	0.449737	0.0202332	NA	NA	NA	NA	NA	NA
evgtrinc288294_g1_i2	thorax	1.22384	0.27275	0.0375426	UNIREF90_S4NWH1	Putative KRAB box and zinc finger domain-containing protein (Fragment)	Pararge aegeria (specked wood butterfly)	GO:0005634	nucleus	C
evgtrinc288360_g3_i1	thorax	1.1427	0.155498	0.00286691	NA	NA	NA	NA	NA	NA
evgtrinc283340_g1_i2	thorax	1.1073	0.377125	0.00390792	UNIREF90_UPI00034F9A02	NA	NA	GO:0003676; GO:0015074; GO:0008270	nucleic acid binding; DNA integration; zinc ion binding	F; P; F
evgtrinc279302_g1_i1	thorax	1.00455	0.163948	0.0233962	UNIREF90_P35042	Trypsin CFT-1 (EC 3.4.21.4)	Choristoneura fumiferana (Spruce budworm moth) (Archips fumiferana)	GO:0005576; GO:0008236; GO:0016787; GO:0008233; GO:0006508; GO:0006508; GO:0004252; GO:0004252; GO:0008233; GO:0003824; GO:0008236; GO:0016787	extracellular region; serine-type peptidase activity; hydrolase activity; peptidase activity; proteolysis; proteolysis; serine-type endopeptidase activity; serine-type endopeptidase activity; peptidase activity; catalytic activity; serine-type peptidase activity; hydrolase activity	C; F; F; F; P; P; F; F; F; F; F; F
evgtrinc286889_g1_i1	thorax	0.956682	1	0.0337465	UNIREF90_G6D9D2	Disco-related protein	Danaus plexippus (Monarch butterfly)	GO:0005634; GO:0007469; GO:0046872; GO:0008062; GO:0007479	nucleus; antennal development; metal ion binding; eclosion rhythm; leg disc proximal/distal pattern formation	C; P; F; P; P
evgtrinc276951_g1_i1	thorax	0.926005	1	0.0331973	UNIREF90_G6DPP9	Uncharacterized protein	Danaus plexippus (Monarch butterfly)	GO:0016021; GO:0016020	integral component of membrane; membrane	C; C
evgtrinc277458_g1_i1	thorax	0.925595	1	0.0054294	UNIREF90_G6DAF4	Uncharacterized protein	Danaus plexippus (Monarch butterfly)	NA	NA	NA
evgtrinc284420_g2_i3	thorax	0.906563	NA	0.0187869	UNIREF90_H9IT24	Uncharacterized protein	Bombyx mori (Silk moth)	GO:0035725; GO:0005272; GO:0016020; GO:0016021; GO:0006810; GO:0006814; GO:0006811	sodium ion transmembrane transport; sodium channel activity; membrane; integral component of membrane; transport; sodium ion transport; ion transport	P; F; C; C; P; P; P
evgtrinc289207_g1_i2	thorax	0.872558	0.735281	0.000102576	UNIREF90_Q537F7	Putative uncharacterized protein CpBV-HP3004	Cotesia plutellae polydnavirus	NA	NA	NA
evgtrinc224492_g1_i1	thorax	0.872246	0.343403	0.000262972	UNIREF90_A7SS69	Predicted protein (Fragment)	Nematostella vectensis (Starlet sea anemone)	NA	NA	NA
evgtrinc285318_g1_i1	thorax	0.863174	NA	0.0168484	NA	NA	NA	NA	NA	NA
evgtrinc258476_g1_i2	thorax	0.855079	0.0592515	0.0385599	NA	NA	NA	GO:0009847; GO:0009847	spore germination; spore germination	P; P
evgtrinc289207_g1_i1	thorax	0.846289	0.291856	7.68959e-06	UNIREF90_B7S8H4	Putative uncharacterized protein	Glyptapanteles flavicoxis	NA	NA	NA
evgtrinc285851_g2_i2	thorax	0.843304	0.796426	0.0120044	UNIREF90_G6DJT6	Uncharacterized protein	Danaus plexippus (Monarch butterfly)	GO:0042059; GO:0005509	negative regulation of epidermal growth factor receptor signaling pathway; calcium ion binding	P; F
evgtrinc278716_g3_i1	thorax	0.842834	0.400686	0.0375426	UNIREF90_G6DPY5	Pancreatic triacylglycerol lipase	Danaus plexippus (Monarch butterfly)	GO:0003824; GO:0006629; GO:0008970; GO:0005576; GO:0016787; GO:0003824; GO:0005576; GO:0006629; GO:0016787; GO:0004806	catalytic activity; lipid metabolic process; phosphatidylcholine 1-acylhydrolase activity; extracellular region; hydrolase activity; catalytic activity; extracellular region; lipid metabolic process; hydrolase activity; triglyceride lipase activity	F; P; F; C; F; F; C; P; F; F
evgtrinc241628_g1_i1	thorax	0.841737	0.269321	0.0235094	NA	NA	NA	NA	NA	NA
evgtrinc277350_g1_i1	thorax	0.83984	NA	0.0170441	UNIREF90_G6DDR2	Uncharacterized protein	Danaus plexippus (Monarch butterfly)	GO:0005634; GO:0003677; GO:0008270; GO:0005681; GO:0016021; GO:0006909	nucleus; DNA binding; zinc ion binding; spliceosomal complex; integral component of membrane; phagocytosis	C; F; F; C; C; P
evgtrinc289050_g1_i1	thorax	0.826781	1	0.0187869	UNIREF90_UPI00034FD931	NA	NA	GO:0051225	spindle assembly	P
evgtrinc270550_g1_i1	thorax	0.823045	0.95721	0.0170468	UNIREF90_J9K442	Uncharacterized protein	Acyrthosiphon pisum (Pea aphid)	NA	NA	NA
evgtrinc287647_g3_i2	thorax	0.815542	1	0.000541326	UNIREF90_G6DG79	Putative septin	Danaus plexippus (Monarch butterfly)	GO:0005525; GO:0000166; GO:0007049; GO:0031105; GO:0005737	GTP binding; nucleotide binding; cell cycle; septin complex; cytoplasm	F; F; P; C; C
evgtrinc285619_g1_i1	thorax	0.808282	0.163705	0.000273994	UNIREF90_G6D6V1	Hydroxybutyrate dehydrogenase	Danaus plexippus (Monarch butterfly)	GO:0016491; GO:0055114; GO:0008152	oxidoreductase activity; oxidation-reduction process; metabolic process	F; P; P
evgtrinc247204_g1_i2	thorax	0.783131	0.350256	0.00826533	UNIREF90_UPI00034FCA72	NA	NA	GO:0006508; GO:0003964; GO:0003964; GO:0006278; GO:0004190; GO:0006278; GO:0016779	proteolysis; RNA-directed DNA polymerase activity; RNA-directed DNA polymerase activity; RNA-dependent DNA replication; aspartic-type endopeptidase activity; RNA-dependent DNA replication; nucleotidyltransferase activity	P; F; F; P; F; P; F
evgtrinc279696_g1_i2	thorax	0.782008	0.208969	0.000541326	NA	NA	NA	NA	NA	NA
evgtrinc241693_g1_i1	thorax	0.777581	1	0.0223603	UNIREF90_H9J9H9	Uncharacterized protein	Bombyx mori (Silk moth)	GO:0050660; GO:0002098	flavin adenine dinucleotide binding; tRNA wobble uridine modification	F; P
evgtrinc279696_g2_i1	thorax	0.76752	0.0738907	0.000570173	NA	NA	NA	GO:0000413; GO:0000413; GO:0006200	protein peptidyl-prolyl isomerization; protein peptidyl-prolyl isomerization; ATP catabolic process	P; P; P
evgtrinc289604_g2_i1	thorax	0.701499	1	3.1623e-16	UNIREF90_G6D0F2	Uncharacterized protein	Danaus plexippus (Monarch butterfly)	GO:0008152; GO:0006506; GO:0070971; GO:0005801; GO:0016192; GO:0006888; GO:0016787; GO:0030145; GO:0033116; GO:0005793; GO:0005794; GO:0006810; GO:0016021	metabolic process; GPI anchor biosynthetic process; endoplasmic reticulum exit site; cis-Golgi network; vesicle-mediated transport; ER to Golgi vesicle-mediated transport; hydrolase activity; manganese ion binding; endoplasmic reticulum-Golgi intermediate compartment membrane; endoplasmic reticulum-Golgi intermediate compartment; Golgi apparatus; transport; integral component of membrane	P; P; C; C; P; P; F; F; C; C; C; P; C
evgtrinc289207_g2_i1	thorax	0.700761	1	0.0226735	UNIREF90_B7S8H3	Putative uncharacterized protein	Glyptapanteles flavicoxis	NA	NA	NA
evgtrinc290363_g2_i1	thorax	0.696936	0.822699	0.0257753	UNIREF90_G6D9D8	Putative ankyrin 2,3/unc44	Danaus plexippus (Monarch butterfly)	GO:0030054; GO:0005938; GO:0005604; GO:0005509; GO:0033334; GO:0070062; GO:0033333; GO:0005576; GO:0050896; GO:0071711	cell junction; cell cortex; basement membrane; calcium ion binding; fin morphogenesis; extracellular vesicular exosome; fin development; extracellular region; response to stimulus; basement membrane organization	C; C; C; F; P; C; P; C; P; P
evgtrinc286191_g1_i1	thorax	0.674568	0.142886	0.000172154	UNIREF90_G6CSJ6	Putative multiple inositol polyphosphate phosphatase 1	Danaus plexippus (Monarch butterfly)	GO:0016791; GO:0016311; GO:0003993	phosphatase activity; dephosphorylation; acid phosphatase activity	F; P; F
evgtrinc269261_g1_i1	thorax	0.665464	1	0.0170441	UNIREF90_F4ZGQ7	Putative uncharacterized protein	Cotesia vestalis bracovirus	GO:0006298; GO:0045910	mismatch repair; negative regulation of DNA recombination	P; P
evgtrinc279936_g2_i1	thorax	0.662825	0.111434	0.0215844	UNIREF90_X1WN44	Uncharacterized protein	Acyrthosiphon pisum (Pea aphid)	NA	NA	NA
evgtrinc284167_g1_i1	thorax	0.65783	0.503657	0.0226735	UNIREF90_Q95NK3	Kynurenine 3-monooxygenase (EC 1.14.13.9) (Kynurenine 3-hydroxylase)	Bombyx mori (Silk moth)	GO:0004497; GO:0008152; GO:0031966; GO:0016491; GO:0016021; GO:0034354; GO:0055114; GO:0019363; GO:0005739; GO:0050660; GO:0009435; GO:0019805; GO:0004502; GO:0043420; GO:0016020; GO:0006569	monooxygenase activity; metabolic process; mitochondrial membrane; oxidoreductase activity; integral component of membrane; 'de novo' NAD biosynthetic process from tryptophan; oxidation-reduction process; pyridine nucleotide biosynthetic process; mitochondrion; flavin adenine dinucleotide binding; NAD biosynthetic process; quinolinate biosynthetic process; kynurenine 3-monooxygenase activity; ant…	F; P; C; F; C; P; P; P; C; F; P; P; F; P; C; P
evgtrinc273147_g1_i1	thorax	0.656302	0.0884104	0.000102576	UNIREF90_V5GMW6	Putative RNA-directed DNA polymerase (Fragment)	Anoplophora glabripennis (Asian longhorn beetle) (Anoplophora nobilis)	GO:0016779; GO:0006508; GO:0006278; GO:0003964; GO:0016740; GO:0008233; GO:0004190; GO:0003964	nucleotidyltransferase activity; proteolysis; RNA-dependent DNA replication; RNA-directed DNA polymerase activity; transferase activity; peptidase activity; aspartic-type endopeptidase activity; RNA-directed DNA polymerase activity	F; P; P; F; F; F; F; F
evgtrinc271036_g1_i1	thorax	0.655937	0.762655	0.00601845	NA	NA	NA	NA	NA	NA
evgtrinc258496_g1_i1	thorax	0.637775	0.256958	0.030725	UNIREF90_S4PBM9	Uncharacterized protein	Pararge aegeria (specked wood butterfly)	GO:0005179; GO:0005179	hormone activity; hormone activity	F; F
evgtrinc280819_g1_i1	thorax	0.637032	0.372695	0.0257753	UNIREF90_H9JTE2	Uncharacterized protein	Bombyx mori (Silk moth)	GO:0008270; GO:0006313; GO:0008270; GO:0003676; GO:0003676	zinc ion binding; transposition, DNA-mediated; zinc ion binding; nucleic acid binding; nucleic acid binding	F; P; F; F; F
evgtrinc280011_g1_i1	thorax	0.622246	1	0.00534211	UNIREF90_G6CQX3	Cyclin J	Danaus plexippus (Monarch butterfly)	GO:0019901; GO:0019901; GO:0005634; GO:0005634	protein kinase binding; protein kinase binding; nucleus; nucleus	F; F; C; C
evgtrinc272033_g1_i5	thorax	0.612096	0.0733198	0.0399008	UNIREF90_G6CWD6	Putative coiled-coil domain-containing protein	Danaus plexippus (Monarch butterfly)	GO:0005634; GO:0005634	nucleus; nucleus	C; C
evgtrinc289777_g2_i1	thorax	0.607356	0.259888	0.0112461	UNIREF90_H9JV01	Uncharacterized protein	Bombyx mori (Silk moth)	GO:0055114; GO:0008152; GO:0016491	oxidation-reduction process; metabolic process; oxidoreductase activity	P; P; F
evgtrinc286297_g1_i1	thorax	0.606846	1	1.93171e-05	UNIREF90_S4PGJ5	Uncharacterized protein (Fragment)	Pararge aegeria (specked wood butterfly)	NA	NA	NA
evgtrinc285619_g1_i2	thorax	0.594741	0.531652	0.000376098	UNIREF90_G6DLE2	Uncharacterized protein	Danaus plexippus (Monarch butterfly)	NA	NA	NA
evgtrinc257179_g1_i1	thorax	0.591395	0.482111	0.0196438	UNIREF90_Q2I1Z2	NA	NA	GO:0003677; GO:0005634; GO:0046983; GO:0005634; GO:0046983	DNA binding; nucleus; protein dimerization activity; nucleus; protein dimerization activity	F; C; F; C; F
evgtrinc289000_g2_i3	thorax	0.583471	0.248643	7.68959e-06	UNIREF90_UPI00034F8F01	NA	NA	GO:0005634; GO:0003676; GO:0045892; GO:0046872; GO:0006355	nucleus; nucleic acid binding; negative regulation of transcription, DNA-templated; metal ion binding; regulation of transcription, DNA-templated	C; F; P; F; P
evgtrinc287156_g1_i1	thorax	0.566179	1	7.64687e-05	UNIREF90_G6CMI2	Ribonucleoside-diphosphate reductase small chain	Danaus plexippus (Monarch butterfly)	GO:0009186; GO:0005737; GO:0016491; GO:0005634; GO:0055114	deoxyribonucleoside diphosphate metabolic process; cytoplasm; oxidoreductase activity; nucleus; oxidation-reduction process	P; C; F; C; P
evgtrinc279755_g1_i1	thorax	0.565285	0.175655	0.0284229	UNIREF90_Q5MPB7	Hemolymph proteinase 17 short form	Manduca sexta (Tobacco hawkmoth) (Tobacco hornworm)	GO:0003824; GO:0008236; GO:0004252; GO:0006508; GO:0016787; GO:0004252; GO:0006508; GO:0008236; GO:0003824; GO:0008233; GO:0016787; GO:0008233	catalytic activity; serine-type peptidase activity; serine-type endopeptidase activity; proteolysis; hydrolase activity; serine-type endopeptidase activity; proteolysis; serine-type peptidase activity; catalytic activity; peptidase activity; hydrolase activity; peptidase activity	F; F; F; P; F; F; P; F; F; F; F; F
evgtrinc283373_g1_i2	thorax	0.556363	1	0.0196562	UNIREF90_UPI000388FBF7	NA	NA	NA	NA	NA
evgtrinc284822_g4_i1	thorax	0.555815	0.250529	0.000468512	UNIREF90_G6CQ86	Endonuclease-reverse transcriptase	Danaus plexippus (Monarch butterfly)	GO:0006278; GO:0016020; GO:0090305; GO:0004519; GO:0003964	RNA-dependent DNA replication; membrane; nucleic acid phosphodiester bond hydrolysis; endonuclease activity; RNA-directed DNA polymerase activity	P; C; P; F; F
evgtrinc289186_g2_i3	thorax	0.549563	0.424681	0.0226735	UNIREF90_UPI00034F4D17	NA	NA	GO:0008270; GO:0006508; GO:0004190; GO:0015074; GO:0003676	zinc ion binding; proteolysis; aspartic-type endopeptidase activity; DNA integration; nucleic acid binding	F; P; F; P; F
evgtrinc283438_g1_i1	thorax	0.537722	1	0.0480728	UNIREF90_G6DPY1	Uncharacterized protein	Danaus plexippus (Monarch butterfly)	GO:0019005; GO:0004842; GO:0031146; GO:0016567	SCF ubiquitin ligase complex; ubiquitin-protein transferase activity; SCF-dependent proteasomal ubiquitin-dependent protein catabolic process; protein ubiquitination	C; F; P; P
evgtrinc282722_g1_i4	thorax	0.531113	1	0.0430581	UNIREF90_G3E4N4	Putative uncharacterized protein	Pectinophora gossypiella (Cotton pink bollworm)	GO:0003723; GO:0008270; GO:0003964; GO:0046872; GO:0006278	RNA binding; zinc ion binding; RNA-directed DNA polymerase activity; metal ion binding; RNA-dependent DNA replication	F; F; F; F; P
evgtrinc287086_g1_i1	thorax	0.518989	0.602447	0.0112461	UNIREF90_W5QM97	Delta11-desaturase	Bicyclus anynana (squinting bush brown)	GO:0016021; GO:0016717; GO:0055114; GO:0005783; GO:0005506; GO:0016020; GO:0006633; GO:0004768; GO:0016491; GO:0006629	integral component of membrane; oxidoreductase activity, acting on paired donors, with oxidation of a pair of donors resulting in the reduction of molecular oxygen to two molecules of water; oxidation-reduction process; endoplasmic reticulum; iron ion binding; membrane; fatty acid biosynthetic process; stearoyl-CoA 9-desaturase activity; oxidoreductase activity; lipid metabolic process	C; F; P; C; F; C; P; F; F; P
evgtrinc286509_g1_i1	thorax	0.518219	1	0.00382986	UNIREF90_H9J1C5	Uncharacterized protein	Bombyx mori (Silk moth)	GO:0005634; GO:0006139; GO:0090305; GO:0005737; GO:0003676; GO:0008408; GO:0004527	nucleus; nucleobase-containing compound metabolic process; nucleic acid phosphodiester bond hydrolysis; cytoplasm; nucleic acid binding; 3'-5' exonuclease activity; exonuclease activity	C; P; P; C; F; F; F
evgtrinc283912_g1_i3	thorax	0.51578	1	0.00144453	UNIREF90_S4PGH9	Uncharacterized protein	Pararge aegeria (specked wood butterfly)	GO:0006468; GO:0003676; GO:0016021	protein phosphorylation; nucleic acid binding; integral component of membrane	P; F; C
evgtrinc262381_g1_i1	thorax	0.514583	0.825397	0.00368004	NA	NA	NA	NA	NA	NA
evgtrinc193432_g1_i1	thorax	0.501381	1	0.0170441	UNIREF90_I4DJU8	Troponin C	Papilio xuthus (Asian swallowtail butterfly)	NA	NA	NA
evgtrinc289602_g1_i2	thorax	0.496506	0.105865	0.0289605	UNIREF90_G6D500	Uncharacterized protein	Danaus plexippus (Monarch butterfly)	GO:0015923; GO:0030246; GO:0005764; GO:0006013; GO:0005975	mannosidase activity; carbohydrate binding; lysosome; mannose metabolic process; carbohydrate metabolic process	F; F; C; P; P
evgtrinc278528_g1_i2	thorax	0.494918	0.934211	0.0353867	UNIREF90_UPI00034F7D7B	NA	NA	GO:0003677; GO:0006355; GO:0003677; GO:0043565; GO:0005634; GO:0005634; GO:0046872; GO:0046872	DNA binding; regulation of transcription, DNA-templated; DNA binding; sequence-specific DNA binding; nucleus; nucleus; metal ion binding; metal ion binding	F; P; F; F; C; C; F; F
evgtrinc230348_g1_i1	thorax	0.492153	0.0580751	0.045088	NA	NA	NA	NA	NA	NA
evgtrinc286983_g1_i1	thorax	0.482825	1	0.0139638	UNIREF90_G6D7W5	Neuropeptide receptor A26	Danaus plexippus (Monarch butterfly)	GO:0007165; GO:0016020; GO:0016021; GO:0007186; GO:0005000; GO:0004930; GO:0004871	signal transduction; membrane; integral component of membrane; G-protein coupled receptor signaling pathway; vasopressin receptor activity; G-protein coupled receptor activity; signal transducer activity	P; C; C; P; F; F; F
evgtrinc277920_g2_i2	thorax	0.480287	1	0.0170468	UNIREF90_H9J2S2	Uncharacterized protein	Bombyx mori (Silk moth)	GO:0016787	hydrolase activity	F
evgtrinc286196_g1_i1	thorax	0.478437	1	0.0187869	UNIREF90_G6DL63	B-H1	Danaus plexippus (Monarch butterfly)	GO:0005634; GO:0043565; GO:0006355; GO:0003677	nucleus; sequence-specific DNA binding; regulation of transcription, DNA-templated; DNA binding	C; F; P; F
evgtrinc288956_g1_i1	thorax	0.477008	1	0.0492677	UNIREF90_G6DDV3	GTP binding protein	Danaus plexippus (Monarch butterfly)	GO:0006756; GO:0019205; GO:0061567; GO:0005730; GO:0061566; GO:0005737; GO:0006139; GO:0061570; GO:0031965; GO:0005524; GO:0061565; GO:0061568; GO:0005634; GO:0016310	AMP phosphorylation; nucleobase-containing compound kinase activity; dCMP phosphorylation; nucleolus; CMP phosphorylation; cytoplasm; nucleobase-containing compound metabolic process; dCDP phosphorylation; nuclear membrane; ATP binding; dAMP phosphorylation; GDP phosphorylation; nucleus; phosphorylation	P; F; P; C; P; C; P; P; C; F; P; P; C; P
evgtrinc274077_g1_i1	thorax	0.472587	1	2.40285e-08	UNIREF90_G6DN98	Cytidine deaminase	Danaus plexippus (Monarch butterfly)	GO:0016787; GO:0009972; GO:0004126; GO:0003824; GO:0003824; GO:0008270; GO:0046872; GO:0009972; GO:0008270; GO:0016787	hydrolase activity; cytidine deamination; cytidine deaminase activity; catalytic activity; catalytic activity; zinc ion binding; metal ion binding; cytidine deamination; zinc ion binding; hydrolase activity	F; P; F; F; F; F; F; P; F; F
evgtrinc248873_g1_i1	thorax	0.468527	1	0.00883715	UNIREF90_S4PTI2	Uncharacterized protein (Fragment)	Pararge aegeria (specked wood butterfly)	GO:0032259; GO:0008168; GO:0005634; GO:0016740; GO:0032259	methylation; methyltransferase activity; nucleus; transferase activity; methylation	P; F; C; F; P
evgtrinc288751_g1_i1	thorax	0.461075	1	0.0457519	UNIREF90_G6DJ93	Putative monocarboxylate transporter	Danaus plexippus (Monarch butterfly)	GO:0005215; GO:0016021; GO:0055085	transporter activity; integral component of membrane; transmembrane transport	F; C; P
evgtrinc250977_g1_i1	thorax	0.460148	0.120859	0.0223603	UNIREF90_Q9BPR1	Cuticle protein (Putative cuticle protein)	Bombyx mori (Silk moth)	GO:0042302; GO:0042302	structural constituent of cuticle; structural constituent of cuticle	F; F
evgtrinc276273_g1_i1	thorax	0.44976	1	0.0337465	UNIREF90_S4PFG6	Sulfhydryl oxidase (EC 1.8.3.2)	Pararge aegeria (specked wood butterfly)	GO:0016972; GO:0005737; GO:0055114; GO:0045454; GO:0016491; GO:0016972; GO:0005739; GO:0055114; GO:0016491	thiol oxidase activity; cytoplasm; oxidation-reduction process; cell redox homeostasis; oxidoreductase activity; thiol oxidase activity; mitochondrion; oxidation-reduction process; oxidoreductase activity	F; C; P; P; F; F; C; P; F
evgtrinc275998_g1_i1	thorax	0.441843	1	0.0172205	UNIREF90_G6DL15	Uncharacterized protein	Danaus plexippus (Monarch butterfly)	GO:0005634; GO:0003677; GO:0005634; GO:0003677	nucleus; DNA binding; nucleus; DNA binding	C; F; C; F
evgtrinc284967_g1_i1	thorax	0.436325	0.421783	0.0170441	UNIREF90_G6CVD8	Luciferase	Danaus plexippus (Monarch butterfly)	GO:0005777; GO:0008152; GO:0003824; GO:0055114; GO:0008218	peroxisome; metabolic process; catalytic activity; oxidation-reduction process; bioluminescence	C; P; F; P; P
evgtrinc276079_g3_i1	thorax	0.435097	1	0.024044	UNIREF90_S4PG62	Forkhead box protein O1 (Fragment)	Pararge aegeria (specked wood butterfly)	NA	NA	NA
evgtrinc288040_g1_i3	thorax	0.433901	1	0.0168484	UNIREF90_S4PGH9	Uncharacterized protein	Pararge aegeria (specked wood butterfly)	GO:0007165; GO:0016021; GO:0003676; GO:0006468	signal transduction; integral component of membrane; nucleic acid binding; protein phosphorylation	P; C; F; P
evgtrinc285063_g3_i2	thorax	0.42836	1	0.0492677	UNIREF90_G6D6R7	Uncharacterized protein	Danaus plexippus (Monarch butterfly)	GO:0006508; GO:0004252	proteolysis; serine-type endopeptidase activity	P; F
evgtrinc284064_g1_i1	thorax	0.425048	1	0.000209274	UNIREF90_H9J059	Uncharacterized protein	Bombyx mori (Silk moth)	GO:0005525; GO:0006184; GO:0000166; GO:0003924	GTP binding; GTP catabolic process; nucleotide binding; GTPase activity	F; P; F; F
evgtrinc288776_g2_i1	thorax	0.418683	1	0.00144453	UNIREF90_G6D163	Uncharacterized protein	Danaus plexippus (Monarch butterfly)	GO:0006281; GO:0016788; GO:0003697; GO:0003677; GO:0003824; GO:0004518; GO:0006289; GO:0090305; GO:0004519; GO:0005634	DNA repair; hydrolase activity, acting on ester bonds; single-stranded DNA binding; DNA binding; catalytic activity; nuclease activity; nucleotide-excision repair; nucleic acid phosphodiester bond hydrolysis; endonuclease activity; nucleus	P; F; F; F; F; F; P; P; F; C
evgtrinc288726_g3_i1	thorax	0.409272	1	0.000292302	UNIREF90_G6CNA8	Uncharacterized protein	Danaus plexippus (Monarch butterfly)	GO:0016020; GO:0016021	membrane; integral component of membrane	C; C
evgtrinc288947_g1_i3	thorax	0.408702	1	0.0037736	UNIREF90_UPI00034F7A37	NA	NA	GO:0090305; GO:0006278; GO:0004519; GO:0003964	nucleic acid phosphodiester bond hydrolysis; RNA-dependent DNA replication; endonuclease activity; RNA-directed DNA polymerase activity	P; P; F; F
evgtrinc234957_g1_i1	thorax	0.403768	1	0.0494019	UNIREF90_S4PLV1	Protein FAM136A	Pararge aegeria (specked wood butterfly)	GO:0031492; GO:0055120; GO:0005737; GO:0005737; GO:0005739	nucleosomal DNA binding; striated muscle dense body; cytoplasm; cytoplasm; mitochondrion	F; C; C; C; C
evgtrinc290479_g1_i2	thorax	0.397708	1	0.0457519	UNIREF90_G6D732	Uncharacterized protein	Danaus plexippus (Monarch butterfly)	GO:0046872; GO:0006383; GO:0006351; GO:0003677; GO:0000127	metal ion binding; transcription from RNA polymerase III promoter; transcription, DNA-templated; DNA binding; transcription factor TFIIIC complex	F; P; P; F; C
evgtrinc265805_g1_i1	thorax	0.396757	0.437847	0.0284229	UNIREF90_G6DM39	Uncharacterized protein	Danaus plexippus (Monarch butterfly)	NA	NA	NA
evgtrinc287351_g2_i4	thorax	0.388811	0.438459	0.0170468	UNIREF90_G6CYH6	Endonuclease-reverse transcriptase	Danaus plexippus (Monarch butterfly)	GO:0003964; GO:0005942; GO:0090305; GO:0006278; GO:0004519	RNA-directed DNA polymerase activity; phosphatidylinositol 3-kinase complex; nucleic acid phosphodiester bond hydrolysis; RNA-dependent DNA replication; endonuclease activity	F; C; P; P; F
evgtrinc282068_g2_i1	thorax	0.386252	0.977885	0.0401706	UNIREF90_A0A067RAG4	NA	NA	GO:0008270; GO:0006886; GO:0008536; GO:0005737; GO:0005643; GO:0005634; GO:0006355; GO:0008536; GO:0006886; GO:0006611; GO:0005634	zinc ion binding; intracellular protein transport; Ran GTPase binding; cytoplasm; nuclear pore; nucleus; regulation of transcription, DNA-templated; Ran GTPase binding; intracellular protein transport; protein export from nucleus; nucleus	F; P; F; C; C; C; P; F; P; P; C
evgtrinc286093_g1_i1	thorax	0.384134	1	0.0288604	UNIREF90_H9JU60	Uncharacterized protein	Bombyx mori (Silk moth)	GO:0003723; GO:0008152; GO:0004826	RNA binding; metabolic process; phenylalanine-tRNA ligase activity	F; P; F
evgtrinc288879_g2_i1	thorax	0.381601	1	0.0112461	UNIREF90_S4NTV3	DnaJ subfamily C member 17-like protein	Pararge aegeria (specked wood butterfly)	GO:0000122; GO:1901998; GO:0005634; GO:0003676; GO:0005737; GO:0071011; GO:0000166	negative regulation of transcription from RNA polymerase II promoter; toxin transport; nucleus; nucleic acid binding; cytoplasm; precatalytic spliceosome; nucleotide binding	P; P; C; F; C; C; F
evgtrinc281047_g1_i1	thorax	0.378593	1	0.0430581	NA	NA	NA	NA	NA	NA
evgtrinc287645_g1_i1	thorax	0.371253	1	0.0383572	UNIREF90_G6DHJ9	Uncharacterized protein	Danaus plexippus (Monarch butterfly)	GO:0032259; GO:0042826; GO:0005737; GO:0010629; GO:0005634; GO:0046872; GO:0008168	methylation; histone deacetylase binding; cytoplasm; negative regulation of gene expression; nucleus; metal ion binding; methyltransferase activity	P; F; C; P; C; F; F
evgtrinc277634_g1_i5	thorax	0.37096	0.648677	0.0112461	UNIREF90_R4V1X6	Uncharacterized protein (Fragment)	Coptotermes formosanus (Formosan subterranean termite)	GO:0003964; GO:0006278	RNA-directed DNA polymerase activity; RNA-dependent DNA replication	F; P
evgtrinc287115_g1_i1	thorax	0.363476	1	0.0430581	UNIREF90_Q6SA00	NA	NA	GO:0043995; GO:0001501; GO:0043982; GO:0048188; GO:0042393; GO:0043996; GO:0005671; GO:0005515; GO:0043984; GO:0046972; GO:0043981; GO:0051568; GO:0005634; GO:0042800	histone acetyltransferase activity (H4-K5 specific); skeletal system development; histone H4-K8 acetylation; Set1C/COMPASS complex; histone binding; histone acetyltransferase activity (H4-K8 specific); Ada2/Gcn5/Ada3 transcription activator complex; protein binding; histone H4-K16 acetylation; histone acetyltransferase activity (H4-K16 specific); histone H4-K5 acetylation; histone H3-K4 methylati…	F; P; P; C; F; F; C; F; P; F; P; P; C; F
evgtrinc278886_g1_i1	thorax	0.358836	0.282769	0.000432891	UNIREF90_S4NXM0	Uncharacterized protein (Fragment)	Pararge aegeria (specked wood butterfly)	NA	NA	NA
evgtrinc428161_g1_i1	thorax	0.357773	1	0.0257753	UNIREF90_H9JCV2	Heat shock protein 60	Chilo suppressalis (striped riceborer)	GO:0044267; GO:0006457; GO:0005737; GO:0000166; GO:0005524; GO:0042026	cellular protein metabolic process; protein folding; cytoplasm; nucleotide binding; ATP binding; protein refolding	P; P; C; F; F; P
evgtrinc287727_g1_i1	thorax	0.356019	1	0.00826533	UNIREF90_G6D357	Uncharacterized protein	Danaus plexippus (Monarch butterfly)	GO:0006412; GO:0005524; GO:0043039; GO:0006418; GO:0004812; GO:0016874; GO:0005737; GO:0004819; GO:0016876; GO:0006425; GO:0000166	translation; ATP binding; tRNA aminoacylation; tRNA aminoacylation for protein translation; aminoacyl-tRNA ligase activity; ligase activity; cytoplasm; glutamine-tRNA ligase activity; ligase activity, forming aminoacyl-tRNA and related compounds; glutaminyl-tRNA aminoacylation; nucleotide binding	P; F; P; P; F; F; C; F; F; P; F
evgtrinc289048_g1_i1	thorax	0.347145	1	0.0226735	UNIREF90_H9J3W9	Uncharacterized protein	Bombyx mori (Silk moth)	GO:0008168; GO:0032259; GO:0005829; GO:0008898; GO:0016740	methyltransferase activity; methylation; cytosol; S-adenosylmethionine-homocysteine S-methyltransferase activity; transferase activity	F; P; C; F; F
evgtrinc284927_g1_i1	thorax	0.345388	1	0.0257753	UNIREF90_H9JC49	Uncharacterized protein	Bombyx mori (Silk moth)	NA	NA	NA
evgtrinc273689_g1_i1	thorax	0.344705	1	0.028541	UNIREF90_Q2F5J2	Prohibitin protein WPH	Danaus plexippus (Monarch butterfly)	GO:0016020; GO:0016020	membrane; membrane	C; C
evgtrinc264149_g1_i1	thorax	0.342562	1	0.0257753	UNIREF90_S4PS36	Protein BCCIP homolog	Pararge aegeria (specked wood butterfly)	GO:0000079; GO:0006974; GO:0019908; GO:0007049; GO:0005634; GO:0019207; GO:0044822; GO:0019207; GO:0006810; GO:0015031; GO:0006281; GO:0044822; GO:0005634	regulation of cyclin-dependent protein serine/threonine kinase activity; cellular response to DNA damage stimulus; nuclear cyclin-dependent protein kinase holoenzyme complex; cell cycle; nucleus; kinase regulator activity; poly(A) RNA binding; kinase regulator activity; transport; protein transport; DNA repair; poly(A) RNA binding; nucleus	P; P; C; P; C; F; F; F; P; P; P; F; C
evgtrinc286105_g1_i1	thorax	0.338029	1	0.0322612	UNIREF90_S4PF51	Uncharacterized protein	Pararge aegeria (specked wood butterfly)	GO:0005874	microtubule	C
evgtrinc258641_g1_i1	thorax	0.337883	1	0.0299687	UNIREF90_S4PTE2	Zinc finger protein	Pararge aegeria (specked wood butterfly)	GO:0008270; GO:0008270; GO:0005783; GO:0046872; GO:0046872; GO:0003677	zinc ion binding; zinc ion binding; endoplasmic reticulum; metal ion binding; metal ion binding; DNA binding	F; F; C; F; F; F
evgtrinc281452_g1_i1	thorax	0.335054	1	0.0452215	UNIREF90_I4DMX6	Sulfiredoxin (EC 1.8.98.2)	Papilio polytes (Common mormon) (Swallowtail butterfly)	GO:0016491; GO:0055114; GO:0005737; GO:0032542; GO:0005829; GO:0005524; GO:0016209; GO:0003677	oxidoreductase activity; oxidation-reduction process; cytoplasm; sulfiredoxin activity; cytosol; ATP binding; antioxidant activity; DNA binding	F; P; C; F; C; F; F; F
evgtrinc288845_g1_i1	thorax	0.333916	1	0.0126826	NA	NA	NA	NA	NA	NA
evgtrinc287253_g1_i1	thorax	0.332619	1	0.0257753	UNIREF90_G6CYH7	Uncharacterized protein	Danaus plexippus (Monarch butterfly)	GO:0031463; GO:0031625; GO:0043161; GO:0001085	Cul3-RING ubiquitin ligase complex; ubiquitin protein ligase binding; proteasome-mediated ubiquitin-dependent protein catabolic process; RNA polymerase II transcription factor binding	C; F; P; F
evgtrinc284620_g4_i2	thorax	0.322121	0.386781	0.0327499	UNIREF90_S4P946	Abhydrolase domain-containing protein 12	Pararge aegeria (specked wood butterfly)	GO:0032281; GO:0008152; GO:0047372; GO:0006660; GO:0007628; GO:0010996; GO:0016021; GO:0016787	alpha-amino-3-hydroxy-5-methyl-4-isoxazolepropionic acid selective glutamate receptor complex; metabolic process; acylglycerol lipase activity; phosphatidylserine catabolic process; adult walking behavior; response to auditory stimulus; integral component of membrane; hydrolase activity	C; P; F; P; P; P; C; F
evgtrinc259862_g1_i1	thorax	0.306414	1	0.0196438	UNIREF90_G6CUW3	Uncharacterized protein	Danaus plexippus (Monarch butterfly)	GO:0016236; GO:0005634	macroautophagy; nucleus	P; C
evgtrinc288377_g1_i4	thorax	0.303827	1	0.0393764	UNIREF90_G6CW25	Uncharacterized protein	Danaus plexippus (Monarch butterfly)	GO:0070087; GO:0044822; GO:0055114; GO:0016628; GO:0016020	chromo shadow domain binding; poly(A) RNA binding; oxidation-reduction process; oxidoreductase activity, acting on the CH-CH group of donors, NAD or NADP as acceptor; membrane	F; F; P; F; C
evgtrinc290021_g3_i2	thorax	0.295422	0.973505	0.0196585	UNIREF90_S4PI22	X box binding protein-1	Pararge aegeria (specked wood butterfly)	GO:0043565; GO:0005737; GO:0006355; GO:0003700	sequence-specific DNA binding; cytoplasm; regulation of transcription, DNA-templated; sequence-specific DNA binding transcription factor activity	F; C; P; F
evgtrinc374321_g1_i1	thorax	0.263142	1	0.00674733	UNIREF90_S4PMA0	Serine/threonine-protein kinase rio3 (Rio kinase 3)	Pararge aegeria (specked wood butterfly)	GO:0016301; GO:0006468; GO:0016310; GO:0003824; GO:0004674; GO:0016772; GO:0005524	kinase activity; protein phosphorylation; phosphorylation; catalytic activity; protein serine/threonine kinase activity; transferase activity, transferring phosphorus-containing groups; ATP binding	F; P; P; F; F; F; F
evgtrinc285774_g3_i2	thorax	0.247973	0.975195	0.0094835	NA	NA	NA	NA	NA	NA
evgtrinc283541_g1_i1	thorax	0.247382	0.571369	0.0346895	UNIREF90_G6D6P1	Sugar transporter protein	Danaus plexippus (Monarch butterfly)	GO:0006810; GO:0022857; GO:0016020; GO:0008643; GO:0005215; GO:0055085; GO:0022891; GO:0016021	transport; transmembrane transporter activity; membrane; carbohydrate transport; transporter activity; transmembrane transport; substrate-specific transmembrane transporter activity; integral component of membrane	P; F; C; P; F; P; F; C
evgtrinc167726_g1_i1	thorax	0.235217	1	0.0393764	UNIREF90_H9IWS4	Uncharacterized protein	Bombyx mori (Silk moth)	GO:0005874; GO:0005525; GO:0005200; GO:0005737; GO:0005856; GO:0005874; GO:0043234; GO:0005737; GO:0003924; GO:0000166; GO:0005200; GO:0043234; GO:0005525; GO:0000166; GO:0007017; GO:0007017	microtubule; GTP binding; structural constituent of cytoskeleton; cytoplasm; cytoskeleton; microtubule; protein complex; cytoplasm; GTPase activity; nucleotide binding; structural constituent of cytoskeleton; protein complex; GTP binding; nucleotide binding; microtubule-based process; microtubule-based process	C; F; F; C; C; C; C; C; F; F; F; C; F; F; P; P
evgtrinc284079_g1_i1	thorax	0.226824	1	0.0457519	UNIREF90_I4DRQ9	Uncharacterized protein	Papilio polytes (Common mormon) (Swallowtail butterfly)	GO:0055114; GO:0016491; GO:0008270	oxidation-reduction process; oxidoreductase activity; zinc ion binding	P; F; F
evgtrinc288376_g2_i1	thorax	0.219819	0.827712	0.0257753	UNIREF90_A0A068FL70	Acyl-coenzyme A oxidase	Agrotis segetum (turnip moth)	GO:0016627; GO:0003995; GO:0008152; GO:0006635; GO:0006631; GO:0003997; GO:0005777; GO:0050660; GO:0055114	oxidoreductase activity, acting on the CH-CH group of donors; acyl-CoA dehydrogenase activity; metabolic process; fatty acid beta-oxidation; fatty acid metabolic process; acyl-CoA oxidase activity; peroxisome; flavin adenine dinucleotide binding; oxidation-reduction process	F; F; P; P; P; F; C; F; P
evgtrinc288277_g1_i1	thorax	0.21803	1	0.0275391	UNIREF90_G6DQ40	Uncharacterized protein	Danaus plexippus (Monarch butterfly)	GO:0005886; GO:0016021; GO:0016020; GO:0007155; GO:0007156; GO:0005509	plasma membrane; integral component of membrane; membrane; cell adhesion; homophilic cell adhesion via plasma membrane adhesion molecules; calcium ion binding	C; C; C; P; P; F
evgtrinc288874_g4_i1	thorax	0.21232	1	0.0457519	UNIREF90_S4PXJ3	Uncharacterized protein (Fragment)	Pararge aegeria (specked wood butterfly)	GO:0008745; GO:0009253; GO:0006629; GO:0055114; GO:0005737; GO:0016627; GO:0016021	N-acetylmuramoyl-L-alanine amidase activity; peptidoglycan catabolic process; lipid metabolic process; oxidation-reduction process; cytoplasm; oxidoreductase activity, acting on the CH-CH group of donors; integral component of membrane	F; P; P; P; C; F; C
evgtrinc281294_g5_i2	thorax	0.204043	0.0590232	0.0223603	NA	NA	NA	NA	NA	NA
evgtrinc288277_g2_i1	thorax	0.199304	1	0.0238785	UNIREF90_G6DQ40	Uncharacterized protein	Danaus plexippus (Monarch butterfly)	GO:0016020; GO:0016021; GO:0005509; GO:0005886; GO:0007156; GO:0007155	membrane; integral component of membrane; calcium ion binding; plasma membrane; homophilic cell adhesion via plasma membrane adhesion molecules; cell adhesion	C; C; F; C; P; P
evgtrinc253512_g1_i1	thorax	0.196385	1	0.0400581	UNIREF90_O76190	Ribosomal protein L5 (Fragment)	Heliconius melpomene aglaope	GO:0003723; GO:0005622; GO:0003735; GO:0006412; GO:0006412; GO:0008097; GO:0005840; GO:0008097; GO:0003735; GO:0019843; GO:0003723; GO:0005840; GO:0019843; GO:0030529; GO:0005622	RNA binding; intracellular; structural constituent of ribosome; translation; translation; 5S rRNA binding; ribosome; 5S rRNA binding; structural constituent of ribosome; rRNA binding; RNA binding; ribosome; rRNA binding; ribonucleoprotein complex; intracellular	F; C; F; P; P; F; C; F; F; F; F; C; F; C; C
evgtrinc114696_g1_i1	thorax	0.195862	1	0.0284229	NA	NA	NA	NA	NA	NA
