# Supplementary material for: Strong phenotypic plasticity limits potential for evolutionary responses to climate change
Source: Nat Commun. 2018 Mar 8;9:1005. doi: 10.1038/s41467-018-03384-9 (PMC5843647; doi:10.1038/s41467-018-03384-9)
Supplement: Supplementary file 6 — Supplementary Data 4 [file 41467_2018_3384_MOESM6_ESM.xlsx]

## Sheet: data
Individual	Season	Food treatment	Family	Body part	Raw reads (x 106)	Trimmed reads (%)	Mapped reads (%)	outlier
1_4	dry	control	21	abdomen	15.5	5	85
1_4	dry	control	21	thorax	16.1	6	72
4_4	dry	control	21	abdomen	15.7	6	84
4_4	dry	control	21	thorax	15.2	7	84
2_6	dry	control	29	abdomen	16	6	83
2_6	dry	control	29	thorax	15.5	10	81
3_5	dry	control	29	abdomen	15.1	5	82
3_5	dry	control	29	thorax	15.7	6	76
5_6	dry	control	29	abdomen	12.4	8	89	*
5_6	dry	control	29	thorax	15	8	83
1_8	dry	control	30	abdomen	15.3	4	83
1_8	dry	control	30	thorax	15.8	7	78
4_9	dry	control	30	abdomen	15.8	7	85
4_9	dry	control	30	thorax	15.1	8	85
5_10	dry	control	30	abdomen	15.7	8	83
5_10	dry	control	30	thorax	16	7	78
2_12	dry	control	37	abdomen	15.7	6	85
2_12	dry	control	37	thorax	15.8	9	79
3_13	dry	control	37	abdomen	15.4	5	86
3_13	dry	control	37	thorax	15.7	6	64
5_13	dry	control	37	abdomen	15.8	6	87
5_13	dry	control	37	thorax	15.7	7	77
2_16	dry	control	53	abdomen	15.8	6	90
2_16	dry	control	53	thorax	16.2	8	74
3_16	dry	control	53	abdomen	14.4	10	82
3_16	dry	control	53	thorax	15.2	7	77
1_19	dry	control	60	abdomen	15.1	5	90
1_19	dry	control	60	thorax	16	10	80
2_20	dry	control	60	abdomen	15.1	6	89
2_20	dry	control	60	thorax	16	8	74
4_21	dry	control	60	abdomen	14.2	14	90
4_21	dry	control	60	thorax	15.9	7	77
1_23	dry	control	63	abdomen	15.1	5	88
1_23	dry	control	63	thorax	15.2	10	82
3_22	dry	control	63	abdomen	15.6	8	88
3_22	dry	control	63	thorax	16.2	7	71
2_4	dry	stress	21	abdomen	15	5	84
2_4	dry	stress	21	thorax	15.1	9	77
4_5	dry	stress	21	abdomen	15.8	7	84
4_5	dry	stress	21	thorax	16.1	7	81
1_6	dry	stress	29	abdomen	16	6	84
1_6	dry	stress	29	thorax	15.9	6	73
3_6	dry	stress	29	abdomen	15	5	83
3_6	dry	stress	29	thorax	15.8	7	78
5_7	dry	stress	29	abdomen	12.6	8	94	*
5_7	dry	stress	29	thorax	15.7	7	80
2_10	dry	stress	30	abdomen	15.3	5	85
2_10	dry	stress	30	thorax	15.3	9	78
3_10	dry	stress	30	abdomen	15.9	8	78
3_10	dry	stress	30	thorax	15.4	7	77
4_10	dry	stress	30	abdomen	15.8	8	83
4_10	dry	stress	30	thorax	15.6	7	77
1_12	dry	stress	37	abdomen	16.2	4	82
1_12	dry	stress	37	thorax	15.9	7	76
4_12	dry	stress	37	abdomen	15.2	8	90
4_12	dry	stress	37	thorax	15.5	7	80
5_14	dry	stress	37	abdomen	15	7	85
5_14	dry	stress	37	thorax	15.9	7	81
1_15	dry	stress	53	abdomen	15.9	5	83
1_15	dry	stress	53	thorax	15	7	75
5_16	dry	stress	53	abdomen	16.1	5	82
5_16	dry	stress	53	thorax	15.5	7	81
1_20	dry	stress	60	abdomen	15	5	89
1_20	dry	stress	60	thorax	15.8	10	80
3_19	dry	stress	60	abdomen	14.2	8	87
3_19	dry	stress	60	thorax	16.1	7	97	*
5_21	dry	stress	60	abdomen	15.8	6	87
5_21	dry	stress	60	thorax	15.8	8	74
2_23	dry	stress	63	abdomen	15.8	6	86
2_23	dry	stress	63	thorax	15.8	7	76
3_23	dry	stress	63	abdomen	15.7	8	85
3_23	dry	stress	63	thorax	15.9	7	77
3_4	wet	control	21	abdomen	16.2	6	86
3_4	wet	control	21	thorax	15.6	6	75
5_4	wet	control	21	abdomen	15	8	87
5_4	wet	control	21	thorax	15.6	7	80
2_7	wet	control	29	abdomen	16.1	5	89
2_7	wet	control	29	thorax	16.6	8	77
3_7	wet	control	29	abdomen	15.8	5	83
3_7	wet	control	29	thorax	15	7	84
5_8	wet	control	29	abdomen	14.2	11	93
5_8	wet	control	29	thorax	15.4	7	80
1_9	wet	control	30	abdomen	15.9	4	87
1_9	wet	control	30	thorax	15.1	7	80
2_11	wet	control	30	abdomen	15.2	5	93
2_11	wet	control	30	thorax	15.9	8	83
3_11	wet	control	30	abdomen	15	5	89
3_11	wet	control	30	thorax	16.2	7	76
2_14	wet	control	37	abdomen	15.2	5	93
2_14	wet	control	37	thorax	15.7	9	83
3_14	wet	control	37	abdomen	14.7	8	87
3_14	wet	control	37	thorax	15.3	7	79
5_15	wet	control	37	abdomen	15.9	7	90
5_15	wet	control	37	thorax	15.4	7	79
4_17	wet	control	53	abdomen	14.6	8	93
4_17	wet	control	53	thorax	15.8	7	80
5_17	wet	control	53	abdomen	15.7	8	92	*
5_17	wet	control	53	thorax	15.7	8	81
1_21	wet	control	60	abdomen	15.3	5	90
1_21	wet	control	60	thorax	15.6	10	84
2_21	wet	control	60	abdomen	15.8	6	92
2_21	wet	control	60	thorax	15.5	7	72
3_20	wet	control	60	abdomen	15.2	8	91
3_20	wet	control	60	thorax	15.6	7	86	*
1_24	wet	control	63	abdomen	15.9	5	90
1_24	wet	control	63	thorax	15.6	9	82
3_24	wet	control	63	abdomen	15.4	8	91
3_24	wet	control	63	thorax	15.5	7	83
4_6	wet	stress	21	abdomen	15.3	7	89
4_6	wet	stress	21	thorax	15	7	87
5_5	wet	stress	21	abdomen	14.5	8	92
5_5	wet	stress	21	thorax	15.1	7	86
1_7	wet	stress	29	abdomen	16	4	87
1_7	wet	stress	29	thorax	15.6	5	72
3_8	wet	stress	29	abdomen	15.1	5	86
3_8	wet	stress	29	thorax	15.8	7	82
5_9	wet	stress	29	abdomen	15	7	89
5_9	wet	stress	29	thorax	15.2	7	81
3_12	wet	stress	30	abdomen	15	5	84
3_12	wet	stress	30	thorax	16	7	77
4_11	wet	stress	30	abdomen	13.8	13	89
4_11	wet	stress	30	thorax	15.5	8	79
5_12	wet	stress	30	abdomen	15.9	8	85
5_12	wet	stress	30	thorax	15	7	82
1_14	wet	stress	37	abdomen	15	4	88
1_14	wet	stress	37	thorax	15.3	7	81
3_15	wet	stress	37	abdomen	15.7	7	85
3_15	wet	stress	37	thorax	15	7	77
4_14	wet	stress	37	abdomen	14.6	7	93
4_14	wet	stress	37	thorax	15	7	83
1_16	wet	stress	53	abdomen	15.5	4	88
1_16	wet	stress	53	thorax	15.7	7	77
3_17	wet	stress	53	abdomen	14.3	8	90
3_17	wet	stress	53	thorax	15.9	7	80
1_22	wet	stress	60	abdomen	15.1	6	92
1_22	wet	stress	60	thorax	16	10	84
2_22	wet	stress	60	abdomen	16.1	5	89
2_22	wet	stress	60	thorax	16	8	73
5_22	wet	stress	60	abdomen	15.6	5	80
5_22	wet	stress	60	thorax	16.6	8	75
2_24	wet	stress	63	abdomen	15	5	91
2_24	wet	stress	63	thorax	15.1	7	79
4_24	wet	stress	63	abdomen	14	15	98
4_24	wet	stress	63	thorax	16.2	7	82
